# Supplementary material for: Correlation of the gut microbiome and immune-related adverse events in gastrointestinal cancer patients treated with immune checkpoint inhibitors
Source: Front Cell Infect Microbiol. 2023 Mar 3;13:1099063. doi: 10.3389/fcimb.2023.1099063 (PMC10084768; doi:10.3389/fcimb.2023.1099063)
Supplement: Supplementary file 1 [file Table_1.xlsx]

## Sheet: Sheet1
Suplementary Table 1. Sequencing read number through each QC step. Specifically, "Raw read" means Raw fastq1 & fastq2, "fastp trim" means trimmed raw fastq by fastq, "trimmomatic trim" means filtered fastp-trim fastq by trimmomatic. Finally, “kneaddata_rmhost” means the high-quality fastq without host DNA by using kneaddata. For each step, the software version and parameters were described in det…
SeqID	Raw_read1	Raw_read2	fastp_trim1	fastp_trim2	trimmomatic_trim1	trimmomatic_trim2	kneaddata_rmhost1	kneaddata_rmhost2
Seq_id3611	46279732	46279732	46145017	46145017	44266818	44266818	43663954	43663954
Seq_id735	54126971	54126971	53921799	53921799	51100694	51100694	50331152	50331152
Seq_id1369	48242163	48242163	48111116	48111116	46237164	46237164	45552671	45552671
Seq_id731	51940311	51940311	51753317	51753317	49115581	49115581	48429681	48429681
Seq_id3626	41746959	41746959	41661747	41661747	40222375	40222375	39726347	39726347
Seq_id1428	42630876	42630876	42490559	42490559	40634302	40634302	40048577	40048577
Seq_id11038	38481016	38481016	35330008	35330008	29287546	29287546	28836595	28836595
Seq_id9980	41659449	41659449	41504183	41504183	40063727	40063727	39292433	39292433
Seq_id10090	45097769	45097769	44904378	44904378	42302014	42302014	41552277	41552277
Seq_id3612	40040415	40040415	39927496	39927496	38328757	38328757	37788482	37788482
Seq_id524	50245791	50245791	49910458	49910458	46287471	46287471	42218909	42218909
Seq_id3674	47342491	47342491	47185056	47185056	45411677	45411677	44816362	44816362
Seq_id1429	44409522	44409522	44277619	44277619	42381565	42381565	41380862	41380862
Seq_id1535	50138073	50138073	50012598	50012598	48553282	48553282	48137899	48137899
Seq_id1400	45872164	45872164	45715377	45715377	43989957	43989957	37867952	37867952
Seq_id1356	29948061	29948061	29874422	29874422	28904660	28904660	28416028	28416028
Seq_id3660	46953330	46953330	46818673	46818673	45040934	45040934	44422084	44422084
Seq_id534	46427425	46427425	46191302	46191302	42943828	42943828	42296965	42296965
Seq_id530	42404196	42404196	42200068	42200068	39561103	39561103	38920471	38920471
Seq_id572	44779010	44779010	44546420	44546420	41239902	41239902	40584744	40584744
Seq_id1437	46226664	46226664	46081849	46081849	44130140	44130140	43327081	43327081
Seq_id529	43089621	43089621	42853252	42853252	40137106	40137106	39177104	39177104
Seq_id1471	46262903	46262903	46153501	46153501	44339875	44339875	43348222	43348222
Seq_id10012	39523832	39523832	39363347	39363347	37411077	37411077	36814729	36814729
Seq_id3542	46579097	46579097	46455125	46455125	44679444	44679444	44055549	44055549
Seq_id543	48272331	48272331	48024226	48024226	44979352	44979352	43605615	43605615
Seq_id3638	43177368	43177368	43095081	43095081	41633054	41633054	41045823	41045823
Seq_id624	52332755	52332755	52093071	52093071	48849705	48849705	48170148	48170148
Seq_id737	40566793	40566793	40421166	40421166	38464674	38464674	37367249	37367249
Seq_id3686	42665305	42665305	42506248	42506248	40738645	40738645	40192111	40192111
Seq_id3551	45743019	45743019	45633459	45633459	43920957	43920957	43284308	43284308
Seq_id1448	44869730	44869730	44740177	44740177	42993446	42993446	41910562	41910562
Seq_id10091	47778433	47778433	47598278	47598278	44784644	44784644	41020264	41020264
Seq_id10063	43328474	43328474	43073362	43073362	40878372	40878372	40158218	40158218
Seq_id10013	39701238	39701238	39507517	39507517	37453777	37453777	36817564	36817564
Seq_id10060	42397901	42397901	42176505	42176505	40041227	40041227	39422670	39422670
Seq_id1434	42624361	42624361	42477307	42477307	40649548	40649548	40052473	40052473
Seq_id518	40844298	40844298	40663894	40663894	38208585	38208585	37419193	37419193
Seq_id1496	40506854	40506854	40405210	40405210	39053587	39053587	38050777	38050777
Seq_id1409	45231352	45231352	45146587	45146587	43495311	43495311	42753273	42753273
Seq_id1515	42542070	42542070	42421155	42421155	40770154	40770154	40230846	40230846
Seq_id1497	49584384	49584384	49431076	49431076	47576450	47576450	46914953	46914953
Seq_id1443	46979139	46979139	46847849	46847849	45010963	45010963	44327271	44327271
Seq_id550	49026430	49026430	48723308	48723308	45253220	45253220	43942431	43942431
Seq_id1502	32978676	32978676	32889418	32889418	31775822	31775822	31307749	31307749
Seq_id3529	42915839	42915839	42795753	42795753	41172988	41172988	40535333	40535333
Seq_id1484	46557644	46557644	46450793	46450793	45087620	45087620	43980632	43980632
Seq_id10028	39520949	39520949	39274912	39274912	37123931	37123931	36613723	36613723
Seq_id1430	67583080	67583080	67356356	67356356	64511924	64511924	62264617	62264617
Seq_id3643	46658330	46658330	46550844	46550844	44868348	44868348	44171450	44171450
Seq_id10068	41836102	41836102	41690597	41690597	40165336	40165336	39292740	39292740
Seq_id3658	44717517	44717517	44627472	44627472	43028059	43028059	42357255	42357255
Seq_id10074	42549974	42549974	42284736	42284736	40199608	40199608	39171374	39171374
Seq_id1511	39974358	39974358	39867717	39867717	38462237	38462237	37896299	37896299
Seq_id10062	41220197	41220197	41021905	41021905	39035798	39035798	38335729	38335729
Seq_id1387	44606467	44606467	44500351	44500351	42827827	42827827	42150967	42150967
Seq_id10031	42358927	42358927	42105142	42105142	39879417	39879417	39346744	39346744
Seq_id1493	43662058	43662058	43561964	43561964	41994526	41994526	40765897	40765897
Seq_id1432	48285528	48285528	48156237	48156237	46253813	46253813	45606832	45606832
Seq_id10021	44968241	44968241	44444349	44444349	41871685	41871685	7192082	7192082
Seq_id3692	44026265	44026265	43954465	43954465	42833191	42833191	41902459	41902459
Seq_id715	55494841	55494841	55107018	55107018	51165498	51165498	50683725	50683725
Seq_id10066	42407246	42407246	42161400	42161400	40112566	40112566	39493364	39493364
Seq_id1396	42334274	42334274	42227518	42227518	40589942	40589942	39938067	39938067
Seq_id1455	43896810	43896810	43756513	43756513	41976784	41976784	41377771	41377771
Seq_id3573	45481263	45481263	45346394	45346394	43533587	43533587	42928925	42928925
Seq_id1514	42316842	42316842	42204571	42204571	40636533	40636533	40068263	40068263
Seq_id1382	40940971	40940971	40832437	40832437	39319990	39319990	38670134	38670134
Seq_id1441	41943640	41943640	41827762	41827762	40156525	40156525	39403161	39403161
Seq_id1536	37766948	37766948	37695818	37695818	36676882	36676882	36163139	36163139
Seq_id9982	41293239	41293239	41144325	41144325	39720062	39720062	39228874	39228874
Seq_id1397	44356694	44356694	44231953	44231953	42547112	42547112	41684269	41684269
Seq_id1456	43577644	43577644	43452368	43452368	41751057	41751057	41090544	41090544
Seq_id1416	40302992	40302992	40195569	40195569	38682214	38682214	38027458	38027458
Seq_id594	50520117	50520117	50222497	50222497	46625222	46625222	45997404	45997404
Seq_id1383	41010913	41010913	40895855	40895855	39398566	39398566	38587478	38587478
Seq_id3680	44434695	44434695	44340095	44340095	43005562	43005562	42379550	42379550
Seq_id615	51559155	51559155	51335539	51335539	48279786	48279786	47562455	47562455
Seq_id540	41949731	41949731	41749782	41749782	38980015	38980015	38660860	38660860
Seq_id716	50677336	50677336	50483001	50483001	47930558	47930558	47116255	47116255
Seq_id3615	43180665	43180665	43069141	43069141	41468359	41468359	40885497	40885497
Seq_id1457	48689077	48689077	48550267	48550267	46626444	46626444	45286803	45286803
Seq_id9998	41474142	41474142	41313231	41313231	39643439	39643439	39094688	39094688
Seq_id10014	43168305	43168305	42834149	42834149	40479816	40479816	40007388	40007388
Seq_id734	40984470	40984470	40812963	40812963	38564856	38564856	37796990	37796990
Seq_id1359	47111202	47111202	46942790	46942790	44956766	44956766	44298807	44298807
Seq_id3656	50890740	50890740	50752095	50752095	48888702	48888702	48141997	48141997
Seq_id1465	41874177	41874177	41757935	41757935	40020493	40020493	39259973	39259973
Seq_id3664	51170079	51170079	50972254	50972254	48722444	48722444	48019983	48019983
Seq_id1466	44323554	44323554	44203527	44203527	42393831	42393831	41781030	41781030
Seq_id553	41532392	41532392	41346228	41346228	38866203	38866203	37888421	37888421
Seq_id1412	42022630	42022630	41918863	41918863	40209997	40209997	39198654	39198654
Seq_id1467	43418658	43418658	43329115	43329115	41899704	41899704	41289175	41289175
Seq_id10024	46389985	46389985	46123293	46123293	43638278	43638278	43146431	43146431
Seq_id634	48056167	48056167	47808186	47808186	44677045	44677045	43565855	43565855
