# Supplementary material for: Correlation of the gut microbiome and immune-related adverse events in gastrointestinal cancer patients treated with immune checkpoint inhibitors
Source: Front Cell Infect Microbiol. 2023 Mar 3;13:1099063. doi: 10.3389/fcimb.2023.1099063 (PMC10084768; doi:10.3389/fcimb.2023.1099063)
Supplement: Supplementary file 2 [file Table_2.xlsx]

## Sheet: Sheet1
Supplementary Table 2. Species relative abundance of each sample calculated by Metaphlan2.
Species	Seq_id10012	Seq_id10013	Seq_id10014	Seq_id10021	Seq_id10024	Seq_id10028	Seq_id10031	Seq_id10060	Seq_id10062	Seq_id10063	Seq_id10066	Seq_id10068	Seq_id10074	Seq_id10090	Seq_id10091	Seq_id11038	Seq_id1356	Seq_id1359	Seq_id1369	Seq_id1382	Seq_id1383	Seq_id1387	Seq_id1396	Seq_id1397	Seq_id1400	Seq_id1409	Seq_id1412	Seq_id1416	Seq_id1428	Seq_id1429	Seq_id1430	Seq_id1432	Seq_id1434	Seq_id1437	Seq_id1441	Seq_id1443	Seq_id1448	Seq_id1455	Seq_id1456	Seq_id1457	Seq_id1465	Seq_id1466	Seq_id1467	Seq_id1471	Seq_id1484	Seq_id1493	Seq_id1496	Seq_id1497	Seq_id1502
s__Methanobrevibacter_smithii	0	0	0	0	0	0	0	0.16748	0	0	0	0	0	0	0	0	0	0	0	0	11.5397	0.53158	0	0	0	0	0	0	0	0	0	0	1.16683	0	0	0	0.06073	0.07622	0	0	1.23751	0	0.31486	0	0	0	0	8.57153	0
s__Methanobrevibacter_unclassified	0	0	0	0	0	0	0	0	0	0	0	0	0	0	0	0	0	0	0	0	0	0.02032	0	0	0	0	0	0	0	0	0	0	0	0	0	0	0	0	0	0	0	0	0	0	0	0	0	0	0
s__Methanosphaera_stadtmanae	0	0	0	0	0	0	0	0.01761	0	0	0	0	0	0	0	0	0	0	0	0	0	0	0	0	0	0	0	0	0	0	0	0	0	0	0	0	0	0	0	0	0	0	0	0	0	0	0	0	0
s__Actinobaculum_sp_oral_taxon_183	0	0	0	0	0	0	0	0	0	0	0	0	0	0.18659	0	0	0	0	0	0	0	0	0	0	0	0	0	0	0	0	0	0	0	0	0	0	0	0	0	0	0	0	0	0	0	0	0	0	0
s__Actinomyces_graevenitzii	0	0	0	0	0.1174	0.01981	0	0	0	0	0	0	0	0.01482	0	0	0	0	0	0	0	0	0	0	0	0	0	0	0	0	0	0	0	0	0	0	0	0	0	0	0	0	0	0	0	0	0	0	0
s__Actinomyces_johnsonii	0	0	0	0	0	0.01241	0	0	0	0	0	0	0	0	0	0	0	0	0	0	0	0	0	0	0	0	0	0	0	0	0	0	0	0	0	0	0	0	0	0	0	0	0	0	0	0	0	0	0
s__Actinomyces_massiliensis	0	0	0	0	0.03903	0	0	0.01057	0	0	0	0.01465	0	0	0	0	0	0	0	0	0	0	0	0	0	0	0	0	0	0	0	0	0	0	0	0	0	0	0	0	0	0	0	0	0	0	0	0	0
s__Actinomyces_naeslundii	0	0.02015	0	0	0.02368	0.01833	0	0.01363	0	0	0	0	0	0	0	0	0	0	0	0	0	0	0	0	0	0	0	0	0	0	0	0	0	0	0	0	0	0	0	0	0	0	0	0	0	0	0	0	0
s__Actinomyces_odontolyticus	0	0.02342	0.01446	0	0.05737	0.04093	0	0.06537	0	0.03836	0	0.07382	0	0.01076	0	0.0129	0	0	0	0	0	0	0	0	0	0	0	0	0	0	0.01153	0	0	0	0	0	0	0	0	0	0	0	0	0	0	0	0	0.01829	0
s__Actinomyces_oris	0	0.02236	0	0	0.02824	0.04149	0	0.03074	0	0.01463	0	0	0	0.01553	0	0	0	0	0	0	0	0	0	0	0	0	0	0	0	0	0	0	0	0	0	0	0	0	0	0	0	0	0	0	0	0	0	0	0.01132
s__Actinomyces_sp_HPA0247	0	0.24508	0	0	0.18266	0.24411	0	0.18288	0	0	0	0	0	0	0	0	0	0	0	0	0	0	0	0	0	0	0	0	0	0	0	0	0	0	0	0	0	0	0	0	0	0	0	0	0	0	0	0	0
s__Actinomyces_sp_ICM39	0	0	0	0	0	0	0	0	0	0	0	0	0	0	0	0	0	0	0	0	0	0	0	0	0	0	0	0	0	0	0	0	0	0	0	0	0	0	0	0	0	0	0	0	0	0	0	0	0
s__Actinomyces_sp_ICM47	0	0	0	0	0.10397	0	0	0	0	0	0	0	0	0	0	0	0	0	0	0	0	0	0	0	0	0	0	0	0	0	0	0	0	0	0	0	0	0	0	0	0	0	0	0	0	0	0	0	0
s__Actinomyces_sp_oral_taxon_448	0	0	0	0	0.25475	0	0	0	0	0	0	0	0	0	0	0	0	0	0	0	0	0	0	0	0	0	0	0	0	0	0	0	0	0	0	0	0	0	0	0	0	0	0	0	0	0	0	0	0
s__Actinomyces_viscosus	0	0.04205	0	0	0.01065	0.01404	0	0.01664	0	0	0	0	0	0.01138	0.02165	0.01041	0	0	0	0	0	0	0	0	0	0	0	0	0	0	0	0	0	0	0	0	0	0	0	0	0	0	0	0	0	0	0	0	0
s__Varibaculum_cambriense	0	0	0	0	0	0	0	0	0	0	0	0	0	0	0	0	0	0	0	0	0	0	0	0	0	0	0	0	0	0	0	0	0	0	0	0	0	0	0	0	0	0	0	0	0	0	0	0	0
s__Corynebacterium_durum	0	0	0	0	0	0	0	0	0	0	0	0	0	0.01995	0	0	0	0	0	0	0	0	0	0	0	0	0	0	0	0	0	0	0	0	0	0	0	0	0	0	0	0	0	0	0	0	0	0	0
s__Corynebacterium_pseudodiphtheriticum	0	0	0	0	0	0	0	0.01479	0	0	0	0	0	0	0	0	0	0	0	0	0	0	0	0	0	0	0	0	0	0	0	0	0	0	0	0	0	0	0	0	0	0	0	0	0	0	0	0	0
s__Rothia_aeria	0	0	0	0	0	0	0	0	0	0	0	0	0	0	0	0	0	0	0	0	0	0	0	0	0	0	0	0	0	0	0	0	0	0	0	0	0	0	0	0	0	0	0	0	0	0	0	0	0
s__Rothia_dentocariosa	0	0	0	0	0	0	0	0	0	0	0	0	0	0	0	0.02673	0	0	0	0	0	0	0	0	0.03314	0	0	0	0	0	0	0	0	0	0	0	0	0	0	0	0	0	0	0	0	0	0	0	0.01381
s__Rothia_mucilaginosa	0	0.1259	0	0	0.06693	0.02916	0	0.04531	0	0	0	0	0	0	0	0.02344	0	0	0	0	0	0.01051	0	0	0	0	0	0	0.0191	0	0.0326	0	0	0.05574	0	0.01391	0	0	0	0.01204	0	0	0	0	0	0	0	0	0
s__Rothia_unclassified	0	0	0	0	0	0	0	0	0	0	0	0	0	0	0	0	0	0	0	0	0	0	0	0	0	0	0	0	0	0.01136	0	0	0	0	0	0	0	0	0	0	0	0	0	0	0	0	0	0	0
s__Nakamurella_multipartita	0	0	0	0	0	0	0.01107	0	0	0	0	0	0	0	0	0	0	0	0	0	0	0	0	0	0	0	0	0	0	0	0	0	0	0	0	0	0	0	0	0	0	0	0	0	0	0	0	0	0
s__Propionibacterium_propionicum	0	0	0	0	0	0	0	0	0.0157	0	0	0	0	0.0146	0	0	0	0	0	0	0	0	0	0	0	0	0	0	0	0	0	0	0	0	0	0	0	0	0	0	0	0	0	0	0	0	0	0	0
s__Alloscardovia_omnicolens	0	0.24803	0	0	0.01338	0.40784	0	0.25107	0	0	0.03248	0.01129	0	0	0	0	0	0	0	0	0	0	0	0	0	0	0	0	0	0	0	0	0	0	0	0	0	0	0	0	0	0	0	0	0	0	0	0	0
s__Bifidobacterium_adolescentis	2.18358	0	0	0	0.16919	4.44209	43.4986	3.25348	0.86379	0.02462	0	0	0	0	0	0	0	0.32616	0	0	0	0	0	16.8626	0	0	0.07359	0	0	1.09558	0	0	1.22565	2.87315	1.37114	0.17674	0	0	0	0	0	0	0.41164	0.05873	0.27442	0	0	0	0
s__Bifidobacterium_animalis	0	0	1.1187	0	0	0.03762	0	0	0	0	0	0	0	0	0	0	0	0	0.12533	0	0	0	0	0	0	0	0	0	0	0	0	0	0	0	0	0	0	0	0	0	0	0	0	0	0.02707	0	0	0	0
s__Bifidobacterium_bifidum	0	0	0	0	0	8.46464	0.85343	0.78195	0	0	0	0	14.3414	0	0	0	0	4.8481	0	0	0	0	0	0	1.13603	0	0.19897	0	0	0	0	0	0	2.92908	0.31534	0	0.18362	0	0	0	0	0.197	0	0.02761	0	0	0	0	5.43666
s__Bifidobacterium_breve	0	0	4.16359	0	0	0	0	0	0	0	0	0	0	0	0	0	0	0	0	0	0	0	0	0.22369	0	0	0	0	0	0	0	0	0	0	0	0	0	0	0	0	0	0	0	0	0	0	0	0	0
s__Bifidobacterium_catenulatum	0	0	0	0	0	0	0	0	0	0	0	0	0	0	0	0	0	0	0	0	0	0	0	0	0	0	0	0	0	0	0	0	0	0	0	0	0	0	0	0	0	0	0	0	0	0	0	0	0.01806
s__Bifidobacterium_dentium	0.1848	0	0	0	0.516	2.01129	0.01264	0.21632	0	0	0.09413	0.41883	0	0	0.06308	0.0935	0	0	0	0	0.02136	0	0	0	0	0	0	0	0.0211	0	0.11343	0.01868	0.27612	0.46497	0	0.04371	0	0	0	0	0	0	0	0	0	0	0.04765	0.37692	0.72379
s__Bifidobacterium_longum	0.29925	0.44067	90.0092	0.01998	0.04815	0.19641	12.1943	1.84342	2.72792	1.10581	26.1395	1.18151	46.9894	0.89299	6.42787	0.08223	0.02926	3.6156	0	6.53956	0	0	0	0.7589	0.04492	0.02509	0.53237	0.30699	0.04879	0	0	0	0.07455	0.30072	0.35433	0.02752	0	11.5321	0.09329	0	0.27766	0.14088	0.13019	0.0485	0.03729	0	0	34.5372	8.42
s__Bifidobacterium_pseudocatenulatum	0.13277	0.56173	0	0	0.01216	0.03708	0.51545	0	0	0.66302	0	0	2.87613	0	0	0	0	1.66806	0	0	0	0	0	0.09528	1.69785	0	0.10935	0	0	0	0	0	0	0.04681	0.01459	0.09223	1.27799	0	0.0615	0	0.15926	0.2052	0	0	0	0.02917	0	2.86717	4.36616
s__Gardnerella_vaginalis	0	0	0	0.01861	0	0	0	0	0	0	0	0	0	0	0	0	0	0	0	0	0	0	0	0	0	0	0	0	0	0	0	0	0	0	0	0	0	0	0	0	0	0	0	0	0	0	0	0	0.18566
s__Parascardovia_denticolens	0	0	0	0	0	0	0	0	0	0	0	0	0	0	0	0	0	0	0	0	0	0	0	0	0	0	0	0	0	0	0	0	0	0	0	0	0	0	0	0	0	0	0	0	0	0	0	0	0
s__Scardovia_unclassified	0	0	0	0	0	0	0	0	0	0	0	0	0	0.01496	0	0	0	0	0	0	0	0	0	0	0	0	0	0	0	0	0	0	0	0	0	0	0	0	0	0	0	0	0	0	0	0	0	0	0.01937
s__Scardovia_wiggsiae	0	0.02195	0	0	0	0.02317	0	0	0	0	0	0	0	0	0	0	0.01156	0	0	0	0	0	0	0	0	0	0	0	0	0	0	0	0	0	0	0	0	0	0	0	0	0	0	0	0	0	0	0	0.02554
s__Adlercreutzia_equolifaciens	0	0	0.01101	0	0.51429	0.48774	0	0.13367	0	0.25418	0	0	0	0	0	0	0	0.01074	0	0	0.0203	0	0.01865	0	0	0.01678	0	0	0	0.02224	0	0.0255	0	0	0	0.12962	0	0	0.0739	0	0.11559	0	0.01593	0	0	0	0	0	0
s__Atopobium_parvulum	0	0.01535	0	0	0.04471	0.01291	0	0	0	0	0	0.01189	0	0	0	0.02129	0	0	0	0	0	0	0	0	0.0166	0	0	0	0.01604	0	0	0	0	0.01309	0	0	0	0	0	0	0	0	0	0	0.01808	0	0	0.02603	0
s__Atopobium_rimae	0	0	0	0	0	0	0	0	0	0	0	0	0	0	0	0	0	0	0	0	0	0	0	0	0	0	0	0	0	0	0	0	0	0	0	0	0	0	0	0	0	0	0	0	0	0	0	0	0
s__Collinsella_aerofaciens	1.45428	0.39183	1.96764	0	3.37527	6.90911	0	1.30207	3.28795	3.21849	4.60718	0.32484	0.24932	4.05551	0	1.82735	0.04661	1.67779	0	0	0.27872	0.04431	0.09637	0.05318	0.33605	0.29696	0.0784	0	0.116	0.49592	1.42454	0.18373	0.16281	0.40779	0.22939	0	0.02134	0	0.51043	0.02524	0.56611	0.10959	0.80583	1.56711	0.05802	0.05762	0.0512	5.24042	0.77305
s__Collinsella_intestinalis	0	0	0	0	0	0	0	0	0	0	0	0	0	0	0	0	0	0	0	0	0	0	0	0	0	0	0	0	0	0	0	0	0	0	0	0	0	0	0	0	0	0	0	0	0	0	0	0	0
s__Collinsella_tanakaei	0	0	0	0	0	0	0	0	0	0	0	0	0	0	0	0	0	0	0	0	0	0	0	0	0	0	0	0	0	0	0	0	0	0	0.03729	0	0	0	0	0	0	0	0	0	0	0	0	0	0
s__Collinsella_unclassified	0	0	0	0	0	0	0	0	0	0	0	0	0	0	0	0	0	0	0	0	0	0	0	0	0	0	0	0	0	0	0	0	0	0	0	0	0	0	0	0	0	0	0	0	0	0	0	0	0
s__Coriobacteriaceae_bacterium_phI	0	0	0	0	0	0	0	0	0	0	0	0	0	0	0	0	0	0	0	0	0	0	0	0	0	0	0	0	0	0	0	0	0	0	0	0	0	0	0	0	0	0	0	0	0	0	0	0	0
s__Cryptobacterium_curtum	0	0	0	0	0	0	0	0	0	0	0	0	0	0	0	0	0	0	0	0	0	0	0	0	0	0	0	0	0	0	0	0	0	0	0	0	0	0	0	0	0	0	0	0	0	0	0	0	0
s__Eggerthella_lenta	0	0.03325	0.01034	0.09732	0.01986	0.01089	0	0	0.0436	0	0.09943	0	0	0	0.04911	0.01548	0	0	0	0.18922	0	0	0	0	0	0	0	0	0	0	0	0	0	0	0	0	0	0	0	0	0	0	0	0	0.06076	0	0	0	0
s__Eggerthella_unclassified	0	1.79154	0.19109	0.3042	0.20194	0.08179	0.18961	0.02446	0.64352	0.12268	0.47555	0.04657	0	0.02263	0.1012	0.19557	0	0.02821	0.0385	0.22536	0	0	0	0	0.20602	0.01092	0	0	0.01974	0	0	0.01414	0	0	0	0	0	0.07051	0.01118	0	0.05248	0	0	0.01472	0.45368	0	0	0	0.03338
s__Gordonibacter_pamelaeae	0.01404	0	0.02588	0	0.08923	0.06261	0	0.01505	0	0.17309	0.01283	0.03831	0	0	0	0.01102	0	0.07373	0	0.05877	0	0	0	0.01155	0	0	0	0	0	0	0	0	0.01584	0	0.02714	0.01271	0	0.07272	0.04746	0	0.03946	0	0	0	0.03979	0	0	0	0
s__Olsenella_sp_oral_taxon_809	0	0	0	0	0	0	0	0	0	0	0	0	0	0	0	0	0	0	0	0	0	0	0	0	0	0	0	0	0	0	0	0	0	0	0	0	0	0	0	0	0	0	0	0	0	0	0	0	0
s__Olsenella_uli	0	0	0	0	0.01242	0	0	0	0	0	0	0	0	0	0.04117	0	0	0	0.03593	0	0	0	0	0	0	0	0	0	0	0	0	0	0	0	0	0	0	0	0	0	0	0	0	0	0	0	0	0	0
s__Olsenella_unclassified	0	0	0	0	0	0	0	0	0	0	0	0	0	0	0	0	0	0	0	0	0	0	0	0	0	0	0	0	0	0	0	0	0	0	0	0	0	0	0	0	0	0	0	0	0	0	0	0	0
s__Slackia_piriformis	0	0	0	0	0	0	0	0	0	0.12563	0	0.06002	0	0	0	0	0	0	0	0	0.27216	0	0	0	0	0	0	0	0	0	0	0	0	0	0	0	0	0	0	0	0	0	0	0	0	0	0	0	0
s__Bacteroidetes_bacterium_oral_taxon_272	0	0	0	0	0	0	0	0	0	0	0	0	0	0	0	0	0	0	0	0	0.03405	0.01442	0	0	0	0	0	0	0	0	0	0	0	0	0	0	0	0	0	0	0	0	0	0	0	0	0	0	0
s__Bacteroides_caccae	0.27715	0	0	6.19766	2.26675	1.13828	1.06463	0.95031	0	0	1.82907	0.21237	0.10546	0.1128	0	0	0	2.10813	0	0	10.295	1.6061	0	0	0	0	1.22709	0.44177	0	1.56709	0.8787	2.26727	2.00587	2.66307	1.21365	4.17033	0.85261	0.82224	0	1.14926	3.2178	1.54761	3.16405	0	0	0	0	0.22817	0
s__Bacteroides_cellulosilyticus	0.11681	0.48114	0	0	0.68324	0.02763	0	0.23192	0	0.22204	0	0.05991	0	0	0	0	1.70208	3.04538	1.41359	0	0.08647	0.83834	1.46597	0.04309	0.98884	0	0	6.88785	0	0.01948	0.22422	1.07339	0.31598	0.01677	1.1625	0.3884	0	0.11642	1.99401	0.01042	1.16235	0	1.56138	0.02295	0.32436	0	0.12489	1.46002	0
s__Bacteroides_clarus	0	0	0	0	0	0	0	0.12787	0	0	0	0	0	0.05385	0	0	0	0	0	0	0	0	0	0	0	0	0.05454	0	0	0	0	0	0	0	0	0	0	0.02535	0	0.04156	0.1181	0	1.11495	0	0	0	0	0	0
s__Bacteroides_coprocola	0	0	0	0	0	0	0	2.11742	0	0.93174	0	0	0	6.36947	5.49206	0	0	0	0	0	0.03406	0	3.22325	0	0	4.5263	0	15.6398	0	0.11527	0	0	0	5.11227	0.54274	0	0	0	0	0.12806	0	0	0	3.45464	0	0	0	0	0
s__Bacteroides_coprophilus	0	0	0	0	0	0	0	0.21419	0	0	0	0	0	0	0	0	0	0	0	0	0.60645	0	0	0	0	0	0	0	0	0	0	0	0	0	0	0	0	0	0	0	0	0	0	0	0	0	0	0	0
s__Bacteroides_dorei	0.65392	0	0	0	1.16725	0	0.22537	0.06788	0	2.56213	0	0	0.60114	0	0	0	2.13969	0.25654	0	0	0	0	0	1.16503	2.11034	0.0685	0	3.50398	0	0.45664	0.72675	1.76416	0	0.60004	0	9.56169	0.07649	0	17.9194	1.10566	0	0	0.96601	0	17.5215	0	3.95912	0	0
s__Bacteroides_eggerthii	0	0	0	0	0.02576	0	0	0.42977	0	0.15279	0	1.13734	0	0	0	0	0	0	0	0	0.02292	0	5.72584	0	0	0	0	12.7446	0	0.0442	0.09902	9.23333	9.29485	0.48076	7.47012	0	0	0.03544	0	0	4.83438	0	0	0	0	0	0	0	0
s__Bacteroides_faecis	0.12025	0	0	0	0.55164	0	0	0.11735	0	0.98161	0	0.01129	0	0.2659	0	1.26571	0	0	0	0	0	1.40276	0	0	0	0	0	0.01959	0	0	0.01272	0.53114	0	0	0.01527	0	0	0	0	0.0681	0.01473	0	0	0	0	0	0	0	0
s__Bacteroides_finegoldii	0.09874	0	0	0	1.26427	0	0	0.63217	0	0	0	0.45766	0	0.09088	0	0	0	0	0	0	0.17769	0.68714	0	0.25098	0	9.6215	0.06483	0	0	0	0	0.18198	1.15578	0.64007	0	0	0	2.2699	0.83626	0	3.56534	3.81754	0.1135	0	3.19192	0	0	0	0
s__Bacteroides_fluxus	0	0	0	0	0	0	0	0	0	0	0	0	0	0	0	0	0	0	0	0	0	0	0	0	0	0	0	0	0	0	0	0	0	0	0	0	0	0	0	0	0	0	0	0	0	0	0	0	0
s__Bacteroides_fragilis	0	1.9902	0	0	0	0.07224	0.13727	0	1.79021	0	1.92565	0.29086	0	0.41057	0	0	10.766	0	0	6.90412	6.06464	0	0	0	18.8007	2.56051	0.24123	0.30035	7.06301	1.16948	2.27835	10.9334	0.08462	0	0	0.05384	0	1.16476	0.62331	0	0	0	0.24168	0.12886	0.02174	5.94396	0.18047	4.13565	1.20746
s__Bacteroides_intestinalis	0	1.07825	0	0	0	0.09239	0	0.04369	0	0	0	0.02468	0	0	0	0	1.66695	0.06114	0	0	0	0.44069	0.07938	0	0.02932	0	0	0.62621	0	0.01896	0	0	1.67699	0	0	0.07635	0.02807	0.16753	0.05388	0	6.40876	0	0.09906	0	0.38552	0	0	0.79007	0
s__Bacteroides_massiliensis	0	0	0	0	0	0	0	0.75493	0	7.25637	0	0.15035	0	7.35976	0	0	0	0	0	0	0	7.64573	0	8.06682	0	0	0	6.9819	0	0	0	0	0	1.12778	0.80378	0	0	4.24716	0	1.58756	1.48907	0	11.9622	0	3.53784	0	1.87701	0	0
s__Bacteroides_nordii	0	0.15751	0	0	0.0173	0	0	0	0	0.01279	0	0	0	0	0	0	0.17091	0	0	0	0.02415	0.04478	0	0	0.66658	1.23326	0	0	0.27517	0	0.219	0	0.19578	0	1.25743	0.06607	0	0	0	0.01254	0.08676	0.01713	0	0.03666	0.26632	0	0.16594	0.02417	0.06416
s__Bacteroides_oleiciplenus	0	0	0	0	0	0	0	0	0	0	0	0	0	0	0	0	0	0	0	0	0	0	0	0	0	0	0	0	0	0.015	0	0	0	0	0	0	0	0	0	0	0	0	0	0.05656	0	0	0	0	0
s__Bacteroides_ovatus	0.11019	1.47393	0	0.88015	0.54104	0.25862	0.10003	0.06786	1.80936	0.83592	8.04284	0.14152	0.15699	0.04892	0	0	0.93429	2.88775	4.33029	0	0.03036	0.04461	1.23132	1.01996	0.03184	2.8294	0.90697	8.68563	6.7503	0.09588	0.20257	1.42552	0.0867	0.23061	0.20392	3.23946	0.03688	0.41619	0.3043	0.07463	0.72354	0	2.18753	2.35615	0.94371	0.41178	0.84238	1.85542	2.52961
s__Bacteroides_plebeius	0.02406	0	0	0	0	0	0	2.5298	0	0.06542	0	0.44535	0	16.5609	0	0	0	0	0	0	0.05396	0	5.57892	0	0	0	5.13799	0	0	2.57191	0.34691	0	0	0.87222	0	0	0.14364	0	3.82905	0.46878	0.07245	35.86	0	0	0	0	0	0	0
s__Bacteroides_salyersiae	0.07273	0	0	0	0	0.23581	0	0.06355	0	0	0	0.89259	0	0	0	0	0	0	0	0	0.26609	1.25673	0	0.21991	0	0	0.34749	0.66608	0	0	0	1.34927	0.07457	0	0	0	0.04588	1.91578	2.32748	0	0	0	2.25482	1.11025	0	0	0	0	0
s__Bacteroides_sp_1_1_6	0	0	0	0	0	0	0	0	0	0	0	0	0	0	0	0	0	0	0	0	0	0	0	0	0	0	0	0	0	0	0	0	0	0	0	0.713	0	0	0	0	0	0	0	0	0	0	0	0	0
s__Bacteroides_sp_2_1_22	0	0	0	0	0	0	0	0	0	0	0	0	0	0	0	0	0	0	0	0	0	0	0.0497	0	0	0	0	0	0	0	0	0	0	0	0	0	0	0	0	2.39065	0.39602	0	0	0	0	0	0	0	0
s__Bacteroides_sp_3_1_19	0	0	0	0	0	0	0	0	0	0	0	0	0	0	0	1.73168	0	0	0	0	0	0	0	0	0	0	0	0	0	0	0	0	0	0.44278	0	0	0	0	0	0.50462	0	0	0	0	0	0	0	0	0
s__Bacteroides_sp_3_2_5	0	0	0	0	0	0	0	0	0	0	0	0	0	0	0	0	0	0	0	0	0	0	0	0	0	0	0	0	0	0	0	0	0	0	0	0	0	0	0	0	0	0	0	0	0	0	0	0	0
s__Bacteroides_stercoris	0.59459	0	0	0	0.96242	0	0	0.05928	28.9981	4.27303	19.8023	0.54066	0.16338	1.44299	0	20.0954	16.8829	1.08053	0	0	0.5181	0.31206	1.62509	2.02961	0	0	0.52965	0	0	0	0	0.42901	3.73159	0	10.659	0	0.03084	0.26529	0	0.19781	0.47665	0	0	2.75027	0	0.61989	0	0	13.5604
s__Bacteroides_thetaiotaomicron	0	0.06028	0	9.45249	0.24342	0.32095	0	0.07812	3.94031	0.0676	0.47284	1.55947	0	0	0.02722	4.41236	3.21359	0.74614	5.28774	15.6012	0.07448	0.02257	0.7751	0.64778	8.13327	12.4483	0.2785	1.97828	7.05275	0.08947	0.32566	2.01891	0.34804	0.28826	0.75669	0.56891	0.0853	0.25873	2.30176	0.07794	3.72364	0.62712	0.12907	0.67755	1.34049	1.22277	0.821	0.21787	1.50869
s__Bacteroides_uniformis	1.99587	0.25737	0	0.27978	0.33413	1.47178	0.5067	0.0619	0.45417	1.27566	4.44164	2.54392	0.02235	0.15091	0	0	4.34827	6.75555	7.43208	0	1.16528	3.39954	0.04523	0.93015	0.17809	7.7529	0.48883	10.5443	13.7505	1.03245	0.19308	7.13858	7.84916	1.89033	10.9601	5.04152	0.25269	8.32099	23.6392	0.29154	1.08089	0.47399	7.4573	1.11697	0.42006	0.10634	0.87598	0.29599	7.1398
s__Bacteroides_vulgatus	0.06209	3.6336	0	3.37988	2.78136	1.49362	1.5062	0.5102	0	0.92462	0.0589	0.37033	0.04837	1.00462	0.18537	2.5397	14.1447	2.72087	17.4297	7.38971	2.28447	3.60826	1.38347	2.95277	15.4093	12.7333	1.60113	0	12.3431	3.56666	0.04456	0	2.11974	1.19518	0.50582	2.60175	1.0684	0.19755	5.18459	0.62008	0.37044	31.8682	0.93493	2.19734	0.87144	12.362	0.34763	0.80373	2.23526
s__Bacteroides_xylanisolvens	0	0.41779	0	0	0.01142	0.05026	0	0.01838	0	0	0.53262	0.0106	0	0.04267	0	0.61091	0.24823	0.05814	0.13759	0	0.06501	0.26006	0.39541	0.03862	0.10346	0	0.09525	1.54327	0.04075	0.01261	0.06692	0.31792	0.21803	0.02184	0.0379	0.10197	0	0.2271	0.16314	0.03152	0.12886	0	0	0	0.07085	0	0.58582	0.0101	0
s__Bacteroidales_bacterium_ph8	0.09577	0	0	0	0.09967	0	0	0.06522	0	0.75073	0	0.14279	0	0	0	0	0	4.44563	0	6.50614	0.71758	1.08615	0.10029	0.33233	0.01857	0	0	0.85312	0	0.4517	0.12917	0	0.7062	0.97023	0.26576	1.72181	0.02056	0.17909	1.3287	1.12197	2.27603	0	0.79499	0	0	0	0.69888	1.62489	0
s__Barnesiella_intestinihominis	0.03131	0	0	0	3.1159	0	0	0.65503	0	0.59304	0	0.73324	0	0	0	0	0	1.09658	0	0	0.09603	3.75505	3.40085	2.14823	0	0	1.37726	2.09727	0	3.53242	0	0	2.45948	3.30495	2.71931	9.3315	0	3.6739	2.80263	0.95219	1.90346	0	0	0	0	0	0	0.52909	0
s__Butyricimonas_synergistica	0	0.01991	0	0	0	0	0	0	0	0	0	0	0	0	0	0	0	0	0	0	0.07769	0	0	0	0	0	0	0	0	0	0	0	0	0	0	0	0	0	0	0	0	0	0	0	0	0	0	0	0
s__Coprobacter_fastidiosus	0	0	0	0	0	0	0	0	0	0.06647	0	0	0.05074	0	0	0	0	0.06289	0	0.41554	0.01475	0	0	0.03634	0	0	0	0	0	0	0	0	0	0.05607	0.12872	0	0	0	0.02619	0	1.95929	0	0	0	0	0	0	0	0
s__Dysgonomonas_gadei	0	0	0	0	0	0	0	0	0	0	0	0	0	0	0	0	0	0	0	0	0	0	0	0	0	0	0	0	0	0	0	0	0	0	0	0	0	0	0	0	0	0	0	0	0	0	0	0	0
s__Dysgonomonas_unclassified	0	0	0	0	0	0	0	0	0	0	0	0	0	0	0	0	0	0	0	0	0	0	0	0	0	0	0	0	0	0	0	0	0	0	0	0	0	0	0	0	0	0	0	0	0	0	0	0	0
s__Odoribacter_splanchnicus	0.08661	0	0	1.073	0	0	0	0.75987	0	0.83881	0	0.92636	0	0	0	0	0	0.40934	0	0	4.28943	1.81876	0.57618	1.57903	0.99422	0	0	0.71318	1.1555	0.69391	0	1.3331	1.81146	1.41654	0.44447	2.00399	0.58581	0.44937	1.62435	1.43995	4.29591	0	1.93446	0.57075	0	0	0	2.30398	0
s__Odoribacter_unclassified	0	0	0	0	0	0	0	0	0	0	0	0	0	0	0	0	0	0	0	0	0	0	0	0	0	0	0	0	0	0	0	0	0	0	0	0	0	0	0	0	0	0	0	0	0	0	0	0	0
s__Parabacteroides_distasonis	0	0.02808	0	2.04864	1.66281	0.24357	0	0.08699	0.02432	0.15723	5.1178	0	0	0	0	0	2.02534	0.05432	0	0.19822	0	0.19578	0.71462	0.77076	0.97723	9.06395	0.93084	1.22422	0	1.02528	1.20391	0.6549	0	0	0.03244	0.37904	0	5.16494	1.44546	0.33308	0.97223	2.74634	4.28023	0.43709	2.10709	0.08372	0.56007	0	3.00773
s__Parabacteroides_goldsteinii	0	0	0	0	1.86497	0	0	0	0	0.40347	0	0	0	0	0	0	0	0	0	0	3.262	0.05559	0.324	0	0	0	0	0.06925	0	0.02672	0	0.04236	0	0.02612	0.01561	0	0	0.3343	0.60332	0.01319	0.01327	0	0.03013	0	0	0	0	0	0
s__Parabacteroides_johnsonii	0	0	0	0	0	0.61534	0	0	0	0.15135	1.10624	0	0	0	0	0	0	0.30286	0	0	0	0	0.3365	0	0	0	0	0.01341	0	0	0	0	0	0.09537	0.02101	0	0	0.01467	0	0	0	0	0	0	0.09599	0	0	0	0
s__Parabacteroides_merdae	1.01385	1.50438	0	1.1147	0.87556	0	0	1.16427	0	0.80281	0	0.60514	0.01171	0	0	0.95824	0	0.25386	0	11.8288	0.97433	0.50304	0.08088	0.72071	0	0	2.49816	2.25365	0	0.6736	0.35235	0	2.44352	1.08857	3.78886	4.99964	0.86327	0	0	0.65007	0.57533	0	2.73915	4.45665	0.85273	0	0.83459	1.16046	0
s__Parabacteroides_unclassified	0	0.77731	0	0	2.36033	0.10464	0	0	0.04114	0	0	0	0.98156	0.08292	0	0.85473	0.13471	3.34348	0	0	0	2.16358	0	0	7.9519	0	0	0	1.84373	2.18025	0	0.82897	0	0	0	0	0	0	1.1529	0.17339	0	2.67624	0	0	6.03881	0	0	0	0
s__Porphyromonas_asaccharolytica	0	0	0	0.03052	0	0	0	0	0	0	0	0	0	0	0	0	0	0	0	0	0	0	0	0	0	0	0	0	0	0	0	0	0.02006	0	0	0	0	0	0	0	0	0	0	0	0	0	0	0	0.01592
s__Porphyromonas_bennonis	0	0	0	0	0	0	0	0	0	0	0	0	0	0	0	0	0	0	0	0	0	0	0	0	0	0	0.02823	0	0	0	0	0	0	0.0456	0	0	0	0	0	0	0	0	0	0	0	0	0	0	0
s__Porphyromonas_uenonis	0	0	0	0.01752	0	0	0	0	0	0	0	0	0	0	0	0	0	0	0	0	0	0	0	0	0	0	0	0	0	0	0	0	0	0	0	0	0	0	0	0	0	0	0	0	0	0	0	0	0
s__Alloprevotella_rava	0	0	0	0	0	0	0	0	0	0	0	0	0	0	0	0	0	0	0	0	0	0	0	0	0	0	0	0	0	0	0	0	0	0	0	0	0	0	0	0	0	0	0	0	0	0	0	0	0
s__Alloprevotella_tannerae	0	0	0	0	0	0	0	0	0	0	0	0	0	0	0	0	0	0	0	0	0	0.11941	0	0	0	0	0	0	0	0.01428	0	0	0	0	0	0	0	0	0	0	0	0	0	0	0	0	0	0	0
s__Paraprevotella_clara	0	0	0	0	0	0	0	0.01003	0	0	0	0	0	0.11927	0	0	0	0	0	0	0	0	0	0.01399	0.06216	0.86522	0.16666	0.23063	0	0	0.03833	0	0	0	0.45008	0	0.05749	0.43672	0	0.10827	0	0	0	0	0	0	0	0.0181	0
s__Paraprevotella_unclassified	0	0	0	0	0	0	0	0.10429	0	0	0	0	0	0.50605	0	0	0	0	0	0	0.0253	0	0	0.03617	0.28918	1.74427	0.2817	1.72132	0	0	0.18411	0	0	0.08226	1.03926	0	0.29745	0.02525	0	0.29291	0	0	0	0	0	0	0	0.08119	0
s__Paraprevotella_xylaniphila	0	0	0	0	0	0	0	0.08948	0	0	0	0	0	0	0	0	0	0	0	0	0	0	0	0	0	0.08681	0.01742	0	0	0	0	0	0	0.18733	0.0937	0	0	0	0	0.01598	0	0	0	0	0	0	0	0	0
s__Prevotella_baroniae	0	0	0	0	0	0	0	0	0	0	0	0	0	0	0	0	0	0	0	0	0	0	0	0	0	0	0	0	0	0	0	0	0	0	0	0	0	0	0	0	0	0	0	0	0	0	0	0	0
s__Prevotella_bivia	0	0	0	0	0	0	0	0	0	0	0	0	0	0	0	0	0	0	0	0	0	0	0	0	0	0.02134	0	0	0	0	0	0	0	0	0	0	0	0	0	0	0	0	0	0	0	0	0	0	0.17754
s__Prevotella_buccae	0	0	0	0	0	0	0	0	0	0	0	0	0	0	0	0	0	0	0	0	0	0.16034	0	0	0	0	0	0	0.15048	0	0	0	0	0.01694	0	0	0	0	0	0	0	0	0	0	0	0	0	0	0.01738
s__Prevotella_copri	0	0	0	0	0	1.27965	0	0	0	0	0	2.44824	18.2197	0	0	0	0	0	0	0	0.12833	9.81802	0	21.7776	0	0	64.0062	0	0	38.3151	16.7094	0	0	26.1709	15.8677	0	50.1414	1.26567	0	45.0472	0	0	0	44.6528	33.6187	67.1874	61.588	0.78992	0
s__Prevotella_dentalis	0	0	0	0	0	0	0	0	0	0	0	0	0	0	0	0	0	0	0	0	0	0	0	0	0	0	0	0	0	0	0	0	0	0	0	0	0	0	0	0	0	0	0	0	0	0	0	0	0
s__Prevotella_denticola	0	0	0	0	0	0	0	0	0	0	0	0	0	0	0	0	0	0	0	0	0	0.03983	0	0	0	0	0	0	0.1022	0	0	0	0	0	0	0	0	0	0	0	0	0	0	0	0	0	0	0	0
s__Prevotella_disiens	0	0	0	0	0	0	0	0	0	0	0	0	0	0	0	0	0	0	0	0	0	0	0	0	0	0	0	0	0	0	0	0	0	0.04091	0	0	0	0	0	0	0	0	0	0.02361	0	0	0	0	0.04192
s__Prevotella_histicola	0	0	0	0	0	0	0	0	0	0	0	0	0	0	0	0	0	0	0	0	0	0	0	0	0	0	0	0	0	0	0	0	0	0	0	0	0	0	0	0	0	0	0	0	0	0	0	0	0
s__Prevotella_intermedia	0	0	0	0	0	0	0	0	0	0	0	0	0	0	0	0	0	0	0	0	0	0.12401	0	0	0	0	0	0	0	0	0	0	0	0	0	0	0	0	0	0	0	0	0	0	0	0	0	0	0
s__Prevotella_melaninogenica	0	0	0	0	0	0	0	0	0	0	0	0	0	0	0	0	0	0	0	0	0	0	0	0	0	0	0	0	0	0	0	0	0	0	0	0	0	0	0	0	0	0	0	0	0	0	0	0	0
s__Prevotella_multiformis	0	0	0	0	0	0	0	0	0	0	0	0	0	0	0	0	0	0	0	0	0	0.02404	0	0	0	0	0	0	0	0	0	0	0	0	0	0	0	0	0	0	0	0	0	0	0	0	0	0	0
s__Prevotella_nigrescens	0	0	0	0	0	0	0	0	0	0	0	0	0	0	0	0	0	0	0	0	0	0.01451	0	0	0	0	0	0	0.01469	0	0	0	0	0	0	0	0	0	0	0	0	0	0	0	0	0	0	0	0
s__Prevotella_oralis	0	0	0	0	0	0	0	0	0	0	0	0	0	0	0	0	0	0	0	0	0	0	0	0	0	0	0	0	0.01496	0	0	0	0	0	0	0	0	0	0	0	0	0	0	0	0	0	0	0	0
s__Prevotella_oris	0	0	0	0	0	0	0	0	0	0	0	0	0	0	0	0	0	0	0	0	0	0.01906	0	0	0	0	0	0	0	0	0	0	0	0	0	0	0	0	0	0	0	0	0	0	0	0	0	0	0
s__Prevotella_oulorum	0	0	0	0	0	0	0	0	0	0	0	0	0	0	0	0	0	0	0	0	0	0	0	0	0	0	0	0	0	0	0	0	0	0	0	0	0	0	0	0	0	0	0	0	0	0	0	0	0
s__Prevotella_pallens	0	0	0	0	0	0	0	0	0	0	0	0	0	0	0	0	0	0	0	0	0	0	0	0	0	0	0	0	0	0	0	0	0	0	0	0	0	0	0	0	0	0	0	0	0	0	0	0	0
s__Prevotella_salivae	0	0	0	0	0	0	0	0	0	0	0	0	0	0	0	0	0	0	0	0	0	0	0	0	0	0	0	0	0	0	0	0	0	0	0	0	0	0	0	0	0	0	0	0	0	0	0	0	0
s__Prevotella_sp_MSX73	0	0	0	0	0	0	0	0	0	0	0	0	0	0	0	0	0	0	0	0	0	0	0	0	0	0	0	0	0	0	0	0	0	0	0	0	0	0	0	0	0	0	0	0	0	0	0	0	0
s__Prevotella_stercorea	6.06847	0	0	0	0	0	0	0	0	0	0	0	0	0	0	0	0	0	0	0	0	0	0	0	0	0	0	0	0	0	0	0	0	0	0	0	2.48898	0	0	14.4153	0	0	0	0	0	0	0	0.58449	0
s__Prevotella_veroralis	0	0	0	0	0	0	0	0	0	0	0	0	0	0	0	0	0	0	0	0	0	0	0	0	0	0	0	0	0	0	0	0	0	0	0	0	0	0	0	0	0	0	0	0	0	0	0	0	0
s__Alistipes_finegoldii	0.03802	0	0	0	0	0	0.03248	0.07343	0	0	0.02101	0.89832	0	0	0	2.41018	0	0.85457	0	0.16173	0.28178	1.76461	0.26553	0.16581	0.9665	0	0.01534	0.1096	0	0.17023	0.14882	0	0.41248	0.38489	0.6424	0.49338	0	0.15358	0.71771	0.01993	0.08741	0	2.1539	0	0	0	0	0.22	0.24437
s__Alistipes_indistinctus	0	0	0	0	0	0	0	0.02063	0	0.06509	0	0.05605	0	0	0	0	0	0.01098	0	0.1803	0.11516	0.66367	0	0.12585	0.11329	0	0.12879	0.01644	0	0.17686	0.65443	0.1925	0.06038	0	6.9452	0	0	0.78908	0	0	0.07199	0	0.07501	0.55339	0	0	0	0.0173	0
s__Alistipes_onderdonkii	0.17165	0	0	0	0.59525	1.81697	0.1422	2.2246	0	1.93873	1.03948	0.83122	0	0	0	0	0.60519	4.52702	0	0.38387	2.2389	4.29181	0.49483	0.6208	0.01857	0	0.29924	0.26216	0	0.46347	0.47119	2.16141	0.17578	1.00251	0.75545	11.2993	0	4.30875	3.97149	1.47202	1.39076	0	3.1946	0	0.40425	0	3.76788	1.39458	5.74487
s__Alistipes_putredinis	0.59399	0	0	0	16.7665	4.0083	0	3.46594	0	1.37469	0	5.21669	0	0	0	0	0.01032	3.75158	0	2.10895	19.676	10.2413	6.15336	8.53162	1.02893	0	7.21188	2.1723	0	10.4038	1.37894	0	3.36785	6.99456	5.4111	9.24523	0	2.04254	0.02213	3.06512	5.74089	0	12.9933	4.59195	3.53508	0	7.43889	0.2083	12.7404
s__Alistipes_senegalensis	0.05441	0.15858	0	0	0	0	0	0.01365	0	0	0	0.03443	0	0	0	0	0	0	0	0.22202	0.10703	0.08004	0.01554	0	0	0	0.08374	0.23914	0	0.1001	0.15662	0	0.1166	0.01017	0.12977	0.07924	0.06072	0	0.45106	0	0.07112	0	0.18558	1.20278	0	0	0	0.23154	0
s__Alistipes_shahii	0.90474	0	0	0	6.03627	0	0	1.65532	0	0.29762	0	2.36481	0	0	0	0	0.08166	0.54707	0	4.97182	4.31096	1.48428	1.58831	0.95756	0.56243	0	0	0.42848	0	3.6882	3.02161	0.29655	6.72249	1.35781	1.5134	2.89664	0.10276	0	0.01328	0.54574	9.68796	0	2.52032	0	1.89165	0	0	1.21175	0
s__Alistipes_sp_AP11	0	0	0	0	0	0	0	0	0	0.28629	0	0	0	0	0	0	0	1.51693	0	1.18575	0.46891	0.73891	0	0.4052	0	0	0	0.11132	0	0.2635	0	0	0	0.24803	0.40691	0	0	0.40523	0.56488	0	0.72994	0	0.68837	0.5114	0	0	0	0.40239	0
s__Alistipes_unclassified	0	0.69223	0	0	0	0	0	0	0	0	0.20159	0	0	0	0	11.3614	0.14469	0	0	0	0	0	0	0	0	0	0	0	0	0	0	0.34486	0	0	0	0	0	0	0	0	0	0	0	0	0	0	0	0	0
s__Pedobacter_unclassified	0	0	0	0	0	0	0	0	0	0	0	0	0	0	0	0	0	0	0	0	0	0	0	0	0	0	0	0	0	0	0	0	0	0	0	0	0	0	0	0	0	0	0	0	0	0	0	0	0
s__candidate_division_TM7_single_cell_isolate_TM7c	0	0	0	0	0	0	0	0	0	0	0	0	0	0	0	0	0	0	0	0	0	0	0	0	0	0	0	0	0	0	0	0	0	0	0	0	0	0	0	0	0.01391	0	0	0	0	0	0	0	0
s__Gemella_haemolysans	0	0.013	0	0	0	0.04586	0	0	0	0	0	0	0	0	0	0.05103	0	0	0	0	0	0	0	0	0	0	0	0	0	0	0	0	0	0	0	0	0	0	0	0	0	0	0	0	0	0	0.01811	0	0.01645
s__Gemella_morbillorum	0	0	0	0	0	0	0	0	0	0	0	0	0.04874	0	0	0	0	0	0	0	0	0	0	0	0	0	0	0	0	0	0	0	0	0	0	0	0	0	0	0	0	0	0	0	0	0	0	0	0
s__Gemella_sanguinis	0	0.01854	0	0	0	0	0	0	0	0	0	0	0	0	0	0	0	0	0	0	0	0	0	0	0	0	0	0	0	0.02008	0	0	0	0	0	0	0	0	0	0	0	0	0	0	0	0	0	0	0
s__Abiotrophia_defectiva	0	0	0	0	0	0	0	0	0	0	0	0	0	0	0.01124	0	0	0	0	0	0	0	0	0	0	0	0	0	0	0	0	0	0	0	0	0	0	0	0	0	0	0	0	0	0	0	0	0	0
s__Granulicatella_adiacens	0	0	0	0	0.0104	0	0	0	0.01462	0	0	0.01234	0	0.02912	0.02804	0.02282	0	0	0	0	0	0	0	0	0.02816	0	0	0	0	0	0	0	0	0	0	0	0	0	0	0	0	0	0	0	0	0	0	0	0
s__Granulicatella_unclassified	0	0	0	0	0	0	0	0	0.02517	0	0	0	0	0.01699	0	0.02056	0	0	0	0	0	0	0	0	0.01333	0	0	0	0	0	0	0.01024	0	0	0	0	0	0	0	0.02478	0	0	0	0	0.02785	0	0.02478	0	0
s__Enterococcus_asini	0	0	0	0	0	0	0	0	0	0	0	0	0	0	0	0	0	0	0	0	0	0	0	0	0	0	0	0	0	0	0	0	0	0	0	0	0	0	0	0	0	0	0	0	0	0	0	0	0
s__Enterococcus_avium	0	0	0	0.46089	0	0	0	0	0	0	0.48066	0	0	0	0	0	0	0	0.01671	0	0	0	0	0	0	0	0	0	0	0	0	0	0	0	0	0	0	0	0	0	0	0	0	0	0	0	0	0	0
s__Enterococcus_casseliflavus	0	0	0	0	0	0	0	0	0	0	0	0	0	0	0	0	0	0.06039	0	0	0	0	0	0	0	0	0	0	0	0	0	0	0	0	0	0	0	0	0	0	0	0	0	0	0	0	0	0	0
s__Enterococcus_durans	0	0	0	0	0	0	0	0	0	0	0	0	0	0	0	0	0	0	0	0	0	0	0	0	0	0	0	0	0	0	0	0	0	0	0	0	0	0	0	0	0	0	0	0	0	0	0	0	0
s__Enterococcus_faecalis	0	0	0	1.37732	1.48224	0	0	0	0	0	0.02459	0	0.31798	0	0.41995	0	0	0.03583	0	0	0	0	0	0	0	0	0	0	0	0	0	0	0	0	0	0	0	0	0	0	0	0	0.09409	0	0	0	0	0	0
s__Enterococcus_faecium	0	0	0	0	0	0.10262	1.76429	0	0	0	0.04169	0	0	0	0.01866	0	0	0.12182	0.03339	0	0	0	0	0	0	0	0	0	0	0	0	0	0	0	0.08209	0	0	3.57207	0	0	0	0	0	0	0	0	0	0	0
s__Lactobacillus_acidophilus	0	0	0	0	0	0	0	0	0	0	0	0	0	0	0	0	0	0	0	0	0	0	0	0	0	0	0	0	0	0	0	0	0	0	0	0	0	0	0	0	0	0	0	0	0	0	0	0	0
s__Lactobacillus_amylovorus	0	0	0	0	0	0	0	0	0	0	0	0	0	0	0	0	0	0	0	0	0	0	0	0	0	0	0	0	0	0	0	0	0	0	0	0	0	0	0	0	0	0	0	0	0	0	0	0	0
s__Lactobacillus_animalis	0	0	1.71515	0	0	0	0	0	0	0	0	0	0	0	0	0	0	0	0	0	0	0	0	0	0	0	0	0	0	0	0	0	0	0	0	0	0	0	0	0	0	0	0	0	0	0	0	0	0
s__Lactobacillus_casei_paracasei	0	0	0	0	0	0	0.01486	0	0	0	0	0	0	0	0	0	0	0	0	0	0	0	0	0	0	0	0	0	0	0	0	0	0	0	0	0	0	0	0	0	0	0	0	0	0	0	0	0	0
s__Lactobacillus_crispatus	0	0	0	0	0	0	0	0	0	0	0	0	0	0	0	0.02378	0	0	0	0	0	0	0	0	0	0	0	0	0	0	0	0	0	0	0	0	0	0	0	0	0	0	0	0	0	0	0	0	0
s__Lactobacillus_delbrueckii	0.04732	0	0	0	0	0.13136	0	0	0	0	0	0	0	0	0	0	0	0	0	0	0	0	0.03131	0	0	0	0	0	0	0	0	0	0	0	0	0	0	0	0	0	0	0	0	0	0	0	0	0	0
s__Lactobacillus_farciminis	0	0	0	0	0	0	0.12244	0	0	0	0	0	0	0	0	0	0	0	0	0	0	0	0	0	0	0	0	0	0	0	0	0	0	0	0	0	0	0	0	0	0	0	0	0	0	0	0	0	0
s__Lactobacillus_fermentum	0.62355	0.01812	0.07052	0	0	0.2271	0.10203	0.03896	0	0	0	0	0	0	0.36609	0.02343	0	0	0	0	0	0	0	0	0	0	0	0	0	0	0	0	0	0	0	0.17086	0	0	0	0.02401	0	0	0	0	0	0	0	0	0.11983
s__Lactobacillus_gasseri	0.07327	0	0	0	0	3.84796	3.33612	0.04179	0	0	0	0	0	0.01002	7.66527	0.02468	0	0	0	0	0	0	0	0	0	0	0	0	0	0.04494	0	0	0	0	0	0	0	0	0	0	0	0	0	0	0	0	0	0	0.02611
s__Lactobacillus_johnsonii	0	0	0	0	0	0	0	1.43595	0	0	0	0	0	0	0	0	0	0	0	0	0	0	0	0	0	0	0	0	0	0	0	0	0	0	0	0	0	0	0	0	0	0	0	0	0	0	0	0	0
s__Lactobacillus_mucosae	1.17282	0	0	0	0.12139	0	5.43941	0.56357	0	0	0.01976	2.47344	0	0	2.38061	0.78218	0	0	0	0	0	0.02245	0.04097	0	0	0	0	0	0	0	0	0	0.03352	0	0.01468	0	0	0	0	0.16967	0	0	0	0.01612	0	0	0	0	0.79832
s__Lactobacillus_oris	0	0	0	0	0	0.30645	0	0.06027	0	0	0	0	0	0	0.05263	0.03093	0	0	0	0	0	0	0	0	0	0	0	0	0	0	0	0	0	0	0	0	0	0	0	0	0	0	0	0	0	0	0	0	0.01644
s__Lactobacillus_plantarum	0.05282	0	0	0	0	0	0	0	0	0	0	0	0	0	0	0	0	0.0683	0	0	0	0	0	0	0	0	0	0	0	0	0	0.02234	0	0	0	0	0	0	0	0	0	0	0	0	0	0	0	0	0
s__Lactobacillus_reuteri	0	0	0.35189	0	0	0	0.09932	0	0	0	0	0	0	0	6.78282	0	0	0	0	0	0	0	0.01313	0	0	0	0	0	0	0	0	0	0	0	0	0	0	0	0	0	0	0	0	0	0	0	0	0	0
s__Lactobacillus_rhamnosus	0	0	0	0	0	0	0	0	0	0	0	0	0	0	0	0	0	0	0	0	0	0	0	0	0	0	0	0	0	0	0	0	0	0	0	0	0	0	0	0	0	0	0	0	0	0	0	0	0
s__Lactobacillus_ruminis	0	0	0	0	0	0	0	0	0	0	0	0	0	0	0	0	0	0.2172	0	0	0	0	0	0	0	0	0	0	0	0	0	0	0	0	0	0	0	0	0	0	0	0	0	0	0	0	0	0	0
s__Lactobacillus_salivarius	0.62857	0	0	0	0	9.22575	0	16.317	0.26806	0	0.08427	10.285	0	0.06737	50.4206	3.69498	0	0	0	0	0	0.01342	0.25993	0	0	0	0	0	0.03418	0	0	0	0.15136	0	0	0	0	0	0	0.49849	0.01228	0	0	0.02532	0	0	0.01905	0	0.80861
s__Lactobacillus_sanfranciscensis	0	0	0	0	0	0	0	0	0	0	0	0	0	0	0	0	0	0	0	0	0	0	0	0	0	0	0	0	0	0	0	0	0	0	0	0	0	0	0	0	0	0	0	0	0	0	0	0	0
s__Lactobacillus_vaginalis	0.0478	0	0	0	0	0.44782	0	0.66029	0	0	0	0	0	0	0	0	0	0	0	0	0	0	0.02861	0	0	0	0	0	0	0	0	0	0	0	0	0	0	0	0	0	0	0	0	0	0	0	0	0	0.03796
s__Leuconostoc_citreum	0	0	0	0	0	0	0	0	0	0	0	0	0	0	0	0	0	0	0	0	0	0	0	0	0	0	0	0	0	0	0	0	0	0	0	0	0	0	0	0	0	0	0	0	0	0	0	0	0
s__Leuconostoc_lactis	0	0	0	0	0	0	0	0	0	0	0	0	0	0	0	0.04714	0	0	0	0	0	0	0	0	0	0	0	0	0	0	0	0	0	0	0	0	0	0	0	0	0	0	0	0	0	0	0	0	0
s__Leuconostoc_pseudomesenteroides	0	0	0	0	0	0	0	0	0	0	0	0	0	0	0	0	0	0.05498	0	0	0	0	0	0	0	0	0	0	0	0	0	0	0	0	0	0	0	0	0	0	0	0	0	0	0	0	0	0	0
s__Weissella_cibaria	0	0	0	0	0	0	0	0	0	0	0	0	0	0	0	0.02741	0	0.03452	0	0	0	0	0	0	0	0	0	0	0	0	0	0	0	0	0	0	0	0	0	0	0	0	0	0	0	0	0	0	0
s__Weissella_confusa	0	0	0	0	0	0.06321	0	0	0	0	0	0	0	0	0	0	0	0.03875	0	0	0	0	0	0	0	0	0	0	0	0	0	0	0	0	0	0	0	0	0	0	0	0	0	0	0	0	0	0	0
s__Weissella_unclassified	0	0	0	0	0	0	0	0	0	0	0	0	0	0	0	0	0	0	0	0	0	0	0	0	0	0	0	0	0	0	0	0	0	0	0	0	0	0	0	0	0	0	0	0	0	0	0	0	0
s__Lactococcus_garvieae	0	0	0	0	0	0	0	0	0	0	0	0	0	0	0	0.02258	0	0	0	0	0	0	0	0	0	0	0	0	0	0	0.01658	0	0	0	0	0	0	0	0	0	0	0	0	0	0	0	0	0	0
s__Lactococcus_lactis	0	0	0	0	0	0.01239	0	0	0	0	0	0	0	0	0	0.01055	0	0	0	0	0	0	0	0	0	0	0	0	0	0	0	0	0	0	0	0	0	0	0	0	0	0	0	0	0	0	0	0	0
s__Streptococcus_anginosus	0.03958	1.10208	0	0.03351	0.05694	0.46275	0	0.18349	0.04721	0.0867	0	0.70184	0.01879	0	0.38997	1.53861	0	0.0112	0	0	0	0.01218	0	0	0.01498	0	0	0	0	0	0.03574	0	0	0.06194	0	0.38211	0	0	0	0.0555	0.01204	0	0	0	0.01418	0	0	0	0.28082
s__Streptococcus_australis	0	0.03245	0	0	0	0	0.04219	0	0.0535	0	0	0.05627	0	0.0129	0	0	0	0	0	0	0	0	0	0	0	0	0	0	0	0	0	0	0	0	0	0	0	0	0	0	0	0	0	0	0	0	0.02902	0	0
s__Streptococcus_constellatus	0	0	0	0.03675	0	0	0	0	0	0	0	0	0	0	0	0	0	0	0	0	0	0	0	0	0	0	0	0	0	0	0	0	0	0	0	0	0	0	0	0	0	0	0	0	0	0	0	0	0
s__Streptococcus_cristatus	0	0.05513	0	0	0.0162	0	0	0	0	0	0	0.08123	0	0	0	0	0	0	0	0	0	0	0	0	0	0	0	0	0	0	0	0	0	0	0	0	0	0	0	0	0	0	0	0	0	0	0.02107	0	0
s__Streptococcus_downei	0	0	0	0	0	0.01051	0	0	0	0	0	0	0	0	0	0	0	0	0	0	0	0	0	0	0	0	0	0	0	0	0	0	0	0	0	0	0	0	0	0	0	0	0	0	0	0	0	0	0
s__Streptococcus_gordonii	0.02535	0.48548	0	0	0	0.01275	0	0.02378	0.02696	0.01541	0	0.01332	0	0	0.056	0.09958	0	0	0	0	0	0.01164	0	0	0	0	0	0	0	0	0.01726	0	0	0	0	0.04291	0.0202	0	0	0	0	0	0	0	0	0	0	0	0.01141
s__Streptococcus_infantarius	0	0	0	0	0	0	0	0	0	0	0	0	0	0	0	0	0	0.02149	0	0	0	0	0	0	0	0	0	0	0	0	0	0	0.01077	0	0	0	0	0	0	0.22115	0	0	0	0	0	0	0	0	0
s__Streptococcus_infantis	0	0	0	0	0.01055	0	0	0	0	0	0	0	0	0	0.01224	0.02436	0	0	0	0	0	0	0	0	0.01109	0	0	0	0	0	0	0	0	0	0	0	0	0	0	0	0	0	0	0	0	0	0.01822	0	0
s__Streptococcus_lutetiensis	4.37219	0	0	0	0	0	0	0	0	0	0	6.23193	0	0.31148	0	0	0.06882	0	0.07284	0	0	0	0	0	0	0	0	0	0	0	0	0	0	0	0	0	0	0	0	0	0	0	0	0	0	0	0	0	0
s__Streptococcus_macedonicus	0	0	0	0	0	0	0	0	0	0	0.04006	0	0	0	0	0	0	0	0	0	0	0	0	0	0	0	0	0	0	0	0	0	0	0	0	0	0	0	0	0	0	0	0	0	0	0	0	0	0
s__Streptococcus_mitis_oralis_pneumoniae	0	0.02194	0	0	0.02585	0.05159	0	0.02282	0.0122	0	0	0	0	0	0.10207	0.20167	0	0	0	0	0	0.01275	0	0	0	0	0	0	0	0	0	0	0	0	0	0	0	0	0	0.02938	0	0	0	0	0.01024	0	0.0105	0	0.01438
s__Streptococcus_mutans	0.07157	0.14983	0	0	0.01037	0.06439	0	0	0.1091	0	0	0.03467	0	0	0	1.02966	0	0	0	0	0	0	0	0	0	0	0	0	0	0	0	0	0	0	0	0	0	0	0	0	0	0	0	0	0	0	0	0	0
s__Streptococcus_oligofermentans	0	0	0	0	0	0	0	0	0	0	0	0.02374	0	0	0	0	0	0	0	0	0	0	0	0	0	0	0	0	0	0	0	0	0	0	0	0	0	0	0	0	0	0	0	0	0	0	0	0	0
s__Streptococcus_parasanguinis	0.05113	3.75438	0	0	0.66715	5.27214	0	0.71805	0.0503	0.09443	0	1.12015	0	0.12574	0.52309	0.97488	0	0	0.01178	0	0	0.93915	0.08684	0.01254	0.95872	0.13851	0.0262	0	0.31624	0.09226	0.22092	0.14118	0	0.02872	0	0.07963	0.02431	0	0.04183	0.52904	0	0	0	0.0401	0.49819	0	0.33449	0	0.9778
s__Streptococcus_pasteurianus	0	0	0	0	0	0	0	0	0	0	0.19666	0	0	0	0	0	0	0	0	0	0	0	0	0	0	0	0	0	0	0	0	0.42024	0	0	0	0	0	0	0	0	0	0	0	0	0	0	0	0	0
s__Streptococcus_salivarius	0.15722	14.2111	0	0	1.35066	10.8173	0.88356	5.29869	0.44819	0.46573	0	4.78594	0	0.54648	1.43678	4.84095	0.03217	0.19776	0	0	0	0.31909	0.75746	0	0.0158	0.10848	0.04812	0	0.24259	1.60705	0.30191	0.26451	0	0.01005	0	0.0923	0.09743	0	0.07328	0.8252	0	0.01319	0	0.29943	0.24646	0	0.36659	0	0.51899
s__Streptococcus_sanguinis	0	0.34639	0	0	0.04107	0.03038	0	0.02678	0.04727	0	0	0.02219	0	0.02092	0	0.05918	0	0	0	0	0	0	0	0	0	0	0	0	0	0	0	0	0	0	0	0	0	0	0	0	0	0	0	0	0.01119	0	0	0	0
s__Streptococcus_sobrinus	0	0	0	0	0	0	0	0	0	0	0	0.0106	0	0	0	0	0	0	0	0	0	0	0	0	0	0	0	0	0	0	0	0	0	0	0	0	0	0	0	0	0	0	0	0	0	0	0	0	0.1171
s__Streptococcus_thermophilus	0.19986	0.01629	0	0	0	0.01739	0.29038	0.11966	0	0	0.02981	0	0	0	0	0	0	0.09033	0.01148	0	0	0	0	0	0	0.25287	0.01298	0	0	0	0	0.02359	0	0	0	0.19987	0.30583	0	0	0	0.03531	0	0	0	0.03523	0	0	0	0.02412
s__Streptococcus_tigurinus	0	0.01679	0	0	0	0	0	0	0	0	0	0	0	0	0.01082	0.44309	0	0	0	0	0	0	0	0	0	0	0	0	0	0	0	0	0	0	0	0	0	0	0	0	0	0	0	0	0	0	0	0	0
s__Streptococcus_vestibularis	0.15292	0.21336	0.01981	0	0.07856	0.35895	0	0.43378	0.03502	0.02525	0	1.54991	0	0	0.02341	0.45411	0	0	0	0	0	0.17594	0.01463	0	0	0	0	0	0	0.02405	0.01391	0	0	0	0	0	0	0	0	0.05671	0	0	0	0	0	0	0	0	0.15436
s__Butyricicoccus_pullicaecorum	0	0	0	0	0	0	0	0	0	0	0	0	0	0	0	0	0	0	0	0	0	0	0	0	0	0	0	0	0	0	0	0	0	0	0	0	0	0	0	0	0	0	0	0	0	0	0	0	0
s__Clostridiaceae_bacterium_JC118	0	0.01224	0	0	0	0	0	0	0	0	0.04664	0	0	0	0	0	0	0	0	0	0.5531	0	0	0	0	0	0	0	0	0	0	0	0	0.10238	0	0	0	0	0	0	0.0618	0	0	0	0	0	0	0	0
s__Clostridium_asparagiforme	0	0.22267	0	0.08696	0.04922	0.04506	0.05833	0.01566	0	0.02331	0	0	0	0	0.20192	0	0	0.04714	0	0	0.01767	0.15239	0.08969	0	0.01042	0	0	0.04643	0.19897	0.12758	0.07146	0	0	0	0.16076	0.02087	0	0.18026	0.01319	0.01112	0.03338	0	0	0.0708	0.18621	0	0.01459	0.01528	0.05381
s__Clostridium_bolteae	0	0.36133	0	0	0.0189	0.01203	0.02254	0	0.41503	0.05629	1.03977	0	0	0.10033	1.38432	3.15893	0.01449	0.04472	0.22447	1.7701	0.09824	0.18982	0	0.03052	0.16331	0.0385	0	0	0.27339	0.11005	0.19956	0.21426	0	0	0.13861	0.01046	0	5.28551	0.04284	0	0.21796	0.54636	0.01024	0.05698	0.09432	0.05688	0	0.06361	0.02382
s__Clostridium_butyricum	0	0	0	0	0	0	0	0	0	0	0	0.18582	0	0	0	0	0	0	0	0	0	0	0.48404	0	0	0	0	0	0	0	0	0	0	0	0	0	0	0	0	0	0	0	0	0	0	0	0	0	0
s__Clostridium_celatum	0	0	0	0	0	0	0	0	0	0	0	0	0	0	0	0	0	0	0	0	0	0	0	0	0	0	0	0	0	0	0	0	0	0	0	0	0	0	0	0	0	0	0	0	0	0	0	0	0
s__Clostridium_citroniae	0	0.01935	0	0	0	0	0.01445	0	0	0	0	0	0	0	0	0.18128	0	0.03278	0	0.34674	0	0.03751	0	0	0.04629	0.02369	0.06175	0	0	0	0.01747	0.08525	0	0	0.02767	0.03844	0	0.16158	0.01649	0	0.0447	0	0	0.07542	0	0	0	0	0.01839
s__Clostridium_clostridioforme	0	0.01602	0	0	0	0	0.01229	0	0	0	0.06043	0	0	0	0	0	0.09009	0	0.0329	2.54306	0	0	0	0	0	0.0397	0.04419	0	0.05726	0	0	0.03142	0	0	0	0	0	0	0	0	0	0.33141	0	0	0.1368	0	0	0	0
s__Clostridium_hathewayi	0	0.05895	0	1.59321	0	0	0.01659	0	0	0.45778	0.40753	0.01103	0	0	0.24327	0.52705	0	0	0.04937	0	0.38741	0.01705	0.01033	0	0.08009	0	0.05208	0.04119	0.02719	0	0.08288	0	0.01987	0.01229	0.02418	0.02154	0	2.36935	0.02138	0	0.0278	0	0.04541	0.03157	0.08486	0	0	0.24415	0.01445
s__Clostridium_hylemonae	0	0	0	0	0	0	0	0	0	0	0	0	0	0	0	0	0	0	0	0	0.0143	0	0	0	0	0	0	0	0	0	0	0	0	0	0	0	0	0	0	0	0	0	0	0	0	0	0	0	0
s__Clostridium_leptum	0	0.29123	0	0	0.1152	0.05804	0.03118	0.26498	0	0.19961	0	0.04315	0	0	0	0	0	0.043	0	3.58188	0	0.02485	0.04534	0	0	0	0	0	0	0	0	0	0.01327	0.09339	0	0.07628	0	0.17133	0	0.01367	0.39922	0	0	0.02322	0	0	0.02949	0.15315	0.07381
s__Clostridium_methylpentosum	0	0	0	0	0	0	0	0	0	0	0	0.01251	0	0	0	0	0	0	0	0.08443	0	0	0	0	0	0	0	0.01024	0	0	0	0	0	0	0	0	0	0	0	0	0	0	0	0	0	0	0	0	0
s__Clostridium_nexile	0	3.54666	0	0	0	0	0	0	1.35136	0	2.25806	0	0	3.33385	0	0	0	0	0.05304	0.41571	0.38637	0	0	0	0	0	0	0	0	0	0	0	0	0	0	0	0	0	0	0	0	0	0	0	0	0	0	0	0.13374
s__Clostridium_perfringens	0	0	0	0	0.29434	0	0	0.55063	0	0	0	0.97219	0	0.06346	0.16288	0.05671	0	0	0	0	0	0	0.04857	0.19038	0	0	0	0	0.12399	0	0	0.79156	0.44001	0	0	0	0	0	0	0	0	0	0	0	0	0	0	0	0
s__Clostridium_scindens	0	0.01272	0	0	0	0	0	0	0	0	0	0	0	0	0	0	0	0	0	0	0	0	0	0	0	0	0	0	0	0	0	0	0	0	0	0	0	0	0	0	0	0	0	0	0	0	0	0	0
s__Clostridium_sp_7_2_43FAA	0	0	0	0	0	0	0	0	0	0	0	0	0	0	0.12217	0	0	0	0	0	0	0	0	0	0	0	0	0	0	0	0	0	0	0	0	0	0	0	0	0	0	0	0	0	0	0	0	0	0
s__Clostridium_sp_ATCC_BAA_442	0	0.23533	0	0	0	0	0	0	0	0	0	0	0	0	0	0	0	0	0	1.98237	0	0	0	0	0	0	0	0	0	0	0	0	0	0	0	0	0	0	0	0	0	0	0	0	0	0	0	0	0
s__Clostridium_sp_KLE_1755	0	0	0	0	0	0	0	0	0	0	0	0	0	0	0.82961	0	0	0	0.2215	0	0	0	0	0	0	0	0	0	0	0	0	0	0	0	0	0	0	0	0	0	0	0	0	0	0	0	0	0	0
s__Clostridium_sp_L2_50	0	0	0	0	0	0	0	0	0	0	0	0	0	0	0	0	0	0	0	0	0	0	0	0	0	0	0	0	0	0.14793	0	0	0	0	0	0	0	0	0	0	0	0	0	0	0	0	0	0	0
s__Clostridium_symbiosum	0	0.16985	0	1.79607	0	0.01193	0.0579	0.01089	0	0.03162	1.26068	0	0	0	0.81473	0.1214	0	0.01005	0	0.90787	0.60037	0	0	0	0.03638	0.14625	0.02131	0	0.05738	0.01417	0.03889	0.08222	0	0.01769	0.06335	0	0	0.62475	0	0	0	0	0	0.09028	0.12528	0	0	0	0.0118
s__Anaerococcus_prevotii	0	0	0	0	0	0	0	0	0	0	0	0	0	0	0	0	0	0	0	0	0	0	0	0	0	0	0	0	0	0	0	0	0	0	0	0	0	0	0	0	0	0	0	0	0	0	0	0	0
s__Finegoldia_magna	0	0	0	0	0	0	0	0	0	0	0	0	0	0	0	0	0	0	0	0	0	0	0	0	0	0	0	0	0	0	0	0	0	0	0	0	0	0	0	0	0	0	0	0	0	0	0	0	0
s__Parvimonas_unclassified	0	0	0	0	0	0	0	0	0	0	0	0	0	0	0	0	0	0	0	0	0	0	0	0	0	0	0	0	0	0	0	0	0	0	0	0	0	0	0	0	0	0	0	0	0	0	0	0	0
s__Eubacterium_infirmum	0	0	0	0	0	0	0	0	0	0	0	0	0	0	0	0	0	0	0	0	0	0	0	0	0	0	0	0	0	0	0	0	0	0	0	0	0	0	0	0	0	0	0	0	0	0	0	0	0
s__Bacteroides_pectinophilus	0	0	0	0	0	0	0	0	0	0	0	0	0	0	0	0	0	0	0	0	0	0	0	0	0	0	0	0	0	0	0	0	0	0	0	0	0.6534	0	0	0	0	0	0	0	0	0	0	0	0
s__Clostridiales_bacterium_1_7_47FAA	0	0.06055	0	0	0	0	0.01102	0	0.01089	0	0.04361	0	0	0	0.02785	0.43731	0	0.02087	0.01966	0	0.01154	0.01862	0.01133	0	0.04393	0	0.01046	0	0.01965	0.02497	0.02952	0.02619	0	0	0	0	0	0.35596	0	0	0.02866	0	0	0	0.03721	0	0	0	0
s__Flavonifractor_plautii	0	0.06646	0	0	0	0	0	0	0	0.01531	0.09275	0	0	0	0	0.03623	0	0.01936	0.41379	0.18847	0	0	0	0.09693	0	0.01082	0.03547	0	0.05034	0	0	0	0	0	0.20395	0	0	0.3079	0.02631	0	0	0	0	0.01671	0.03425	0	0	0	0.18626
s__Pseudoflavonifractor_capillosus	0	0	0	0	0	0	0	0	0	0	0	0	0	0	0	0	0	0	0	0	0	0	0	0	0	0	0	0	0	0	0	0	0	0.0106	0	0	0	0	0	0	0	0	0	0	0.02683	0	0	0	0
s__Anaerofustis_stercorihominis	0	0.02252	0	0	0	0	0	0	0	0	0	0	0	0	0	0	0	0	0	0	0	0	0	0	0	0	0	0	0	0	0	0	0	0	0	0	0	0	0	0	0	0	0	0	0	0	0	0	0
s__Eubacterium_brachy	0	0	0	0	0	0	0	0	0	0	0	0	0	0	0	0	0	0	0	0	0	0	0	0	0	0	0	0	0	0	0	0	0	0	0	0	0	0	0	0	0	0	0	0	0	0	0	0	0
s__Eubacterium_eligens	1.43706	0	0	0	0.17693	0.67109	0	0.07471	0	0	0	0.14696	0	0	0	0	0	0.23878	0	0	0.62879	0.37989	3.27228	0.28312	0	0.19372	0.35997	0.05308	1.21837	0	0.15844	1.79881	0.62987	1.13627	0	2.63845	0	0	1.69514	0.64483	0	0	0.08928	0.0529	3.70556	0	0.5928	0	0.46579
s__Eubacterium_hallii	0.77376	0	0	0	0.13345	0.65096	0.22357	0.44576	4.64471	0.70979	0	0.87397	0.13352	2.86302	0	0.12079	0.13542	0.27842	0	0	0.01657	0	0.03745	0.05255	0.01325	0	0	0.05448	0.04618	0.03679	0.0169	0	0.11507	0.13995	0.1487	0.1028	0.04049	0	0.06746	0.08659	0	0	0.09793	0.13621	0.07807	0	0.02354	0.07322	0.25317
s__Eubacterium_limosum	0	0.19629	0	0	0	0	0	0	0	0	0.26452	0	0	0	0	0	0	0	0	0	0	0	0	0	0	0	0	0	0	0	0	0	0	0	0	0	0	0	0	0	0.14831	0	0	0	0	0	0	0	0
s__Eubacterium_ramulus	0.16115	0	0	0	0.28239	0.02189	0	0.29547	0	0.06896	0	0.1067	0	0	0	0	0	0.01127	0	0	0	0.06354	0.04391	0.01066	0	0	0	0	0.22466	0.084	0.0487	0	0	0.02829	0	0.17366	0	0	0.07609	0.01388	0.18114	0	0.10078	0.01728	0.01408	0	0	0.05409	0
s__Eubacterium_rectale	10.2118	8.52262	0	0	0.43207	8.93256	0	8.19991	11.4484	5.72337	0	0.88161	0	0	0	0	0.04151	7.94855	0	0	0	1.04173	0.23238	7.44231	0.01528	0.02768	0.04768	0.19609	1.28717	0.14823	1.34242	0.32781	17.445	2.07329	0.7599	10.1325	1.20615	0	3.70052	2.74551	0	0	12.7429	5.91273	0	0	0.10995	0.0256	11.0626
s__Eubacterium_siraeum	4.30123	0	0	0	0	0.48913	0	0.2313	0	0	0	0.67366	0	0	0	0	0	0	0	0	0	0	0	0	0	0	0	0	0	0	0	0	0	0	0	0	0	0	0	3.08504	2.17471	0	1.69222	0	1.40798	0	0	2.4153	0
s__Eubacterium_sp_3_1_31	0	0	0	0	0	0.01451	0	0	0	0	0	0	0	0	0	0	0	0	0	0	0	0	0	0	0	0	0	0	0	0	0	0	0	0	0	0	0	0	0	0	0	0	0	0	0	0	0	0	0.01474
s__Eubacterium_ventriosum	0.16753	0	0	0	0.03401	0	0.08082	0.09804	4.65839	0.53483	0	0.3564	0	0	0	0.10428	0.02154	0.10416	0	0.10039	0.0309	0	0.01287	0	0	0	0	0.0815	0.02672	0	0	0	0.26803	0.06879	0.2126	0.04794	0	0	0.017	0	0.54885	0	0.01215	0.27334	0.01234	0	0	0	0
s__Pseudoramibacter_alactolyticus	0	0	0	0	0	0	0	0	0	0	0	0	0	0	0	0	0	0	0	0	0	0	0	0	0	0	0	0	0	0	0	0	0	0	0	0	0	0	0	0	0	0	0	0	0	0	0	0	0
s__Anaerostipes_caccae	0	0	0	0	0	0	0	0	0	0	0	0	0	0	0	0	0	0	0	0	0	0	0	0	0	0	0	0	0	0	0	0	0	0	0	0	0	0.27817	0	0	0	0	0	0	0	0	0	0	0
s__Anaerostipes_hadrus	0.01276	0.03844	0	0	0	0.02011	0.21395	0.02443	0	0.10682	0	0.02959	0.025	0.82387	0	0	0	0	0	0	0	0	0	0	0.05495	0	0	0	0	0.03461	0	0.01743	0	0	0	0.04515	0	0	0	0	0	0	0	0.03082	0	0	0	0.01259	0
s__Anaerostipes_unclassified	0	0	0	0	0	0	0	0	0.06277	0	0.76093	0	0	0	0	0.01614	0	0	0.01703	0.03825	0	0	0	0	0	0	0	0	0	0	0	0	0	0	0	0	0	0.02458	0	0	0	0	0	0	0	0	0	0	0
s__Blautia_hydrogenotrophica	0	0	0	0	0	0	0	0	0	0	0	0	0	0	0	0	0	0	0	0.14398	0	0	0	0	0	0	0	0	0	0	0	0	0	0	0	0	0	0	0	0	0	0	0	0	0	0	0	0	0
s__Blautia_producta	0	0.04639	0	0	0	0	0.01195	0	0	0	0	0	0	0	0.14645	0	0	0	0	0.01318	0	0	0	0	0	0	0	0	0	0	0	0	0	0	0	0	0	0.01931	0	0	0	0	0	0	0	0	0	0	0
s__Ruminococcus_gnavus	0	2.11644	0	0.07542	0	0.36938	3.06567	0	2.83151	0	6.75477	3.06533	0.0664	20.1096	2.66952	0	0.57229	0	0.65433	0.05615	0	0	6.7012	0	10.5915	0	0	0	1.98408	0	0	0	0	0.10681	0.30722	0.01461	0	0.68919	0	0	0.27117	0.4798	0	0	0	0.61176	0	3.15695	0.1673
s__Ruminococcus_obeum	1.11285	0.11562	0.01467	0	1.13235	1.37969	0.83972	1.30011	0.55233	1.1642	0	1.19809	0.01707	0.42115	0	0.54926	0.01098	0.27739	0	0.01254	0.34204	0.06181	0.0276	0.04012	0.09059	0.08771	0.04968	0.03441	0.02871	0.24981	0.04857	0.02266	0.3016	0.06509	0.02999	0.11017	0.03427	0.01015	0.28456	0.08626	0.61156	0	0.08926	0.15168	0.11862	0	0.13711	0.06208	0.07086
s__Ruminococcus_torques	0.21272	0.95715	0.01048	0.68299	0.47947	0.41132	0.35335	1.40124	0.13748	3.24248	2.79816	0.55919	0.50994	0.8738	0.15085	0.18624	0.63874	0.11264	0.02435	0.03642	0.87307	0.08099	0.14252	0.46361	4.68188	2.64345	0.12632	0.02738	0.47373	0.13989	0.24618	0.01985	0.02451	0.14104	0.47176	0.06965	0.02589	5.58853	0.54584	0.17261	3.36103	0.03073	2.033	0.07776	0.16804	0.10205	0.07905	0.21554	1.02424
s__Butyrivibrio_crossotus	0	0	0	0	0	0	0	0	0	0	0	0	0	0	0	0	0	0	0	0	0.23056	0	4.56586	0	0	0	0	0	0	0	0	0	0	0	0	0	0	0	0	0	0	0	0	0	0	0	0	0	0
s__Coprococcus_catus	0.22298	0.21125	0	0	0.65532	0	0	0.20977	0	0.47083	0	0.37251	0.29379	0	0	0.23613	0.05101	0.40274	0	0	0.08616	0.01387	0.04003	0.01207	0.07191	0.02382	0	0.03997	0.01212	0.04812	0.01869	0	0.02301	0.0598	0.02014	0.02152	0.01124	0	0.0823	0	0.29546	0	0.0675	0	0	0	0.02943	0.08046	0.03938
s__Coprococcus_comes	0.46282	0	0.03162	0	0.27221	0.84854	0.73513	0.24672	0	0.11762	0	0.6057	0.08621	2.52458	0	0.02308	0.13622	1.24855	0	0	0	0.01113	0.53241	0.13111	0	0.08903	0.04279	0.02973	0	0.32193	0.09605	0	0.09858	0.38045	0.80788	0.42006	0.05966	0	0.8255	0.02332	0.35874	0	0.23392	0.0451	0	0.13879	0.08222	0.16898	0.24034
s__Coprococcus_eutactus	0	0	0	0	0	0	0	0	0	0	0	1.17269	0	0	0	0	0	0	0	0	0	0	0	0	0	0	0	0	0	0	0.06325	0	0	0	0	0	0	0	0	0	0	0	0.02133	0	0	0	0	0	0
s__Coprococcus_sp_ART55_1	6.33754	0	0	0	0	0	0	0	0	1.87167	0	0	0	0	0	0	0	0	0	0	0	0	0.30176	0	0	0	0	1.27355	0.69645	0.75309	0	0	0	0	0	0	0.67759	0	0.42163	0	0	0	0	0	0	0	0	0	0
s__Dorea_formicigenerans	0	1.08615	0	0.93974	0.69884	0.09744	0	0.89148	0	0.76781	0	1.26917	0.12077	0	0	0	0.13931	0.12656	0	0	0.01736	0.12057	0	0.04334	0.0436	0.07065	0	0	0	0.03424	0.02879	0.04757	0.11109	0.05826	0	0.09909	0	0	0.075	0.02188	0.08717	0	0.19085	0.02068	0.0831	0.01556	0.01672	0.04593	0.14274
s__Dorea_longicatena	0.74268	0	0	0	0.3907	0.32129	0	1.36467	3.34332	0.45605	0	0.85665	0.68293	0	0	0.3307	0.16756	0.45978	0	0	0.24426	0.01583	0.03704	0.01223	0.06979	0.25283	0.05482	0.01662	0.02768	0.02627	0.0725	0	0.01216	0.7965	0.15591	0.6261	0.02782	0	0.03401	0.06005	0.22662	0	0.30111	0	0	0.02306	0.01301	0.06769	0.0848
s__Dorea_unclassified	0	0	0	0	0	0.3551	0.09293	0	0	0	0	0	0	0.1348	0	0	0	0.04924	0	0.01187	0	0	0.01465	0	0	0	0	0.07264	0.02559	0	0	0.07761	0	0	0	0	0	0	0	0	0	0	0	0	0	0	0	0	0
s__Lachnospiraceae_bacterium_1_1_57FAA	0.15785	0.41668	0	0	0.94877	0.79827	0.05491	0.41493	0	11.5447	0	0.59278	0	0.01266	0	0.06318	0.02528	1.0206	0	0.02029	0	0	0	0	0.07412	0.03276	0.03124	0.0229	0.193	0.01039	0	0	2.00042	0.04111	0.02138	0	0	0.11073	0.32111	0.28596	0.05437	0	0.06158	0.19009	0	0	0	0.28274	0.10793
s__Lachnospiraceae_bacterium_1_4_56FAA	0.03158	0.21043	0	0	0	0.02354	0.02522	0	0.27575	0.04339	0.98217	0	0	0	0	0	0	0	0	0	0	0	0	0	0.30792	0	0	0	0	0	0	0	0	0	0	0	0	0	0	0	0.01109	0	0	0	0	0	0	0	0.01498
s__Lachnospiraceae_bacterium_2_1_46FAA	0	2.93012	0	0	0	0	0	0	0	0	0	0	0	0	0	0	0	0	0	0	0	0	0	0	0	0	0	0	0	0	0	0	0	0	0	0	0	0	0	0	0	0	0	0	0	0	0	0	0
s__Lachnospiraceae_bacterium_2_1_58FAA	0	1.39675	0	0	0.03722	0	0	0.05412	0	0	0	0.26154	0.01056	0	0.72116	0	0.54691	0	0.01371	0	0	0	0.67752	0	1.34706	0	0	0	0.28125	0	0	0	0	0	0.06081	0	0	0.5595	0.03262	0	0.01598	0.0109	0	0	0	0	0	0.48222	0.0181
s__Lachnospiraceae_bacterium_3_1_46FAA	0.05499	0.14811	0	0	0.29649	0	0	0.06763	0	0.08444	0	0.0345	0.01843	0.24266	0	0.11268	0.0625	0	0	0	0.02914	0.25415	0	0.06857	0	1.11804	0	0	0.03761	0.44302	0	0	0	0.11579	0.02224	0	0.08736	0	0.02838	0	0.08235	0	0.01205	0	0.03021	0	0	0	0.01739
s__Lachnospiraceae_bacterium_3_1_57FAA_CT1	0	0	0	0	0	0	0	0	0	0	0.03113	0	0	0	0	0	0	0	0	0.05934	3.7368	0	0	0	0	0	0	0	0	0	0	0	0	0.08006	0	0	0	0	0	0	0	0	0	0.01671	0	0	0	0	0.02411
s__Lachnospiraceae_bacterium_4_1_37FAA	0	0.04974	0	0	0	0	0	0	0	0	0	0	0	0	0	0	0	0	0	0	0	0	0	0	0	0	0	0	0	0	0	0	0	0	0	0	0	0	0	0	0	0	0	0	0	0	0	0	0
s__Lachnospiraceae_bacterium_5_1_57FAA	0	0.10888	0	0	0	0	0.01181	0	0	0	0.14866	0	0	0	0	0	0	0	0.03992	0	0	0	0	0	0	0	0	0	0	0	0	0	0	0	0	0	0	0	0	0	0	0	0	0	0	0	0	0	0
s__Lachnospiraceae_bacterium_5_1_63FAA	0.05881	0.25461	0	0	0	0.01249	0.06614	0.04593	2.05041	0.15234	0	0.03232	0.1465	0.03652	0	0.05052	0.01515	0.03263	0	0	0	0	0	0	0	0.27797	0	0.01218	0	0	0	0.01105	0	0	0	0	0	0	0.05722	0.01427	0.046	0	0.02369	0.06872	0.01133	0.02069	0	0	0.05831
s__Lachnospiraceae_bacterium_6_1_63FAA	0	0	0	0	0	0	0	0	0	0	0	0	0	0	0	0	0	0	0	0	0	0	0	0	0	0	0	0	0	0	0	0	0	0	0	0	0	0	0	0	0	0	0	0	0	0	0	0	0
s__Lachnospiraceae_bacterium_7_1_58FAA	0	0.05551	0	0.14419	0	0	0	0	0	0	0.11051	0.03233	0	0	0	0.01109	0	0.08409	0.04531	0.047	0.28545	0	0.04757	0.02876	0	0.01574	0.01352	0.12675	0	0	0	0	0	0	0.01195	0	0	0.06854	0.02413	0	0	0	0.01161	0	0	0	0	0.0173	0.08707
s__Lachnospiraceae_bacterium_8_1_57FAA	0	0	0	0	0	0	0	0	0.49676	0	0	0	0.0118	0	0	0	0	0	0	0.02461	0	0.0964	0.04169	0	0	0	0	0.0188	0	0.20482	0.08208	0	0.08334	0.13323	0	0.13422	0	0	0	0	0	0	0	0	0.38098	0	0	0.06663	0
s__Lachnospiraceae_bacterium_9_1_43BFAA	0	0.081	0	0	0	0	0	0	0	0	0	0	0	0.0936	0	0	0	0	0.01007	0	0	0	0	0	0	0	0	0	0	0	0	0	0	0	0	0	0	0	0	0	0	0	0	0	0	0	0	0	0
s__Oribacterium_sinus	0	0	0	0	0	0	0	0	0	0	0	0	0	0	0	0	0	0	0	0	0	0	0	0	0	0	0	0	0	0	0	0	0	0	0	0	0	0	0	0	0	0	0	0	0	0	0	0	0
s__Roseburia_hominis	0.01172	0.96185	0	0	0.87513	0.17244	0.05644	0.3254	0	0.34374	0	1.24863	4.82682	0	0	4.17413	0	0.96117	0	1.04769	0.02261	0.34494	4.04009	0.56924	0	0.6992	0	0.6892	4.35565	1.73342	0	5.01057	0.31876	0.10438	0	0.39051	0.54415	0	0.51464	0.17636	0.32917	0	0.20527	1.43773	0	0	0.78289	0.04077	0.63268
s__Roseburia_intestinalis	1.68148	2.32614	0	0	0.12911	0.1179	0.15519	0.77717	5.95241	0	0.03104	0.01593	0	0	0	0.25748	0.33741	0.38484	0	0.41668	0	0	0.03656	0	0	0.37578	0.11326	0.67014	0.02674	0.3647	0.04497	1.56606	0.55154	0	0	0	0.18754	0	0.07699	0.07407	0	0	2.39554	0.17184	0	0	0.97554	0.06277	0
s__Roseburia_inulinivorans	0.68302	0	0	0	2.31887	0.3649	0.55749	1.65475	1.98312	1.98087	0	0.65789	0.01904	0.79553	0	0.04399	0.41369	0.49059	0	0.05455	0.19158	0.68255	0.58609	1.11857	0.1918	2.81758	0.02835	0.14441	1.10368	0.39944	0.91382	0.57485	0.61428	1.98279	0.08143	0.47968	0.34841	0	0.34872	0.30203	0.0598	0	2.17718	0.13927	0.12446	0	0.04029	0.16027	0.35133
s__Roseburia_unclassified	0	1.50102	0	0	0	0	0	0	0	0	0	0	0	0	0	0	0	0	0	0	0.03649	0	0	0	0	0	0.01987	0	0	0	0	0	0	0	0	0	0	0	0	0	0.36571	0.03427	0	0	0.2401	0	0.44934	0	0
s__Shuttleworthia_satelles	0	0	0	0	0	0	0	0	0	0	0	0	0	0	0	0	0	0	0	0	0	0	0	0	0	0	0	0	0	0	0	0	0	0	0	0	0	0	0	0	0	0	0	0	0	0	0	0	0
s__Stomatobaculum_longum	0	0	0	0	0	0	0	0	0	0	0	0	0	0	0	0	0	0	0	0	0	0	0	0	0	0	0	0	0	0	0	0	0	0	0	0	0	0	0	0	0	0	0	0	0	0	0	0	0
s__Oscillibacter_sp_KLE_1728	0	0	0	0	0	0	0	0	0	0	0	0	0	0	0	0	0	0	0	0	0	0	0	0	0	0	0	0	0	0	0	0	0	0	0	0	0	0	0	0	0	0	0	0	0	0	0	0	0
s__Oscillibacter_unclassified	0.06479	0.17137	0	0	0.01045	0.15928	0.07267	0.08042	0	1.18735	0	0	0	0	0	0	0	0.4899	0	3.73748	0.22785	0.01322	0.11262	0.18798	0.04705	0	1.43239	0.29348	0.14004	0.02408	0	0.52681	0.11928	0.0417	0	0.05446	0.04085	1.8548	0.47209	0.07866	0.31858	0	0.44131	1.51176	0	0	0.09231	0.42577	0.48528
s__Clostridium_bartlettii	0.02764	0.05199	0.01475	0	0	0	0.15838	0.06663	0	0	0.20321	0	0	0	0.71178	0.08346	0.04598	0.01102	0	0	0	0	0.04191	0	0	0	0	0	0.17769	0	0	0	0.01489	0.02845	0	0.07898	0	0	0.04986	0	0.03145	0.20192	0	0.0462	0	0	0	0	0.02016
s__Clostridium_difficile	0	0	0	2.31356	0	0	0	0	0	0	0	0	0	0	0.12507	0	0	0	0	0	0	0	0	0	0	0	0	0	0	0	0	0	0	0	0	0	0	0	0	0	0	0	0	0	0	0	0	0	0
s__Peptostreptococcaceae_noname_unclassified	0	0	0	0	0	0	0	0	0.34147	0.01489	0	0	0	0.03161	0	0	0	0	0	0	0.02711	0	0	0	0	0	0	0	0	0	0	0.01136	0	0	0	0	0	0	0	0	0.02541	0	0	0.01061	0	0	0	0	0
s__Peptostreptococcus_anaerobius	0	0	0	0	0	0	0	0	0	0	0	0	0	0	0	0	0	0	0	0	0	0	0	0	0	0	0	0	0	0	0	0	0	0	0	0	0	0	0	0	0	0	0	0	0	0	0	0	0
s__Peptostreptococcus_stomatis	0	0	0	0	0	0	0	0	0	0	0	0	0.04118	0	0	0	0	0	0	0	0	0	0	0	0	0	0	0	0	0	0	0	0	0	0	0	0	0	0	0	0	0	0	0	0	0	0	0	0
s__Peptostreptococcus_unclassified	0	0	0	0	0	0	0	0	0	0	0	0	0	0	0	0.01053	0	0	0	0	0	0	0	0	0	0	0	0	0	0	0	0	0	0	0	0	0	0	0	0	0	0	0	0	0	0	0	0	0
s__Anaerotruncus_colihominis	0	0.03209	0	0.01509	0.01335	0.0637	0	0.01011	0	0.06441	0.03705	0	0	0	0	0.1898	0	0.05649	0	0.63224	0	0.01573	0	0	0.01458	0	0.08422	0.0269	0	0	0	0.06465	0	0	0.04557	0	0	0.01995	0	0	0	0	0.01402	0.18062	0.04514	0	0	0.0422	0.09177
s__Anaerotruncus_unclassified	0	0	0	0.03837	0	0	0	0	0	0.06295	0	0	0	0	0	0	0	0.11022	0.0186	0	0	0	0	0	0	0	0	0.08199	0	0	0.02043	0	0	0.02281	0	0	0	0.04064	0.01701	0	0.05816	0	0.03893	0	0	0	0	0	0
s__Faecalibacterium_prausnitzii	5.63856	13.5168	0	0	2.83796	6.12526	3.81686	6.46822	0.27063	5.82298	0.02957	2.23668	3.72775	1.27413	0	0.44496	0.08816	12.8342	0	0	2.0728	1.16157	2.35426	4.33006	0.18572	1.027	0.35047	0.87545	1.63818	3.88472	2.15542	0.8989	16.6568	5.49149	2.3901	8.9152	3.99155	0.12259	3.74718	0.99262	8.79791	0.01722	3.55959	5.30293	3.68919	0.01106	4.33985	5.31408	3.01139
s__Ruminococcaceae_bacterium_D16	0	1.20137	0	0	0	0	0	0	0	0	0	0	0	0	0	0	0	0	0	0	0	0	0	0	0	0	0	0	0	0	0	0	0	0	0	0	0.02156	0	0	0	0.01324	0	0	0.09728	0	0	0	0	0
s__Ruminococcus_bromii	14.3321	0	0.09421	0	0	0	12.5836	2.05466	0	17.4624	0	0	0	0	0	0	0	1.80728	0.14538	1.87393	0.22009	0	0.46952	0.2221	0	0	0	2.73182	1.01578	0	0.24805	0.46266	0.22669	1.05994	0	0.15947	0.30993	0	2.09027	0	2.01375	0	2.22985	0.91183	0	0	0	0	0
s__Ruminococcus_callidus	0.07566	1.5991	0	0	0.05832	1.41561	0	0.69443	0	1.06199	0	0.05524	0	0	0	0.01808	0	1.68626	0	3.68408	0	0.07272	0	2.58074	0	0	1.27128	0.03663	0.03876	0.02618	0	0.33236	0.09801	0	0.03147	0	0.25463	0	0.03636	0.30805	0.01047	0	0.0765	0.05535	0	0	0.21431	0.22455	0
s__Ruminococcus_flavefaciens	0	0	0	0	0	0	0	0	0	0	0	0	0	0	0	0	0	0	0	0	0	0	0	0	0	0	0	0	0	0	0	0	0	0	0	0	0	0	0	0	0	0	0	0	0	0	0	0	0
s__Ruminococcus_lactaris	0	0	0	0	0	0	0	0	0	0	0	1.1461	0	0	0	0	0.09923	0	0	0	0.01943	0.14285	0	0.18885	0	0	0.09831	0	0.07128	0.4593	0.57089	0	0.16735	0	0	0.15141	0.01452	0	1.55591	0.14142	0.25556	0	0.01717	0.17888	0.75067	0	0	0	0
s__Ruminococcus_sp_5_1_39BFAA	0.91887	0	0	0	0.59433	0.64384	0.19548	0.77829	9.79649	3.77766	0	0.31406	0.63758	15.6553	0	2.13294	0	0.29988	0	0	0	0	0	0	0.36183	0	0	0	0	0	0	0	0	0	0	0	0	0.12403	0	0	0	0	0.3399	0	0	0	0	0.25078	0.34278
s__Ruminococcus_sp_JC304	0.12901	0	0	0	0.46191	0.07603	0	0.20491	0	0	0	0.70884	0	0	0	0.90456	0	0	0	0	0	0	0	0	0	0	0	0	0	0	0	0	0	0	0	0	0	0	0	0	0	0	0	0	0	0	0	0	0
s__Subdoligranulum_sp_4_3_54A2FAA	0	0	0	0	0	0	0	0	0	0	0	0	0	0	0	0	0	0	0	5.1659	0	0	0	0	0	0	0	0.36401	0	0	0	0	0	0	0	0	0	0.17108	0.14941	0	2.06213	0	0	0.21774	0	0	0	0	0
s__Subdoligranulum_unclassified	0.42629	0.97188	0.01534	0.06479	0.73809	2.72899	0.09183	1.29094	0	3.43327	0.2171	0.27831	0.09546	1.12079	0	0.04594	0.18118	5.01001	1.61331	3.39003	9.24412	0.35833	4.13602	7.01995	0.02053	0.32839	0.15578	2.0168	6.4709	1.29928	5.1006	0.20303	3.33785	5.48794	3.11218	0.2491	3.43813	0.87332	2.48109	0.31065	5.38932	0	0.60442	1.48879	0.85023	0	0.44243	3.18254	0.41856
s__Catenibacterium_mitsuokai	0	0	0	0	0	0.89975	0	0.7302	0	0	0	0	0	0	0	0	0	0	0	0	0.16413	0	0	0	0	0	0	0	0	0	0	0	0	0	0	0	0	0	0	0	0	0	0	0	0.06576	0	0	0.14684	0
s__Coprobacillus_sp_29_1	0	0.14894	0	0	0	0	0	0	0	0.14235	0	0	0	0	0	0	0	0	0	0	0.67927	0	0	0	0	0	0	0	0	0	0	0	0	0	0	0	0	0	0	0	0	0	0	0	0	0	0	0	0
s__Coprobacillus_unclassified	0.03254	0.06343	0	0.65278	0	0	0.03214	0	0.30237	0	0.17604	0	0	0.27534	0	0.04589	0.01055	0	0.03583	0.02409	0	0	0	0	0.25369	0	0	0	0	0	0.09114	0	0	0	0	0	0	0.07657	0	0	0.01172	0.08617	0	0	0	0	0	0	0
s__Eggerthia_catenaformis	0	0	0	0	0	0	0	0	0	0	0	0	0	0	0	0	0	0	0	0	0	0	0	0	0	0	0	0	0	0	0	0	0	0	0	0	0	0	0	0	0	0	0	0	0	0	0	0	0
s__Clostridium_innocuum	0	0	0	0	0	0	0	0	0	0	0	0	0	0	0.01344	0	0	0	0	0	0	0	0	0	0	0	0	0	0	0	0	0	0	0	0	0	0	0	0	0	0	0	0	0	0	0	0	0	0
s__Clostridium_ramosum	0.01193	0.09118	0	0.45166	0	0	0	0	0	0	0.16006	0	0	0	0	0.02183	0	0	0	0.01337	0.04742	0	0	0	0.05706	0	0	0	0	0	0.03025	0	0	0	0	0	0	0.03187	0	0	0	0.01848	0	0	0	0	0	0	0
s__Erysipelotrichaceae_bacterium_2_2_44A	0	0	0	0.02592	0	0	0	0	0	0	0	0	0	0	0	0	0	0	0	0	0	0	0	0	0	0	0	0	0	0	0	0	0	0	0	0	0	0	0	0	0	0	0	0	0	0	0	0	0.01727
s__Erysipelotrichaceae_bacterium_21_3	0	0	0	0	0	0	0	0	0.03343	0	0	0	0	0	0	0	0	0	0	0	0	0	0	0	0	0	0	0	0	0	0	0	0	0	0	0	0	0.03344	0	0	0	0	0	0	0	0	0	0	0
s__Erysipelotrichaceae_bacterium_5_2_54FAA	0	0	0	0	0	0	0	0	0	0	0	0	0	0	0	0	0	0	0	0	0	0	0	0	0	0	0	0	0	0	0	0	0	0	0	0	0	0	0	0	0	0	0	0	0	0	0	0	0
s__Erysipelotrichaceae_bacterium_6_1_45	0	0	0	0.03909	0	0	0	0	0	0	0	0	0	0	0	0	0	0	0	0	0	0	0	0	0.0152	0	0	0	0	0	0	0	0	0	0	0	0	0	0	0	0	0	0	0	0	0	0	0	0
s__Eubacterium_biforme	0.92283	0	0.08581	0.08977	4.64905	0	0	0.40668	0	1.97952	0	0.051	0	0	0	0	0	0	0	0	1.1316	0	0	0.09283	0	0	0	0.45364	0	0	0.13798	0	0	0	0	0	0	0	0	0	0	0	0	0	0	0.04023	0	0.65714	0
s__Holdemania_filiformis	0	0	0	0.05621	0	0.09546	0	0	0	0.03644	0	0	0	0	0	0	0	0	0	0	0.06314	0	0.03015	0	0	0	0.01679	0	0.08533	0	0	0	0.02686	0.02522	0	0	0	0.07048	0	0.05712	0.05557	0	0.01277	0	0	0	0.01072	0.01238	0.01452
s__Holdemania_sp_AP2	0	0	0	0	0	0	0	0	0	0	0	0	0	0	0	0	0	0	0	0	0	0	0	0	0	0	0	0	0	0	0	0	0	0	0.06634	0	0	0	0	0	0	0	0	0	0	0	0	0	0
s__Holdemania_unclassified	0.01195	0.04256	0	0	0	0	0.012	0.0137	0	0.01311	0	0.02432	0	0	0	0	0	0.05942	0	0	0	0	0	0	0.02044	0	0	0	0	0	0	0	0	0	0	0.04052	0	0	0.02208	0	0.02438	0	0	0.02482	0	0	0.01526	0	0.01342
s__Solobacterium_moorei	0	0	0	0.04948	0	0	0	0	0	0	0	0	0	0	0	0	0	0	0	0	0	0	0	0	0	0	0	0	0	0	0	0	0	0	0	0	0	0	0	0	0	0	0	0	0	0	0	0	0
s__Turicibacter_unclassified	0	0	0	0	0	0	0	0	0	0	0	0	0	0	0	0	0	0	0	0	0	0	0	0	0	0	0	0	0	0	0	0	0	0	0	0	0	0	0	0	0.01402	0	0	0	0	0	0	0	0
s__Acidaminococcus_fermentans	0	1.01606	0	0	0	0.01163	0	0	0	0	0	0	0	0	0	0	0	0	0	0	0	0	0	0	0	0	0	0	0	0	0	0	0.01417	0	0.01976	0	0	0	0	0	0	0	0	0	0	0	0	1.41753	0.07736
s__Acidaminococcus_intestini	0	0.05102	0	0	0	0.01388	0	0.01367	0	0	0	0	0	0	0.02084	0	0	0	0	0	0	0	0	0	0	0	0	0	0	0	0	0	0	0	0	0	0	0	0	0	0	0	0.01333	0	0	0	0	0	0
s__Acidaminococcus_sp_D21	0	0	0	0	0	0	0	0	0	0	0	0	0	0	0	0	0	0	0	0	0	0	0	0	0	0	0	0	0	0	0	0	0	0	0	0	0	0	0	0	0	0	0	0	0	0	0	0	0
s__Acidaminococcus_unclassified	0	0	0	0	0	0	0	0	0	0	0	0	0	0	0	0	0	0	0	0	0	0	0	0	0	0	0	0	0	0	0	0	0	0	0	0	0	0	0	0	0	0	0	0	0	0	0	0	0
s__Phascolarctobacterium_succinatutens	0	0	0	0	0	0	0	0	0	0	0	0	0	0	0	0	0	0	0	0	0	0	0	0	0	0	0	0	0	0	7.51371	0	0	0	0	0	3.98911	0	0	0	0	0	0	5.95668	0	0	0	3.44598	0
s__Anaeroglobus_geminatus	0	0	0	0	0	0	0.03118	0	0	0	0	0	0	0	0	0.02551	0	0	0	0	0	0	0	0	0	0	0	0	0	0	0	0	0	0	0	0	0	0	0	0	0	0	0	0	0	0	0	0	0
s__Dialister_invisus	0	0.01082	0	0	0.05774	0.8702	0	0.11865	0	0	0	0.1375	0	0	0	0.40415	0.08984	0	4.1165	0.02634	0	1.23869	0	0	0	0	0	1.46109	2.29273	0.08026	0	0.02603	0	1.79289	0	0.137	0	0	0	0	0	0	0	0	0.05482	0	1.12903	0	0.04292
s__Dialister_succinatiphilus	0	0	0	0	0	0	0	0	0	0	0	0	0	0	0	0	0	0	0	0	0	0	0	0	0	0	0	0	0	2.36434	0	0	0.61276	0	0	0	0	0	0	0.32277	0	0	0	0	0	0	0	0	0
s__Megamonas_funiformis	0	0	0	0	0	0	0	0	0	0	0	0	0	0	0	0	0	0	0	0	0	0	0	0	0	0.33616	0.33874	0	0	0.17317	0	0	0	0	0	0	0	0	0	0	0	0	0	0	0.72836	0	0	0	0
s__Megamonas_hypermegale	0	0	0	0	0	0	0	0	0	0	0	0	0	0	0	0	0	0	0	0	0	0	0	0	0.11856	0.03288	1.02859	0	0	0.19792	0	0	0	0	0	0	0	0	0	0.02934	0	0	0	0	0.04371	0	0	0	0
s__Megamonas_rupellensis	0	0	0	0	0	0	0	0	0	0	0	0	0	0	0	0	0	0	0	0	0	0	0	0	0.25957	0.1598	0.09218	0	0	0	0	0	0	0	0	0	0	0	0	0	0	0	0	0.13371	0	0	0	0	0
s__Megamonas_unclassified	0	0	0	0	0	0	0	0	0	0	0	0	0	0	0	0	0	0	0	0	0	0	0	0	0.61268	3.57262	2.4739	0	0	0.48954	0	0	0	0	0	0	0	0	0	0.14855	0	0	0	0.14327	1.58584	0	0	0	0
s__Megasphaera_elsdenii	0	0	0	0	0	0	0	0.09272	0.08449	0	0	0	0	0	0.06413	0	0	0	0	0	0	0	0	0	0	0.01632	0	0	0	0	0	0	0.2229	0	0	0	0.12752	0	0	0	0	0	0.02067	0	0	0	0	0	0.06654
s__Megasphaera_micronuciformis	0	0.22728	0	0	0.06981	0	0.07656	0	0	0	0	0	0	0	0.05341	0.15789	0	0	0	0.01688	0	0	0.01127	0	0.06662	0.76127	0	0	0.15179	0	0	0.13865	0	0	0	0	0	0	0	0	0	1.14554	0	0	0.02622	0	0	0	0
s__Megasphaera_unclassified	0	0	0	0	0	0.5275	0	0.12937	1.0837	0	0	0	0	0	1.33907	0	0	0.80059	1.44571	0	0	0	0	0	0	0	0.3707	0	0	0	0	0	0.49932	0	1.52774	0	0.04274	0.03537	0	0.05619	0	0	0.7296	0.07357	0.28456	0	0.07923	0	0.87315
s__Mitsuokella_multacida	0	0	0	0	0	0	0	0	0	0	0	0	0	0	0	0	0	0	1.3528	0	0	0	0	0	0	0	0	0	0	0.5683	0	0	0	0	0	0	0	0	0	0	0	0	0	0	0	0	0	0	0
s__Mitsuokella_unclassified	0	0.02024	0	0	0	0	0	0	0	0	0	0	0	0	0	0	0	0	0	0	0	0	0	0	0	0.02801	0	0	0	0.19336	0	0	0	0	0	0	0.17246	0	0	0	0	0	0	0	0	0	0	0	0
s__Selenomonas_artemidis	0	0	0	0	0	0	0	0	0	0	0	0	0	0	0	0	0	0	0	0	0	0	0	0	0	0	0	0	0	0	0	0	0	0	0	0	0	0	0	0	0	0	0	0	0	0	0	0	0
s__Selenomonas_bovis	0	0.05272	0	0	0	0	0	0	0	0	0	0	0	0	0	0	0	0	0	0	0	0	0	0	0	0	0	0	0	0	0	0	0	0	0	0	0	0	0	0	0	0	0	0	0	0	0	0	0
s__Selenomonas_flueggei	0	0	0	0	0	0	0	0	0	0	0	0	0	0	0	0	0	0	0	0	0	0	0	0	0	0	0	0	0	0	0	0	0	0	0	0	0	0	0	0	0	0	0	0	0	0	0	0	0
s__Selenomonas_noxia	0	0	0	0	0	0	0	0	0	0	0	0	0	0	0	0	0	0	0	0	0	0	0	0	0	0	0	0	0.02395	0	0	0	0	0	0	0	0	0	0	0	0	0	0	0	0	0	0	0	0
s__Selenomonas_sputigena	0	0	0	0	0	0	0	0	0	0	0	0	0	0	0	0	0	0	0	0	0	0	0	0	0	0	0	0	0	0	0	0	0	0	0	0	0	0	0	0	0	0	0	0	0	0	0	0	0
s__Veillonella_atypica	0.04218	0.4527	0	0	0.07968	0.0596	0.03883	0.14086	0	0	0	0.16228	0	0.01041	0	0.13818	0.03344	0.0156	0	0.08057	0	0.9459	0.7969	0	0.07695	1.03254	0	0	0.3184	0.09495	0.09902	1.10662	0.02992	0.54397	0	0.11979	0	0	0	0.16813	0	0	0	0.02862	0.22572	0.09008	0.2987	0.0162	0.0383
s__Veillonella_dispar	0.04397	0.2332	0	0	0	0.04028	0	0.02121	0	0	0	0.12538	0	0	0.0547	0	0	0	0	0	0	0.40497	0.24496	0	0.046	0.29866	0	0	0.12472	0.08737	0	0.48074	0	0.41486	0	0.23035	0	0	0	0.18817	0	0	0	0	0.08468	0	0.0401	0	0
s__Veillonella_parvula	0.42039	0.14538	0	0.07353	0.03635	0.06385	0	0.12589	0.28311	0	1.42006	0.21681	0	0.07984	0.56033	0.06984	0.1334	0.11084	0.04143	0.04448	0	1.08819	0.74492	0	0	0.49326	0	0	1.918	0.29642	0.05462	1.12082	0.08509	2.13685	0	0.60233	0.27682	0.08007	0	0.1196	0	3.09362	0	0	0.76226	0.03478	0.12788	0.03059	0.04955
s__Veillonella_sp_6_1_27	0	0	0	0	0	0	0	0	0	0	0	0	0	0	0	0	0	0	0	0	0	0	0	0	0	0	0	0	0.34419	0	0	0	0	0	0	0	0	0	0	0	0	0	0	0	0	0	0	0	0
s__Veillonella_unclassified	0.07351	1.29625	0	0.01694	0.08501	0.04869	0.03842	1.27993	0.95472	0	0.17563	1.07947	0	0.20164	2.33101	0.33711	0.10533	0.17254	0	0.01016	0	5.51792	6.95296	0	3.96392	3.28433	0.01121	0	4.07134	0.73398	0.76476	2.73324	0.13704	4.40495	0	0.71017	0.27044	0.01105	0.01515	2.25982	0	0.29924	0	0.01503	1.48178	0.04139	1.15321	0.0572	0.18266
s__Cetobacterium_somerae	0	0	0	0	0	0	0	0	0	0	0	9.12604	0	0	0	0	11.8737	0	0	0	0	0	0	0	0	0	0	0	0	0	0	0	0	0	0	0	0	0	0	0	0	0	0	0	0	0	0	0	0
s__Fusobacterium_gonidiaformans	0	0	0	31.1018	0	0	0	0	0	0	0	0	0	0	0	0	0	0	0	0	0	0	0	0	0	0	0	0	0	0	0	0	0	0	0	0	0	0	0	0	0	0	0	0	0	0	0	0	0
s__Fusobacterium_mortiferum	0	0	0	0	0	0	0	0	0	0	0	0	0	0	0	0	0	0	0	0	0	0	0	0	0	7.93249	0	0	0	0	0	0	0	0	0	0	0	0	0	0	0	0	0	0	0	0	0	0	0
s__Fusobacterium_nucleatum	0	0	0	0	0.01344	0	0	0.01113	0	0	0	0.01631	0	0.01707	0	0.04656	0	0	0.10231	0	0	0.11373	0	0	0.05266	0	0	0	0.03832	0.01602	0.01533	0.0208	0	0.0175	0	0	0	0	0	0	0	0.0125	0	0	0	0	0	0	0
s__Fusobacterium_periodonticum	0	0	0	0	0	0	0	0	0	0	0	0	0	0	0.01897	0	0	0	0	0	0	0.01006	0	0	0.02587	0	0	0	0.03338	0	0	0.10659	0	0	0	0	0	0	0	0	0	0	0	0	0	0	0	0	0
s__Fusobacterium_ulcerans	0	0	0	0	0	0	0	0	0	0	0	0	0	0	0	0	0	0	0.31076	0	0	0	8.68326	0	0	0	0	0	0	0	0	0	0	0	0	0	0	0	0	0	0	1.24687	0	0	0	0	0	0	0
s__Fusobacterium_varium	0	0.18054	0	0	0	0	0	0	0	0	0	0	0	0	0	0	0.28002	0	0	0	0	0	0	0	0	0	0	0	0	0	0	0	0	0	0	0	0	0	0	0	0	0	0	0	0	0	0	0	0
s__Leptotrichia_unclassified	0	0	0	0	0	0	0	0	0	0	0	0	0	0	0	0	0	0	0	0	0	0	0	0	0	0	0	0	0	0	0	0.01779	0	0	0	0	0	0	0	0	0	0	0	0	0	0	0	0	0
s__Leptotrichia_wadei	0	0	0	0	0	0	0	0	0	0	0	0	0	0	0	0	0	0	0	0	0	0	0	0	0	0	0	0	0	0	0	0.03033	0	0	0	0	0	0	0	0	0	0	0	0	0.03237	0	0	0	0
s__Burkholderia_unclassified	0	0	0	0	0	0	0	0	0	0	0	0	0	0	0	0	0	0	0	0	0	0	0	0	0	0	0	0	0	0	0	0	0	0	0	0	0	0	0	0	0	0	0	0	0	0	0	0	0
s__Lautropia_mirabilis	0	0	0	0	0	0	0	0	0	0	0	0	0	0	0	0	0	0	0	0	0	0	0	0	0	0	0	0	0	0	0	0	0	0	0	0	0	0	0	0	0	0	0	0	0	0	0	0	0
s__Burkholderiales_bacterium_1_1_47	0	0.01061	0	0.12894	0	0	0	0	0.51282	0.04867	0.18169	0	0.3481	0	0	0	0.115	0.01098	0	0	0	0	0.01029	0.19597	0	1.53511	0.01151	0.0648	0	0.07458	0	0.08002	0	0.14375	0	0	0	0.38407	0.22853	0.24319	0	0	0.1497	0	0	0.10512	0.05443	0.02531	0.26593
s__Oxalobacter_formigenes	0	0	0	0	0	0	0	0	0	0	0	0	0	0	0	0	0	0.3025	0	0	0.01591	0.04162	0	0	0	0	0	0	0	0	0	0.03802	0	0	0	0	0	0	0.15024	0	0.01305	0	0.0988	0.04775	0	0	0.01773	0	0
s__Parasutterella_excrementihominis	0	0	0	0.10244	0	0.04213	0.07066	0	0.12922	0.04134	0.1958	0	1.75687	0	0	0	0.23392	0.03474	0	0	0	0	0.02729	0.2087	0	0.19206	0.01053	0.18974	0	0.04749	0	0.09808	0	0.09158	0.01076	0.36443	0.01026	0.45135	0.10265	0.26173	0	0	0.07761	0	0	0.17848	0.01746	0.39708	0.13067
s__Sutterella_parvirubra	0	0	0	0	0	0	0	0	0	0	0	0	0	0	0	0	0	0	0	0	0	0	0	0	0	0	0	0	0	0	0	0	0	0	0	0	0	0	0	0	0	0	0	0	0	0	0	0	0
s__Sutterella_wadsworthensis	0	0.63759	0	0	0.72469	0	0	0.81584	0	0	0	0.90491	0	5.51475	0	0	0	0	0	0	0	1.00586	0	0	9.25163	0	1.54332	0	2.45628	4.09933	0.01164	0	0.13764	0	6.04746	0	0	0	0	0	0	6.72047	0	0	1.39747	0	0	0	0
s__Eikenella_corrodens	0	0	0	0.04845	0	0	0	0	0	0	0	0	0	0	0	0	0	0	0	0	0	0	0	0	0	0	0	0	0	0	0	0	0	0	0	0	0	0	0	0	0	0	0	0	0	0	0	0	0
s__Neisseria_elongata	0	0	0	0	0	0	0	0	0	0	0	0	0	0	0	0	0	0	0	0	0	0	0	0	0.01781	0	0	0	0	0	0	0	0	0	0	0	0	0	0	0	0	0	0	0	0	0	0	0	0
s__Neisseria_flavescens	0	0	0	0	0	0	0	0	0	0	0	0	0	0	0	0	0	0	0	0	0	0	0	0	0.0401	0	0	0	0	0	0	0	0	0	0	0	0	0	0	0	0	0	0	0	0	0	0	0	0
s__Neisseria_unclassified	0	0	0	0	0	0	0	0	0	0	0	0	0	0	0	0	0	0	0	0	0	0	0	0	0.08114	0	0	0	0	0	0	0.04617	0	0.02239	0	0.01383	0.01266	0	0	0	0	0	0	0	0	0	0.02715	0	0
s__Bilophila_sp_4_1_30	0	0	0	0	0	0	0	0	0	0	0	0	0	0	0	0	0	0	0	0	0	0	0	0	0	0	0	0	0	0	0	0	0	0	0	0	0	0	0	0	0	0	0	0	0	0	0.1529	0	0
s__Bilophila_unclassified	0.01686	0.39077	0	0	0.14732	0.48425	0	0.11848	0	0.55659	0.79367	0.01434	0	0.03013	0	0.30945	0.75792	0.66161	1.26908	1.19825	1.17206	0.07327	0.057	0.47082	1.25036	0	0.28478	0.20226	0.15211	0.18706	0.12828	0.09075	0.36325	0.26071	1.04529	0.4453	0.15642	1.35928	1.7576	0.28306	2.97494	0.13696	0.4019	0.31673	0.20472	0	0.03531	1.00099	1.20195
s__Bilophila_wadsworthia	0	0.02412	0	0	0	0.04972	0	0.01465	0	0.05478	0.16417	0	0	0	0	0.04688	0.05721	0.03793	0.05984	0	0.09811	0	0	0.05971	0.1639	0	0.03482	0.0327	0.01484	0.02055	0.03224	0	0.01814	0	0	0.01964	0	0.10459	0.03576	0.04145	0.15593	0.01057	0.04774	0.55555	0.01842	0	0	0.10612	0.09079
s__Desulfovibrio_desulfuricans	0	0	0	0	0	0	0	0	0	0	0	0	0	0	0	0	0	0.07433	0	0	0.04844	0	0	0	0	0	0	0	0	0	0	0	0	0	0	0	0	0	0	0	0	0	0	0	0	0	0	0	0
s__Desulfovibrio_piger	0	0	0	0	0	0	0	0.0573	0	0	0	0.08854	0	0	0	0	0	0	0	0	0	0	0	0.03119	0	0	0	0	0	0.26993	0	0	0	0	0	0	0.04747	0	0	0	0	0	0.63139	0	0	0	0	0.65239	0
s__Campylobacter_concisus	0	0	0	0	0	0	0	0	0	0	0	0	0	0	0	0	0	0	0	0	0	0	0	0	0.01257	0	0	0	0	0	0	0.01679	0	0	0	0	0	0	0	0.01676	0	0	0	0	0	0	0	0	0
s__Campylobacter_gracilis	0	0	0	0	0	0	0	0	0	0	0	0	0	0	0	0	0	0	0	0.01386	0	0.01528	0	0	0.01817	0	0	0	0.01832	0	0	0	0	0	0	0	0	0	0	0	0	0	0	0	0	0	0	0	0
s__Campylobacter_ureolyticus	0	0	0	0	0	0	0	0	0	0	0	0	0	0	0	0	0	0	0	0	0	0	0	0	0	0	0	0	0	0	0	0	0	0	0	0	0	0	0	0	0	0	0	0	0	0	0	0	0
s__Aeromonas_caviae	0	0	0	0	0	0	0	0	0	0	0	0	0	0	0	0	0	0	0	0	0	0	0	0	0	0	0	0	0	0	0	0	0	0	0	0	0	0	0	0	0	0	0	0	0	0	0	0	0
s__Aeromonas_hydrophila	0	0	0	0	0	0	0	0	0	0	0	0	0	0	0	0	0	0	0	0	0	0	0	0	0	0	0	0	0	0	0	0	0	0	0	0	0	0	0	0	0	0	0	0	0	0	0	0	0
s__Aeromonas_unclassified	0	0	0	0	0	0	0	0	0	0	0	0	0	0	0	0	0	0	0	0	0	0	0	0	0	0	0	0	0	0	0	0	0	0	0	0	0	0	0	0	0	0	0	0	0	0	0	0	0
s__Aeromonas_veronii	0	0	0	0	0	0	0	0	0	0	0	0	0	0	0	0	0	0	0	0	0	0	0	0	0	0	0	0	0	0	0.01236	0	0	0	0	0	0	0	0	0	0	0	0	0	0	0	0	0	0
s__Citrobacter_freundii	0	0	0	0	0	0	0	0	0	0	0	0	0	0	0.78278	0.13845	0	0	0.02983	0	0	0	0	0	0	0	0	0	0	0	0.12376	0	0	0	0	0	0	0	0	0	0	0	0	0	0	0	0	0	0
s__Citrobacter_koseri	0	0	0	4.75889	0	0	0	0	0	0	0	0	0	0	0	0	0	0	0	0	0	0	0	0	0	0	0	0	0	0	0	0	0	0	0	0	0	0	0	0	0	0	0	0	0	0	0	0	0
s__Citrobacter_unclassified	0	0	0	0	0	0	0	0	0	0	0	0	0	0	0.14096	0.05596	0	0	0.01991	0	0	0	0	0	0	0	0	0	0	0	0.09441	0	0	0	0	0	0	0	0	0	0	0	0	0	0	0	0	0	0
s__Enterobacter_aerogenes	0	0	0	0	0	0	0	0	0	0	0	0	0	0	0	0	0	0	0	0	0	0	0	0	0	0	0	0	0	0	0	0.03867	0	0	0	0	0	0	0	0	0	0	0	0	0	0	0	0	0
s__Enterobacter_cloacae	0	0	0	0	0	0	0	0	0	0	0	0	0	0	0.16257	0.8788	0	0	0.0294	0	0	0	0	0	0	0	0	0	0.02058	0	0.07804	0.01839	0.02502	0.05827	0	0	0	0	0	0.14359	0.02396	0	0.07011	0.01491	0.13332	0	0	0	0
s__Escherichia_coli	17.6316	6.26828	0	9.79539	9.05278	0.22417	0.52955	6.01281	0	0	1.63714	8.5466	0.835	0.88612	0.13448	7.30494	17.0894	0.57945	0.60306	0.70889	3.16689	5.82521	15.7093	0.07246	0	0	0	0.14148	6.21645	0.02267	2.49357	20.0323	0.66562	0.86161	1.52978	0.06866	12.4533	17.2733	0.11405	2.7604	1.15835	4.2579	0.82593	0	0.01928	7.67929	0.11942	1.69587	0.15521
s__Escherichia_unclassified	4.88645	0.8914	0	1.39723	4.74577	0.12749	0.46721	2.79747	0	0	0.08905	2.39604	0.33121	0.30936	0.07786	2.06857	5.75998	0.17495	0.18486	0.35499	0	1.8815	0	0.04817	0	0	0	0.03349	3.68488	0.0225	0.1324	14.3631	0.06156	0.35603	0.56032	0	6.68832	4.89337	0.05242	0.75973	0.54493	0.95404	0.34381	0.01689	0.04575	1.74913	0.02442	0.49709	0.05738
s__Klebsiella_oxytoca	0	0	0	0	0	0	0	0	0	0	0	0	0	0	0.07453	0.06682	0	0	0	0	0	0	0	0	0	0	0	0	0	0	0.02021	0	0	0	0	0	0	0	0	0	0	0	0	0	0	0	0	0	0
s__Klebsiella_pneumoniae	0.10594	2.53389	0	11.526	11.5539	0.12753	1.80511	0	0	0	0	0.47065	0	0.78507	2.50103	4.31641	0.07583	0.71132	0.27507	0	0.20119	0.95305	0.2048	0	0	3.50894	0.01241	0	3.4098	0.13681	2.76452	0.04129	0.0483	0.07023	0.69256	0	0	0.11605	0	0.04816	0	0.02542	0.93272	0	0.31246	1.00764	0	0	0
s__Klebsiella_sp_MS_92_3	0	0	0	0	0	0	0	0	0	0	0	0	0	0	0	2.01968	0	0	0	0	0	0	0	0	0	0	0	0	0	0	0.06432	0	0	0	0	0	0	0	0	0	0	0	0	0	0.08763	0	0	0	0
s__Klebsiella_unclassified	0	0	0	0	0	0	0	0	0	0	0	0	0	0	0	0	0	0	0	0	0	0	0	0	0	0	0	0	0	0	0	0	0	0.01455	0	0	0	0	0	0	0	0.01007	0	0	0	0	0	0	0
s__Morganella_morganii	0	0	0	0.63047	0	0	0	0	0	0	0.37382	0	0	0.09995	0	0	0	0	0	0	0	0	0	0	0	0	0	0	0.10447	0	0	0	0	0	0	0	0	0	0	0	0	0	0	0	0	0	0	0	0
s__Pantoea_unclassified	0	0	0	0	0	0	0	0	0	0	0	0	0	0	0	0	0	0	0	0	0	0	0	0	0	0	0	0	0	0	0	0	0	0	0	0	0	0	0	0	0	0	0	0	0	0	0	0	0
s__Raoultella_ornithinolytica	0	0	0	0	0	0	0	0	0	0	0	0	0	0	0	0.03948	0	0	0	0	0	0	0	0	0	0	0	0	0	0	0.03061	0	0	0	0	0	0	0	0	0	0	0	0	0	0	0	0	0	0
s__Serratia_marcescens	0	0	0	0.88813	0	0	0	0	0	0	0	0	0	0	0	0	0	0	0	0	0	0	0	0	0	0	0	0	0	0	0	0	0	0	0	0	0	0	0	0	0	0	0	0	0	0	0	0	0
s__Shigella_flexneri	0	0	0	0	0	0	0	0	0	0	0	0	0	0	0	0	0	0	0	0	0	0	0	0	0	0	0	0	0	0	0	0	0	0	0	0	0	0	0	0	0	0	0	0	0	0	0	0	0
s__Shigella_sonnei	0	0	0	0	0	0	0	0.29765	0	0	0	0	0	0	0	0	0	0	0	0	0	0	0	0	0	0	0	0	0	0	0	0	0	0	0	0	0	0	0	0	0	0	0	0	0	0	0	0	0
s__Actinobacillus_unclassified	0	0	0	0	0	0	0	0	0	0	0	0	0	0	0	0	0	0	0	0	0	0	0	0	0	0	0	0	0	0	0	0	0	0	0	0.08657	0	0	0	0	0	0	0	0	0	0	0	0	0
s__Aggregatibacter_aphrophilus	0	0	0	0	0	0	0	0	0	0	0	0	0	0	0	0	0	0	0	0	0	0	0	0	0	0	0	0	0	0	0	0	0	0	0	0	0	0	0	0	0	0	0	0	0	0	0	0	0
s__Aggregatibacter_segnis	0	0	0	0	0	0	0	0	0	0	0	0	0	0	0	0	0	0	0	0	0	0	0	0	0	0	0	0	0.03067	0	0	0	0	0	0	0	0	0	0	0	0	0	0	0	0	0	0	0	0
s__Haemophilus_haemolyticus	0	0	0	0	0	0	0	0	0	0	0	0	0	0	0	0	0	0	0	0	0	0	0	0	0	0	0	0	0	0	0	0	0	0	0	0	0	0	0	0	0	0	0	0	0	0	0.01125	0	0
s__Haemophilus_influenzae	0	0	0	0	0	0	0	0	0	0	0	0	0	0	0	0	0	0	0	0	0	0	0	0	0	0	0	0	0	0	0	0	0	0	0	0	0	0	0	0	0	0	0	0	0	0	0	0	0
s__Haemophilus_parahaemolyticus	0	0	0	0	0	0	0	0	0	0	0	0	0	0	0	0	0	0	0	0	0	0	0	0	0	0	0	0	0	0	0	0	0	0	0	0	0	0	0	0	0	0	0	0	0.01648	0	0	0	0
s__Haemophilus_parainfluenzae	0.04699	0.11322	0	0	0.01688	0.03706	0	0.19484	0.04656	0	0	0.04522	0	0.10576	0.04661	0.01222	0.04836	0.01121	0	0	0	0.08068	0.02269	0	0.96661	0	0.05272	0.06093	0.33387	0.05748	0	0.27382	0.04551	2.41241	0	1.078	0.77705	0	0	1.39679	0	0	0	0.01686	0.43481	0.01488	2.37177	0.05025	0.12128
s__Haemophilus_paraphrohaemolyticus	0	0	0	0	0	0	0	0	0	0	0	0	0	0	0	0	0	0	0	0	0	0	0	0	0	0	0	0	0	0	0	0	0	0	0	0.18281	0	0	0	0	0	0	0	0	0	0	0	0	0
s__Haemophilus_pittmaniae	0	0	0	0	0	0	0	0	0	0	0	0	0	0	0	0	0	0	0	0	0	0	0	0	0	0	0	0	0	0	0	0	0	0	0	0	0	0	0	0	0	0	0	0	0	0	0	0	0
s__Haemophilus_sputorum	0	0	0	0	0	0	0	0	0	0	0	0	0	0	0	0	0	0	0	0	0	0	0	0	0	0	0	0	0	0	0	0	0	0	0	0	0.01273	0	0	0	0	0	0	0	0.01471	0	0	0	0
s__Acinetobacter_baumannii	0	0	0	0	0	0	0	0	0	0	0	0	0	0	0	0	0	0	0	0	0	0	0	0	0	0	0	0	0	0	0	0	0	0	0	0	0	0	0	0	0.03742	0	0	0	0	0	0	0	0
s__Acinetobacter_pittii_calcoaceticus_nosocomialis	0	0	0	0	0	0	0	0	0	0	0	0	0	0	0	0	0	0	0	0	0	0	0	0	0	0	0	0	0	0	0	0	0	0	0	0	0	0	0	0	0	0	0	0	0	0	0	0	0
s__Enhydrobacter_aerosaccus	0	0	0	0	0.01334	0	0	0	0	0	0	0	0	0	0	0	0	0	0	0	0	0	0	0	0	0	0	0	0	0	0	0	0	0	0	0	0	0	0	0	0	0	0	0	0	0	0	0	0
s__Pseudomonas_aeruginosa	0	0	0	1.29527	0	0	0	0	0	0	0	0	0	0	0	0	0	0	0	0	0	0	0	0	0	0	0	0	0	0	0	0	0	0	0	0	0	0	0	0	0	0	0	0	0	0	0	0	0
s__Pseudomonas_unclassified	0	0	0	0.03887	0	0	0	0	0	0	0	0	0	0	0	0	0	0	0	0	0	0	0	0	0	0	0	0	0	0	0	0	0	0	0	0	0	0	0	0	0	0	0	0	0	0	0	0	0
s__Vibrio_furnissii	0	0	0	0	0	0	0	0	0	0	0	0	0	0	0	0	0	0	0	0	0	0	0	0	0	0	0	0	0.25105	0	0	0	0	0	0	0	0	0	0	0	0	0	0	0	0	0	0	0	0
s__Pyramidobacter_piscolens	0	0.02462	0	0	0.01274	0.37553	0	0.01517	0	0	0	0	0	0	0	0.37625	0.01978	0.06431	1.06732	0	1.0688	1.13351	0	0	0	0	0	0	0	0.01419	0	0	0.10467	0	0.3807	0	0	0	0	0	0	0	0	0	0.05602	0	0	0	0
s__Synergistes_sp_3_1_syn1	0	0	0	0	0	0	0	0	0	0	0	0	0	0	0	0	0	0	0	0	0	0.75086	0	0	0	0	0	0	0	0	0	0	0	0	0	0	0	0	0	0	0	0	0	0	0	0	0	0	0
s__Akkermansia_muciniphila	0	0.01467	0	2.25674	0.09204	0	0	2.0679	0	0.228	0	2.71872	0	0	0	2.48034	0.01074	5.10329	31.1811	0	0.52583	10.41	0.05337	0	0	0	0	3.80434	0.0123	2.08385	40.1356	0	1.7903	0	0	0	3.56517	0	2.64918	0	5.72018	0	0.09419	0.44114	0	0	0	0	2.52956
s__Saccharomyces_cerevisiae	0	0	0	0	0	0	0	0	0	0	0	0	0	0.01087	0	0	0	0	0	0	0	0	0	0	0	0	0	0	0	0	0	0	0	0	0	0	0	0	0	0	0	0	0	0	0	0	0	0	0
s__Candida_albicans	0	0	0	0	0	0	0	0	0	0	0	0	0	0	0	0	0	0	0	0	0	0	0	0	0	0	0	0	0	0	0	0	0	0	0	0	0	0	0	0	0	0	0	0	0	0	0	0	0
s__Klebsiella_phage_JD001	0	0	0	0	0	0	0	0	0	0	0	0	0	0	0	0	0	0	0	0	0	0	0	0	0	0	0	0	0	0	0	0	0	0	0	0	0	0	0	0	0	0	0	0	0	0	0	0	0
s__Streptococcus_phage_EJ_1	0	0	0	0	0	0	0	0	0	0	0	0	0	0	0.05073	0	0	0	0	0	0	0	0	0	0	0	0	0	0	0	0	0	0	0	0	0	0	0	0	0	0	0	0	0	0	0	0	0	0
s__Enterobacteria_phage_PsP3	0	0	0	0	0	0	0	0	0	0	0	0	0	0	0	0	0	0	0	0	0	0	0	0	0	0	0	0	0	0	0.03419	0	0	0	0	0	0	0	0	0	0	0	0	0	0	0	0	0	0
s__Streptococcus_phage_Cp_1	0	0	0	0	0	0	0	0	0	0	0	0	0	0	0	0	0	0	0	0	0	0.07766	0	0	0	0	0	0	0	0	0	0	0	0	0	0	0	0	0	0	0	0	0	0	0	0	0	0	0
s__C2likevirus_unclassified	0	0	0	0	0	0	0	0	0	0	0	0	0	0	0	0	0	0	0	0	0	0	0	0	0	0	0	0	0	0	0	0	0	0	0	0	0	0	0	0	0	0	0	0	0	0	0	0	0
s__Enterobacteria_phage_HK225	0	0	0	0	0	0	0	0	0	0	0	0	0	0	0	0.4809	0	0	0	0	0	0	0	0	0	0	0	0	0	0	0	0	0	0	0	0	0	0	0	0	0	0	0	0	0	0	0	0	0
s__Lactobacillus_phage_PL_1	0	0	0	0	0	0	0	0	0	0	0	0	0	0	0	0	0	0	0	0	0	0	0	0	0	0	0	0	0	0	0	0	0	0	0	0	0	0	0	0	0	0	0	0	0	0	0	0	0
s__Staphylococcus_phage_PVL	0	0	0	0	0	0	0	0	0	0	0	0	0	0	0	0	0	0	0	0	0	0	0	0	0	0	0	0	0	0	0	0	0	0	0	0	0	0	0	0	0	0	0	0	0	0	0	0	0
s__Streptococcus_phage_PH15	0	0	0	0	0	0	0	0	0	0	0	0	0	0	0	0	0	0	0	0	0	0	0	0	0	0	0	0	0	0	0	0	0	0	0	0	0	0	0	0	0	0	0	0	0	0	0	0	0
s__Klebsiella_phage_KP36	0	0	0	0	0	0	0	0	0	0	0	0	0	0	0	0	0	0	17.7862	0	0	0	0	0	0	0	0	0	0	0	0	0	0	0	0	0	0	0	0	0	0	0	0	0	0	0	0	0	0
s__Bat_circovirus	0	0	0	0	0	0	0	0	0	0	0	0	0	0	0	0	0	0	0	0	0	0	0	0	0	0	0	0	0	0	0	0	0	0	0	0	0	0	0	0	0	0	0	0	0	0	0	0	0
s__Orthohepadnavirus_unclassified	0	0	0	0	0	0	0	0	0	0	0	0	0	0	0	0	0	0.01099	0	0	0	0	0	0	0	0	0	0	0	0	0	0	0	0	0	0	0	0	0	0	0	0	0	0	0	0	0	0	0
s__Clitocybe_odora_virus	0	0	0	0	0	0	0	0	0	0	0	0	0	0	0	0	0	0	0	0	0	0	0	0	0	0	0	0	0	0	0	0	0	0	0	0	0	0	0	0	0	0	0	0	0	0	0	0	0
s__Macaca_fascicularis_polyomavirus_1	0	0	0	0	0	0	0	0	0	0	0	0	0	0	0	0	0	0	0	0	0	0	0	0	0	0	0	0	0	0	0	0	0	0	0	0	0	0	0	0	0	0	0	0	0	0	0	0	0
s__Vervet_monkey_polyomavirus_1	0	0	0	0	0	0	0	0	0	0	0	0	0	0	0	0	0	0	0	0	0	0	0	0	0	0	0	0	0	0	0	0	0	0	0	0	0	0	0	0	0	0	0	0	0	0	0	0	0
s__Barley_yellow_mosaic_virus	0	0	0	0	0	0	0	0	0	0	0	0	0	0	0	0	0	0	0	0	0	0	0	0	0	0	0	0	0	0	0	0	0	0	0	0	0	0	0	0	0	0	0	0	0	0	0	0	0
s__Alphanecrovirus_unclassified	0	0	0	0	0	0	0	0	0	0	0	0	0	0	0	0	0	0	0	0	0	0	0	0	0	0	0	0	0	0	0	0	0	0	0	0	0	0	0	0	0	0	0	0	0	0	0	0	0
s__Alternanthera_yellow_vein_betasatellite	0	0	0	0	0	0	0	0	0	0	0	0	0	0	0	0	0	0	0	0	0	0	0	0	0	0	0	0	0	0	0	0	0	0	0	0	0	0	0	0	0	0	0	0	0	0	0	0	0
s__Blackcurrant_reversion_virus_satellite_RNA	0	0	0	0	0	0	0	0	0	0	0	0	0	0	0	0	0	0	0	0	0	0	0	0	0	0	0	0	0	0	0	0	0	0	0	0	0	0	0	0	0	0	0	0	0	0	0	0	0
s__Chicory_yellow_mottle_virus_large_satellite_RNA	0	0	0	0	0	0	0	0	0	0	0	0	0	0	0	0	0	0	0	0	0	0	0	0	0	0	0	0	0	0	0	0	0	0	0	0	0	0	0	0	0	0	0	0	0	0	0	0	0
s__Cleome_leaf_crumple_virus_associated_DNA_1	0	0	0	0	0	0	0	0	0	0	0	0	0	0	0	0	0	0	0	0	0	0	0	0	0	0	0	0	0	0	0	0	0	0	0	0	0	0	0	0	0	0	0	0	0	0	0	0	0
s__Cotton_leaf_curl_Multan_alphasatellite	0	0	0	0	0	0	0	0	0	0	0	0	0	0	0	0	0	0	0	0	0	0	0	0	0	0	0	0	0	0	0	0	0	0	0	0	0	0	0	0	0	0	0	0	0	0	0	0	0
s__Enterobacteria_phage_HK544	0	0	0	0	0	0	0	0	0	0	0	0	0	0	0	0	0	0.09156	0	0	0	0	0	0	0	0	0	0	0	0	0	0	0	0	0	0	0	0	0	0	0	0	0	0	0	0	0	0	0
s__Sida_yellow_vein_disease_associated_DNA_1	0	0	0	0	0	0	0	0	0	0	0	0	0	0	0	0	0	0	0	0	0	0	0	0	0	0	0	0	0	0	0	0	0	0	0	0	0	0	0	0	0	0	0	0	0	0	0	0	0
s__Staphylococcus_phage_ROSA	0	0	0	0	0	0	0	0	0	0	0	0	0	0	0	0	0	0	0	0	0	0	0	0	0	0	0	0	0	0	0	0	0	0	0	0	0	0	0	0	0	0	0	0	0	0	0	0	0
less_0.01p_total	0.0771	0.07955	0.06356	0.00263	0.14629	0.14478	0.0887	0.10765	0.10179	0.1242	0.07276	0.1207	0.05495	0.12597	0.14953	0.07893	0.05976	0.11848	0.11232	0.04978	0.11031	0.20109	0.09813	0.09178	0.11437	0.07009	0.11362	0.08064	0.07882	0.14892	0.10479	0.20293	0.10852	0.21014	0.09453	0.11719	0.14293	0.05025	0.11077	0.14738	0.06987	0.02943	0.06428	0.09519	0.16574	0.05445	0.15615	0.14707	0.12013
[truncated: 46 more columns]
