# Supplementary material for: Correlation of the gut microbiome and immune-related adverse events in gastrointestinal cancer patients treated with immune checkpoint inhibitors
Source: Front Cell Infect Microbiol. 2023 Mar 3;13:1099063. doi: 10.3389/fcimb.2023.1099063 (PMC10084768; doi:10.3389/fcimb.2023.1099063)
Supplement: Supplementary file 3 [file Table_3.xlsx]

## Sheet: Sheet1
Supplementary Table 3. Metacyc functional pathway abundance of each sample calculated by Humann2.
MetaCyc pathway	Seq_id10012	Seq_id10013	Seq_id10014	Seq_id10021	Seq_id10024	Seq_id10028	Seq_id10031	Seq_id10060	Seq_id10062	Seq_id10063	Seq_id10066	Seq_id10068	Seq_id10074	Seq_id10090	Seq_id10091	Seq_id11038	Seq_id1356	Seq_id1359	Seq_id1369	Seq_id1382	Seq_id1383	Seq_id1387	Seq_id1396	Seq_id1397	Seq_id1400	Seq_id1409	Seq_id1412	Seq_id1416	Seq_id1428	Seq_id1429	Seq_id1430	Seq_id1432	Seq_id1434	Seq_id1437	Seq_id1441	Seq_id1443	Seq_id1448	Seq_id1455	Seq_id1456	Seq_id1457	Seq_id1465	Seq_id1466	Seq_id1467	Seq_id1471	Seq_id1484	Seq_id1493	Seq_id1496	Seq_id1497	Seq_id1502
1CMET2-PWY: N10-formyl-tetrahydrofolate biosynthesis	9651.35	8627.46	4307.21	2099.25	11955.5	10671.2	9814.05	12784.6	11387.3	9008.78	12441.2	9899.29	10390.7	8298.68	16479.4	10578.1	9820.59	8386.12	16648.6	8921.25	6044.96	11016.9	7659.67	9116.78	11733.6	12739.8	4277.55	11981	11196.9	5505.6	13807.7	12465.9	9014.14	6763.91	10372.8	11269.4	5350.81	9777.93	11998.4	5593.95	5039.31	11937.1	12076.2	8719.26	9318.49	7204.25	5364.72	9901.2	9113.91
3-HYDROXYPHENYLACETATE-DEGRADATION-PWY: 4-hydroxyphenylacetate degradation	24.0253	11.577	0	16.499	1778.98	33.9636	268.289	498.742	0	0	103.831	518.239	160.957	10.0658	46.8819	699.934	1562.82	78.1614	144.171	57.1226	10.7636	701.44	57.9481	3.64852	0	0	0	9.52192	73.9211	0	310.78	5.62043	49.724	69.5102	20.7428	0	1452.98	33.278	0	308.997	81.4762	148.709	126.313	0	6.4018	250.325	0	0	0
7ALPHADEHYDROX-PWY: cholate degradation (bacteria, anaerobic)	0	3.92022	0	0	0	0	18.0749	0	0	0	152.109	0	0	0	0	4.78442	0	0	17.9543	0	0	0	0	0	0	0	0	0	0	0	0	0	0	0	0	0	0	0	0	0	0	0	0	0	0	0	0	0	0
AEROBACTINSYN-PWY: aerobactin biosynthesis	0	710.109	0	452.751	1.7389	42.3137	0	0	0	0	6.55226	0	0	20.217	0	0	46.2488	0	9.1821	46.898	193.318	0	2471.31	5.8644	0	0	0	15.1979	0	1.56548	14.4362	3144.22	1.00934	43.4904	277.054	7.48661	0	1570.23	2.89652	47.7405	0	8.8132	0	0	0	0	6.53319	60.1253	8.87703
ALL-CHORISMATE-PWY: superpathway of chorismate metabolism	391.234	0	0	0	0	0	0	197.949	0	0	204.521	0	0	0	0	2397.76	0	260.476	0	0	399.752	1861.62	172.272	0	0	0	0	0	0	0	0	418.741	170.151	290.967	619.882	21.723	0	1810.55	0	0	201.046	0	435.925	0	0	0	0	0	0
ALLANTOINDEG-PWY: superpathway of allantoin degradation in yeast	112.242	0	0	44.7997	198.84	42.2474	34.3782	110.829	0	0	51.1587	158.144	0	21.009	96.6955	78.6656	0	19.4385	0	0	8.78623	88.1819	40.8261	0	12.0127	0	0	0	221.11	0	168.564	29.9994	61.5923	90.6699	0	2.44295	2.99537	0	0	0	13.4335	0	10.9105	0	11.2222	0	11.9821	121.182	26.8323
ANAEROFRUCAT-PWY: homolactic fermentation	11703.5	8649.44	2052.29	1873.91	11898.5	6249.81	6916.57	8775.67	5392.92	4413.46	9284.99	9724.28	2834.67	4494.2	7688.43	7119.51	3821.62	4983.49	6366.24	4689.1	4941.06	5955.14	8610.38	4835.97	3668.4	5768.64	1997.42	5132.95	8077.65	3599.4	8024.78	12000.8	2331.84	3753.69	4355.11	4457.66	5720.51	8384.78	3977.53	3806.91	3206.16	1415.29	4726.17	2977.14	5624.35	2723.63	3239.8	7938.23	4763.66
ANAGLYCOLYSIS-PWY: glycolysis III (from glucose)	14748.5	11584.2	5202.1	2235.02	15495.5	10949.7	17034.6	14270.2	13153.1	12495.7	12138.5	11442.7	16279.9	10055.4	17561.7	9621.6	9423.99	8663.57	12097.2	7659.63	6542.27	8308.28	9901.42	7872.08	9417.72	7908.16	2705.95	8412.88	11667.6	7197.9	14041.6	13927.8	9404.54	8524.93	7095.87	11306.1	7861.38	10305.2	6775.42	6039.49	8123.24	4125.2	9620.9	7948.79	8885.56	5725.18	5998.44	13227.2	7959.84
ARG+POLYAMINE-SYN: superpathway of arginine and polyamine biosynthesis	6447.22	2578.4	0	618.523	2481.34	2290.62	2851.56	5453.2	1883.91	2084.26	881.615	4056.98	1951.18	751.573	3933.53	2062.89	2204.78	1426.75	955.368	738.093	1121.17	2214.62	3137.4	432.887	1779.44	2020.88	736.885	198.526	2043.36	1015.19	4410.55	3517.23	995.284	2321.39	1434.59	894.211	2981.53	2493.85	633.216	2069.78	891.982	993.083	1069.66	1002.6	1638.35	610.337	1107.74	2948.46	1040.47
ARGDEG-PWY: superpathway of L-arginine, putrescine, and 4-aminobutanoate degradation	2203.18	588.199	0	0	1943.32	61.0205	319.409	1038.57	0	0	134.871	1077.36	170.637	155.789	61.8368	1045.2	1155.87	90.5451	257.889	76.9413	257.419	827.097	1503.03	9.32922	0	0	0	19.1297	873.322	0	663.976	2769.3	59.7276	118.362	308.958	0	1458.03	20.557	9.54977	429.505	73.6669	291.57	132.914	0	9.81607	775.131	0	10.2646	15.537
ARGININE-SYN4-PWY: L-ornithine de novo biosynthesis	1002.55	2508.71	0	668.273	3356.94	1359.71	1056.68	1755.11	8356.77	4646.84	9119.59	1995.88	193.282	2094.53	23.5684	5287.12	6892.47	3622.72	8627.48	3993.2	2320.02	4296.51	2567.87	3425.7	6018.13	6631.98	1083.66	8980.81	7026.1	845.619	2173.09	8493.35	5606.96	1512.13	7470.24	4656.27	305.847	5224.82	6318.59	1101.62	3089.13	2416.66	5386.34	2513.7	2772.77	1888.78	1480.56	2558.48	5135.35
ARGORNPROST-PWY: arginine, ornithine and proline interconversion	1139.38	0	0	218.087	0	34.6584	434.255	1045.9	13.0289	0	0	390.11	0	23.7257	14.4299	0	0	129.749	0	0	574.517	597.375	475.864	172.459	0	0	0	85.9576	542.303	19.5021	48.8096	558.809	278.725	379.311	218.545	101.75	434.998	787.317	88.1532	413.959	304.414	0	387.687	14.2781	18.2079	0	0	677.197	0
ARGSYN-PWY: L-arginine biosynthesis I (via L-ornithine)	21812.4	15633.1	39279.2	1915.95	14969.4	10411.8	18904	19469.2	6794.21	6706.33	11078.8	20637.9	19996.1	10501	12502.6	9463.38	5612.39	11818.3	9353	8232.3	6771.49	12935.6	13655	7306.73	4504.74	4629.43	896.826	1939.92	11338.1	2355.83	19828	16711.2	6723.3	5312.94	5951.46	7897.83	9858.38	12230.7	1954.85	7924.23	5773.64	2984.62	8891.28	845.543	2614.9	3597.34	1833.36	18296.2	5571.06
ARGSYNBSUB-PWY: L-arginine biosynthesis II (acetyl cycle)	24417.3	16040.4	38744.5	2319.99	16864	6091.74	15556.9	21321.1	3572.19	3238.71	11600.2	21731.2	18010	6907.7	8528.56	8080.82	6839.33	8678.07	7356.19	7069.73	5271.76	13990.1	16193.6	4467.61	1504.66	2882.16	370.472	923.511	12623.9	1014.17	18520.4	19920.4	3778.34	1467.46	3929.46	4381	11772.4	14578.3	813.89	8395.96	3736.62	3670.88	6573.77	330.424	448.873	4462.42	754.149	17420.7	3114.82
ARO-PWY: chorismate biosynthesis I	16989.6	15550.8	8255.76	2691.02	17441.7	16495.7	19389.1	19210.2	18175.4	18009.7	12609.6	14818.3	20338.8	20147.8	11016.3	12102.3	9415.59	12911.6	13088.4	9072.51	9178.83	12198	13311.3	12872.9	10836.3	9971.7	6082.64	6629.96	10432.8	11217.5	21547	16793.4	10478.3	12161.5	9467.36	13994.8	11894	12611.2	11240.7	10220.8	11067	5129.42	12606.1	11303	9993.46	7201.18	10950.2	16331.4	10901.6
ASPASN-PWY: superpathway of L-aspartate and L-asparagine biosynthesis	9275.81	7395.57	525.571	1909.44	9588.47	5730.23	5361.3	8468.84	4262.47	4264.26	4694.92	5828.6	5911.39	1390.11	6998.02	4633.72	6655.44	4402.41	5752.13	2647.77	2844.47	4911.43	9703.22	3050.94	3356.75	6126.95	1405.38	5115.31	7612.2	2513.72	5080.51	11622.5	4127.63	3243.19	3965.37	4258.15	5942.84	7165	4450.48	2715.08	3511.85	3668.63	3504.84	2885.81	3284.05	3043.69	1826.49	5661.93	3286.5
AST-PWY: L-arginine degradation II (AST pathway)	1299.11	465.58	0	603.502	2247.04	39.3385	432.176	608.842	0	0	108.638	833.171	138.297	113.378	365.34	890.045	1321.71	46.3388	143.64	37.4159	155.356	588.328	1313.38	3.98592	0	0	0	11.2969	808.809	16.8085	658.096	3020.91	36.816	67.1511	182.182	3.94471	1244.32	1288.27	7.76685	253.01	39.3195	247.855	134.522	0	12.433	848.203	7.3094	128.103	8.0069
BIOTIN-BIOSYNTHESIS-PWY: biotin biosynthesis I	4226.39	1642.04	0	1170.53	4829.2	573.456	1012.26	3011.67	130.26	506.421	808.474	2657.38	413.303	712.625	2890.92	2990.44	4198.57	555.692	861.275	336.661	1142.28	2510.27	4251.97	626.737	937.365	1309.9	42.5804	344.752	3453.49	1211.86	3086.64	6903.73	920.72	2188.37	938.752	794.333	3520.4	4545.98	630.953	1906.26	769.55	1191.67	816.956	279.849	509.328	2412.46	987.603	1665.07	213.132
BRANCHED-CHAIN-AA-SYN-PWY: superpathway of branched amino acid biosynthesis	12844.5	12025.6	34721	1785.68	11290.7	12400.4	21359.1	13119.8	6965.35	9623.74	6684.53	8943.83	19290.5	6114.97	6523.33	8033.32	3685.71	10782.8	10988.2	5940.91	5902.59	7664.16	8222.28	7925.78	3593.41	5928.7	2231.42	3748.62	7136.63	5316.62	15568.2	11255.3	8046.73	8428.22	3831.91	7649.85	8777.63	10744.1	5802.85	4442.13	8786.97	1141.53	6432.05	5528.13	5775.13	2704.35	5208.49	14842.6	6483.34
CALVIN-PWY: Calvin-Benson-Bassham cycle	16604.6	11905.3	742.783	2593.37	14922.9	9718.67	15098.8	13653.6	14063.3	14149.6	7177.2	10156.5	10125	12419	10298.6	8362.18	5063.39	9035.82	9182.37	5681.14	7951.34	8526.8	11007.6	5732.85	6633.49	8378.36	3174.82	6622.18	9076.56	6509.57	16861.4	11816.4	8891.43	7996.88	6348.73	10679.4	8091.24	7007.05	7679.61	5840.6	8407.91	3000.9	8227.24	5811.88	7393.57	2568.25	5158.87	9757.05	6323.76
CATECHOL-ORTHO-CLEAVAGE-PWY: catechol degradation to &beta;-ketoadipate	3.12361	51.7716	0	0	456.248	0	430.496	0	0	0	0	37.2675	0	29.5123	0	47.4911	0	32.216	0	0	0	40.5726	0	0	0	301.202	0	0	125.623	0	277.704	0	0	0	0	0	0	0	0	0	0	0	28.0447	0	28.197	6.14978	0	0	0
CENTFERM-PWY: pyruvate fermentation to butanoate	165.126	362.408	0	70.1755	490.998	664.595	207.018	782.203	0	680.059	0	576.835	118.27	0	27.2434	161.034	0	383.969	119.655	108.841	754.741	591.485	240.753	346.381	70.0863	47.3057	160.072	221.465	502.317	249.442	184.967	609.428	502.496	235.739	340.493	357.516	202.14	147.4	520.718	101.411	335.226	0	452.733	300.822	50.7973	0	66.0987	804.129	156.647
CITRULBIO-PWY: L-citrulline biosynthesis	594.424	943.292	0	320.429	4956.27	459.6	123.833	551.261	196.384	874.927	1872.76	439.561	675.209	83.1503	129.669	1092.56	1024.87	1387.73	1662.14	4115.58	1122.07	1631.55	767.046	679.833	3030.76	1683.53	916.24	1642.25	594.324	1359.82	984.843	913.738	578.836	483.4	2590.07	1933.85	486.847	3086.12	1189.44	575.987	598.787	1199.85	1829.26	2058.54	2863.65	55.8849	402.807	693.516	895.787
COA-PWY-1: coenzyme A biosynthesis II (mammalian)	20209.4	14979.7	32364	3256.55	18543	16745.3	25891.7	18689.5	16179.3	17398.2	15335.2	21260	23531.6	17538.3	15524.4	11861.2	12074.3	14909.5	18875.8	13204.6	12633.6	15932.8	14492.5	15783.4	15391.4	15067.3	9247.77	13221.6	13434.2	12852.2	20877.9	16530	13258.1	15167.1	15553.3	16976.3	12751.8	15007.4	15356.3	10331.4	14105.8	12694	15794.9	14142.7	14405.4	8181.37	13364.9	18011.8	12507
COA-PWY: coenzyme A biosynthesis I	7535.83	6289.56	425.834	1317.1	5359.69	5999.46	4912.17	8670.98	6197.81	4718.05	5900.99	5398.44	6203.14	4496.77	13240.6	4439.94	3400.24	3740.24	10619.6	472.04	2152.54	6237.28	5520.74	2074.5	2339.84	2700.66	611.317	3549.26	5962.15	2034.67	12819.6	8714.45	3619.49	3106.12	1145.79	3904.05	6043.56	2752.48	2729.86	2380.21	3274.23	1249.86	2819.83	2708.74	3060.4	2332.14	2181.54	5643.12	3078.54
COBALSYN-PWY: adenosylcobalamin salvage from cobinamide I	6384.61	5711.08	143.592	1374.41	4542.95	4455.29	4468.95	5438.37	3877.95	5238.22	485.805	3256.48	3225.63	1054.22	501.752	2034.95	3028.27	3425.15	971.14	626.951	1232.17	2890.13	3644.16	2642.42	706.828	1624.42	820.156	937.046	2806.89	1330.95	4127.55	6981.54	4643.01	2706.87	1642.89	3577.39	3523.74	3133.45	2118.06	1915.34	1600.43	698.11	4104.64	2753.42	2757.27	1771.31	1260.47	3142.5	2352.46
COLANSYN-PWY: colanic acid building blocks biosynthesis	4993.36	2358.07	0	594.967	5594.06	1108.75	2332.51	3287.1	1392.27	1155.13	557.481	2327.29	839.337	507.615	2798.85	3686.53	2664.04	1470.05	2982.67	168.473	1224.07	2638.25	3457.16	1616.74	681.465	1821.13	424.711	1660.41	3668.7	652.993	2496.35	6802.14	1159.65	1311.65	1376.61	1977.34	2620.92	2711.82	1274.04	1328.28	1065.71	512.669	2137.04	1228.39	740.395	1451.14	688.728	2036.79	1719.7
COMPLETE-ARO-PWY: superpathway of aromatic amino acid biosynthesis	16845.6	14750.1	9047.49	2472.03	15720.5	15797.3	19598	18298	17750.7	17370.4	12745.8	15037.3	19681.3	20130.8	11879.8	11651.7	9297.63	12109.9	13800.3	9229.54	8440.74	12122.2	12908.9	12946.6	11118.7	10184.9	6590.32	7016.58	10651.1	11317.9	21892.3	16511.9	10103.3	12117.9	9820.17	13734.3	12204.3	12217.5	11375.1	10647.5	9344.39	5603.07	12310.9	11816.4	10464	7797.26	11389.4	14915.1	10550.8
CRNFORCAT-PWY: creatinine degradation I	651.332	0	0	0	32.4198	128.734	0	358.262	0	658.826	0	113.486	0	28.4143	0	0	0	276.437	0	0	364.049	118.594	316.087	368.987	0	0	90.2429	57.5139	216.512	50.0354	0	122.204	306.519	159.676	145.159	0	183.053	67.3859	132.967	139.566	95.6602	0	33.1821	59.0845	129.889	0	168.939	567.764	198.734
DAPLYSINESYN-PWY: L-lysine biosynthesis I	5796.56	3047.7	3279.88	1208.31	7948.79	5121.85	10531.3	6122.87	868.51	3481.5	1673.74	5086.42	10372.8	1178.69	7549.49	3948.58	4281.43	3553.27	763.427	1337.15	1718.49	3500.73	5148.95	3174.79	2888.06	2402.24	387.491	953.233	3301.71	1614.74	5325.86	8373.78	2355.03	3692.18	2401.88	4523.05	5339.22	6062.07	2711.82	3363.55	2050.32	894.953	3031.46	1658.82	1994.69	3338.96	2019.06	5059.35	3228.09
DENITRIFICATION-PWY: nitrate reduction I (denitrification)	0	0	0	0	0	0	0	0	0	0	0	0	0	0	0	0	0	0	0	0	0	0	0	0	0	0	0	0	0	0	0	0	0	0	0	0	0	0	0	0	0	0	0	0	0	0	0	0	0
DENOVOPURINE2-PWY: superpathway of purine nucleotides de novo biosynthesis II	6826.01	6093.55	1144.72	709.588	9549.77	7640.82	4541.46	8397.29	4312.59	5334.85	1067.76	7706.45	4947.65	3792.94	6393.73	7018.68	2927.34	5174.93	7148.18	3863.65	4336.28	6153.92	5418.06	4210.1	4034.93	4707.19	1998.32	3353.18	5195.86	4656.91	11279	6438.44	4187.02	4708.09	3691.05	5191.83	4708.45	4493.57	4421.82	3804.74	4214.44	1395.14	4555.32	3657.5	4192.99	1620.9	3656.91	7866.36	3496.87
DHGLUCONATE-PYR-CAT-PWY: glucose degradation (oxidative)	0	0	0	0	0	0	0	0	0	0	0	11.7154	0	0	0	0	0	0	0	0	0	0	21.6642	0	0	0	0	0	0	0	0	0	0	0	0	0	0	0	0	0	0	0	0	0	0	0	0	0	0
DTDPRHAMSYN-PWY: dTDP-L-rhamnose biosynthesis I	10272.9	10071.7	578.495	1788.79	8769.48	8232.9	9028	10936.3	8955.63	10990	9119.82	5221.85	9139.22	5837.85	3124.47	4172.66	1658.94	8501.56	9196.29	4850.03	5788.09	6423.67	6670.42	6855.46	10499.3	5523	4825.04	4272.24	9365.52	5687.8	8623.48	7841.36	9173.53	5388.52	3826.76	7282.1	7607.45	4799.18	5394.57	3910.41	5508.8	924.528	7787.26	4863.27	6833.11	3507.75	7623.22	9073.09	6307.97
ECASYN-PWY: enterobacterial common antigen biosynthesis	2252.43	523.713	0	456.139	1680.56	53.9728	226.363	1197.48	0	0	212.543	1076.51	232.168	124.085	431.063	816.636	1826.99	51.0437	199.906	91.7354	262.615	732.071	1924.69	11.0324	0	0	0	13.6546	882.23	0	624.439	3245.71	46.5781	122.501	270.515	10.0538	1603.23	1758.84	8.72738	385.006	87.0426	327.154	92.6033	0	5.14384	1186.33	8.58581	227.653	19.822
ENTBACSYN-PWY: enterobactin biosynthesis	7180.02	2008.23	0	724.785	5110.17	963.129	2003.53	4820.8	0	0	859.711	5435.82	738.434	724.455	264.48	2312.18	3499.21	211.554	774.537	431.693	770.017	2205.73	4405.21	42.3994	0	85.5274	0	80.0825	2190.54	0	2149.69	8691.42	420.223	451.541	778.997	188.798	3984.14	4910.26	116.621	1153.5	352.808	891.028	652.505	0	101.673	2492.42	54.8079	885.959	0
FAO-PWY: fatty acid &beta;-oxidation I	2830.21	851.14	0	308.85	2909.8	326.618	1129.84	2074.1	0	250.676	110.425	1778.2	924.089	383.956	777.613	1132.48	280.939	426.091	162.934	101.933	539.893	965.82	1482.62	52.5433	114.467	656.349	19.2818	75.7066	1483.8	118.92	1514.45	3080.5	317.623	494.647	533.966	52.4469	2082.86	519.893	74.6046	556.109	357.846	188.543	411.159	38.1411	304.581	818.849	31.3775	932.861	132.686
FASYN-ELONG-PWY: fatty acid elongation -- saturated	5555.88	1849.68	333.208	1315.74	5489.84	609.3	1223.91	3091.6	114.469	462.44	681.439	3153.08	347.568	568.964	3241.3	3209.7	4495.39	517.933	675.794	379.125	1312.28	2418.11	4061.55	627.051	911.518	1096.48	36.6286	299.643	3499.5	1255.39	2976.38	7361.39	980.059	2407.73	982.725	769.933	4299.39	5055.01	563.126	2771.75	812.651	930.217	809.246	246.703	506.062	2661.33	1576.08	1796.37	189.068
FASYN-INITIAL-PWY: superpathway of fatty acid biosynthesis initiation (E. coli)	5924.1	1359.19	584.509	1207.69	4669.17	397.953	877.694	2264.04	71.8802	297.438	433.92	2562.68	219.112	366.266	2117.17	2315.96	3585.99	336.864	433.745	244.978	979.85	1744.69	3929.58	408.331	599.838	725.037	23.0416	189.33	2656.11	860.924	2050.62	6648.76	665.96	1794.05	635.081	504.938	3473.52	4147.86	362.502	2132.79	556.639	639.582	529.79	155.753	327.475	2066.61	1177.76	1264.18	119.809
FERMENTATION-PWY: mixed acid fermentation	4747.33	1490.64	510.701	872.763	4817.76	290.277	1099.29	1266.03	87.3254	171.709	423.569	2300.34	516.163	533.07	3078.2	2428.94	867.993	323.109	615.702	289.729	708.078	1961.18	1907.76	87.2401	850.894	584.417	37.5587	69.4556	2513.62	42.5205	2175.48	6803.56	251.13	1104.9	694.451	364.148	3413.18	2190.14	72.483	1265.17	292.445	825.259	528.478	57.9132	284.873	729.136	149.397	854.711	118.022
FOLSYN-PWY: superpathway of tetrahydrofolate biosynthesis and salvage	5631.3	1587.96	0	388.618	4028.78	3004.69	533.718	4244.82	1007.55	1799.85	703.346	7656.54	971.22	1537.04	4172.74	2956.38	2867.32	529.422	762.175	148.93	703.344	1671.9	2840.52	276.956	544.944	121.219	15.8939	103.906	2039.76	167.81	1548.2	7369.35	329.304	430.422	566.935	158.641	2391.54	1395.19	331.7	1489.63	449.103	787.592	729.078	90.2038	431.607	2079.57	170.647	1555.45	662.71
FUC-RHAMCAT-PWY: superpathway of fucose and rhamnose degradation	4347.86	1619.74	0	916.842	4409.6	438.616	915.783	2332.78	0	0	576.306	2382.09	633.392	501.676	1609.47	2509.65	2878.62	573.878	859.762	316.056	736.041	2107.03	3116.06	57.6306	744.138	985.314	0	105.624	1816.35	352.273	2567.76	5936.7	312.405	417.195	660.606	163.994	3148.29	3762.54	86.7514	1062.33	326.918	796.257	652.239	72.9442	531.758	1855.03	31.8909	1060.91	246.737
FUCCAT-PWY: fucose degradation	4051.58	1042.86	0	749.637	3886.58	294.762	695.391	1657.83	0	763.323	272.266	1879.04	546.217	303.461	858.281	1745.44	2377.55	415.667	441.619	165.288	447.114	1711.03	2358.1	40.0153	389.75	488.07	0	145.154	1012.75	179.788	2179.79	5085.21	278.605	211.321	371.579	75.6987	2634.86	3346.85	235.219	1010.54	422.199	461.268	365.403	65.2191	274.314	1503.01	14.3291	1042.26	219.953
GALACT-GLUCUROCAT-PWY: superpathway of hexuronide and hexuronate degradation	5804.3	4992.05	0	757.914	5838.45	2948.74	3317.1	4603.16	1668.59	3047.52	888.058	2593.92	4485.69	1004.34	1391.14	2274.69	3320.98	3705.16	597.006	1592.32	1260.14	2783.22	4456.63	3030.12	348.135	1346.96	621.276	1608.66	3550.54	2382.45	4869.3	6308.12	3930.25	3134.79	2112.3	3256.15	4693.41	3420.42	1739.83	1767.4	2723.77	726.572	2284.88	2873.47	3185.49	2620.34	2370.36	3139.94	1315.66
GALACTARDEG-PWY: D-galactarate degradation I	1780.4	416.519	0	364.02	1647.99	125.441	279.079	655.551	0	0	137.593	1083.6	266.332	145.759	883.452	867.622	1156.62	110.699	270.21	76.2491	256.393	820.362	1116.55	13.0915	0	56.8915	2.84356	22.1111	836.733	15.1719	685.638	3759.89	57.7111	98.2621	238.431	11.8088	1372.07	434.474	15.9478	361.72	151.664	306.253	124.088	15.2877	72.9985	1203.72	17.5879	264.554	22.7648
GALACTUROCAT-PWY: D-galacturonate degradation I	5318.56	4846.78	0	724.509	5827.36	3662.72	3599.63	4734	1410.66	3084.84	530.009	2598.83	4022.56	1773.8	1657.97	2066.83	3038.8	3805.31	355.91	1427.64	1420.75	2146.21	4529.99	2317	420.571	1657.97	463.06	1182.83	3053.23	2251.59	3972.27	5740.12	4145.84	3089.34	1999.36	3175.31	3441.58	3021.46	1798.42	1332.75	3176.25	602.307	2497.34	2440.47	2637.88	1760.57	1809.99	3410.64	1102.28
GALLATE-DEGRADATION-I-PWY: gallate degradation II	0	0	0	0	0	0	0	0	0	0	0	0	0	0	0	0	0	0	0	0	0	0	0	0	0	0	0	0	0	0	0	0	0	0	0	0	0	0	0	5.30193	0	0	0	0	0	0	0	0	0
GLCMANNANAUT-PWY: superpathway of N-acetylglucosamine, N-acetylmannosamine and N-acetylneuraminate degradation	5851.08	6175.09	6.49774	1142.44	7188.87	6852.45	4028.22	9671.71	2680.57	3393.53	4862.17	7382.51	5097.05	1231.84	17152	4491.24	6533.15	4113.91	1620.31	1641.28	2711.64	3702.26	6735.44	2474.28	4919.58	649.554	1815.34	1100.1	3967.08	1609.78	4583.09	7137.35	4232.56	3508.71	1847.2	3169.52	5580.22	6717.45	1862.15	2454.19	1855.08	1938.06	2368.15	3004.05	2911.5	2270.86	1964.19	3737.23	1561.38
GLUCARDEG-PWY: D-glucarate degradation I	2392.53	431.013	0	457.324	2255.96	100.642	435.41	998.356	0	0	147.273	1190.14	221.119	148.906	547.769	1084.22	1833	111.636	249.412	84.9201	281.357	820.362	1696.2	13.3301	0	60.1055	2.93185	19.6201	1051.75	14.8849	914.863	3759.89	63.2952	132.79	325.05	12.9522	1381.09	451.998	14.564	380.702	156.33	360.879	140.407	16.6606	80.8772	1203.72	17.3201	224.69	28.517
GLUCARGALACTSUPER-PWY: superpathway of D-glucarate and D-galactarate degradation	1780.4	416.519	0	364.02	1647.99	125.441	279.079	655.551	0	0	137.593	1083.6	266.332	145.759	883.452	867.622	1156.62	110.699	270.21	76.2491	256.393	820.362	1116.55	13.0915	0	56.8915	2.84356	22.1111	836.733	15.1719	685.638	3759.89	57.7111	98.2621	238.431	11.8088	1372.07	434.474	15.9478	361.72	151.664	306.253	124.088	15.2877	72.9985	1203.72	17.5879	264.554	22.7648
GLUCONEO-PWY: gluconeogenesis I	1232.76	1688.09	543.605	1204.37	9189.96	3049.9	1790.99	3235.73	200.577	984.546	89.8343	4689.42	532.099	338.19	3789.93	2692.66	72.5504	1774.1	387.75	1751.61	3567.09	4549.02	4756.25	838.605	1284.41	1733.82	871.772	1645.42	2354.67	2755.28	6053.06	714.944	893.792	2376.11	3072.76	1979.18	2851.14	2344.69	437.439	2294.93	1548.2	22.3928	3171.36	1821.07	2363.7	530.232	1634.93	2346.59	2482.07
GLUCOSE1PMETAB-PWY: glucose and glucose-1-phosphate degradation	5210.27	1438.84	0	549.2	4890.47	321.408	1138.75	2472.77	5.36397	0	795.699	2471.19	707.399	430.726	711.079	2411.1	2112.57	217.001	637.548	247.824	982.142	1519.72	2844.86	82.1058	61.4196	564.005	12.3429	55.9975	1827.39	32.7005	1873.83	6531.23	214.08	280.778	705.446	49.7923	2981.39	3028.4	88.7069	923.774	277.523	387.413	378.52	9.48557	106.143	1747.33	139.281	789.2	128.153
GLUCUROCAT-PWY: superpathway of &beta;-D-glucuronide and D-glucuronate degradation	6199.27	4951.14	0	750.313	5563.78	2959.27	3359.46	4362.06	1676.61	3063.49	3868.41	2410.69	5112.31	752.304	1082.35	2284.63	3104.19	3567.81	1294.43	1395.24	1100.28	3045.22	4110.67	3605.3	279.112	1079.42	605.693	1229.1	3487.42	2182.55	5072.06	6114.53	3687.11	2939.14	1975.81	3048.63	5840.24	3991.78	1717.03	1909.78	2433.92	649.573	1988.19	2750.47	3128.56	3007.09	2436.49	3099.21	1449.62
GLUDEG-I-PWY: GABA shunt	915.637	1145.65	0	544.425	2894.21	516.598	801.362	1282.04	0	108.499	501.164	1521.82	158.647	410.289	23.4236	2808.52	4428.62	413.553	601.617	189.192	537.197	1847.47	2147.91	44.1044	3.27231	963.855	5.35597	58.2624	2869.17	49.8638	1647.17	6949.49	241.478	308.975	935.768	48.2424	295.139	3200.08	34.872	807.796	391.132	822.64	752.849	1.78974	432.297	1463.52	51.8442	759.039	28.1278
GLUTORN-PWY: L-ornithine biosynthesis	22467.8	14426.6	37411.7	1745.23	15609.3	3914.11	12870.4	18093.7	2272.2	1962	11128.8	19276.7	16201.4	5047.64	5986.42	6345.43	6460.31	6186.82	5965.42	5988.63	3738.41	12022.3	13096.8	3028.71	1721.57	2014.83	215.632	569.834	12086.8	593.301	16726	19277.1	2428.69	1660.25	2803.18	2788.25	10680.6	11193.6	472.829	7648.08	2428.4	3740.55	4943.97	188.773	709.927	5872.34	436.238	15034.5	1994.41
GLYCOCAT-PWY: glycogen degradation I (bacterial)	3186.21	1059.42	0	397.638	2662.16	300.786	503.793	1412.76	0	7.53922	170.445	2070.15	458.669	291	95.9156	1756.17	1592.27	827.058	583.789	116.109	511.799	1400.59	2834.95	215.798	441.741	1030.84	368.681	883.037	1466.14	295.574	1165.42	4480.26	312.197	180.092	397.024	237.338	1884.11	1375.09	146.18	667.286	114.335	406.097	202.924	172.618	797.571	704.801	491.834	590.746	1042.22
GLYCOGENSYNTH-PWY: glycogen biosynthesis I (from ADP-D-Glucose)	9605.44	4738.18	1298.06	854.657	7610.13	6059.72	3485.54	9474.4	7678.73	5478.39	289.91	5561.33	2558.75	4267.98	15855.1	3473.14	2309.07	2915.86	1791.61	683.199	1061.62	2733.61	5320.2	2511.63	1071.68	3007.39	451.381	1172.61	3684.42	1507.21	5389.13	6413.5	3757.02	2396.97	1705.04	2480.52	2828.14	2484.7	1783.89	2742.52	871.865	569.183	3972.29	1680.6	1423.94	1502.98	1418.55	1868.84	2458.46
GLYCOL-GLYOXDEG-PWY: superpathway of glycol metabolism and degradation	2326.71	331.146	0	418.81	1081.33	14.5217	99.5357	841.857	0	0	174.448	591.12	180.63	70.3809	286.922	683.053	850.451	31.1004	77.4403	101.838	142.35	711.987	908.539	11.4207	0	0	0	18.5443	474.512	3.47019	363.929	2291.16	36.2449	98.1322	211.175	25.1948	1220.74	2113.84	3.06708	104.779	64.5198	222.408	63.3735	8.32898	16.5108	682.827	0	176.286	10.7264
GLYCOLYSIS-E-D: superpathway of glycolysis and Entner-Doudoroff	4874.85	2705.11	0	1066.55	6751.44	2482.47	2560.88	1601.88	1289.27	831.5	1198.58	3066.24	483.237	653.528	2408.22	3610.27	3486.17	1078.16	631.219	554.441	1320.04	1979.9	3949.79	676.391	596.975	1770.13	293.656	893.863	3872.15	716.994	3000.26	7190.4	635.006	506.168	1593.53	1317.85	2998.99	3873.99	992.098	1062.43	828.011	757.32	1664.78	627.901	1636.26	2238.29	1118.68	2605.4	1195.89
GLYCOLYSIS-TCA-GLYOX-BYPASS: superpathway of glycolysis, pyruvate dehydrogenase, TCA, and glyoxylate bypass	6404.4	2067.55	0	1104.73	5584.39	362.033	909.528	2786.56	0	0	839.644	3287.45	702.734	546.388	1987.25	3173.87	4614.18	557.959	808.684	597.794	944.63	2333.78	3170.56	91.4011	0	0	0	126.519	3573.77	26.9581	2561.88	7802.32	345.023	475.824	1243.57	108.204	3937.88	5146.11	123.8	1272.48	455.278	997.708	584.952	17.7217	196.888	2772.66	93.598	1361.06	111.738
GLYCOLYSIS: glycolysis I (from glucose 6-phosphate)	12456.4	6679.46	1243.35	1625.97	9850.42	3703.58	3560.69	5457.59	2647.37	2049.9	7889.45	12682.4	1169.29	2332.45	4024.95	6183.5	9520.16	3164.21	8396.82	3495.05	4151.77	5195.2	9050.17	3270.19	8600.41	5446.93	1696.88	4598.48	6669.7	2214.02	6328.45	14603.5	1012.29	2014.23	3625.23	2267.24	6469.66	8689.27	2534.78	2920.81	1636.89	3087.43	2698.77	1603.93	4241.69	5507.1	1913.46	5262.72	2967.25
GLYOXYLATE-BYPASS: glyoxylate cycle	4649.59	1112.42	0	836.666	4101.87	221.929	769.957	2181.89	0	0	375.684	2242.34	422.577	691.309	1376.95	2011.58	3418.68	225.005	322.039	275.309	518.882	1773.22	3441.99	35.7973	0	506.695	0	50.8811	1900.61	23.4927	1346.17	5138.04	210.999	343.63	636.859	27.8141	2496.79	4008.17	56.741	772.476	302.905	819.64	294.26	12.2616	72.8237	2027.22	65.1243	618.848	113.483
GOLPDLCAT-PWY: superpathway of glycerol degradation to 1,3-propanediol	532.141	610.556	176.995	160.974	1542.57	449.713	2448.54	582.307	544.144	273.802	146.042	801.547	89.2676	717.149	3882.79	1212.51	54.4401	364.982	110.494	87.7782	145.539	115.876	391.894	65.3758	298.071	1508.68	542.768	45.1308	424.906	180.314	821.326	273.562	39.9342	215.946	151.618	56.4584	56.2219	349.281	90.7176	262.081	177.985	34.7954	62.2338	88.6307	460.908	46.3398	106.73	70.1118	145.839
HCAMHPDEG-PWY: 3-phenylpropanoate and 3-(3-hydroxyphenyl)propanoate degradation to 2-oxopent-4-enoate	1795.09	378.118	0	191.137	3109.71	85.6922	686.673	647.078	0	0	142.174	789.43	135.918	101.648	545.104	1025.05	1499.28	78.5147	270.46	79.5487	169.474	547.641	1276.25	9.07116	0	288.617	0	9.7014	780.773	3.87021	948.172	5742.97	42.9765	66.2861	188.894	2.66167	2305.23	1131.41	11.3769	150.727	39.3317	146.099	177.353	0	28.2554	1735.6	5.59045	167.373	12.0668
HEME-BIOSYNTHESIS-II: heme biosynthesis I (aerobic)	3331.62	1035.8	102.062	447.095	1438.48	195.975	523.213	904.698	536.068	0	1352.56	1572.18	266.847	235.727	1016.72	1379.89	454.982	319.165	341.717	70.3485	117.55	913.457	2239.21	240.325	337.003	465.461	181.056	47.4322	2612.18	40.909	1174.34	2545.51	339.077	524.188	442.939	697.322	948.791	1308.17	47.7832	551.613	78.7483	430.323	199.575	329.847	270.863	257.109	110.525	258.497	358.389
HEMESYN2-PWY: heme biosynthesis II (anaerobic)	5247.75	2731.86	103.251	512.825	1949	703.431	703.877	1243.54	726.91	391.962	1348.12	4094.51	1723	1270.27	1329.07	1668.95	2850.91	528.301	1207.57	115.07	303.898	2017.07	2982.03	308.514	2384.42	1610.87	222.398	296.512	2978.55	614.535	1975.02	5282.67	418.116	1900.41	1514.76	810.907	2427.33	3315.29	187.834	1237.15	244.826	1025.84	302.688	368.609	1145.38	1559.81	701.036	807.45	383.869
HEXITOLDEGSUPER-PWY: superpathway of hexitol degradation (bacteria)	6225.03	3132.61	37.0969	1252.74	5302.2	3247.59	2650.83	4744.95	2520.67	1155.66	2959.69	6108.75	1265.65	2374.97	3880.43	4119.53	2950.9	1585.27	1086.24	638.124	1389.34	2732.51	4837.39	587.006	1102.57	2435.23	593.347	462.923	4023.12	701.963	3029.8	8363.3	483.613	569.876	1730.63	1816.39	3951.37	5893.65	1476.16	1520.06	747.094	1064.93	1953.74	848.927	1937.05	1953.75	1134.7	2293.84	1766.82
HISDEG-PWY: L-histidine degradation I	706.2	1179.07	17.6044	1557.33	5004.18	2544.89	677.396	1821.53	3168.77	415.974	275.685	2813.2	334.366	154.702	1693.95	2097.62	2451.79	2055.36	970.676	1800.8	6776.47	3487.35	2866.58	1504.51	523.15	741.135	815.094	1074.78	3023.97	1417.09	4162.51	369.691	4214.46	4227.17	965.341	1021.42	2976.84	622.433	965.702	2265.54	3219.84	398.343	2966.12	768.753	2195.35	166.254	851.613	4847.66	1125.7
HISTSYN-PWY: L-histidine biosynthesis	10755.9	7315.26	33003.5	1137.32	7303.76	9477.85	20158.9	8152.87	6478.04	7639.6	8703.64	7842.48	14815.5	5317.85	5319.6	4836.62	3600.13	4891.29	7486.21	5521.79	2718.99	4574.44	6361.27	5459.21	4743.85	5751.99	1723.16	3323.82	4819.3	2207.58	6797.66	9569.98	3223.83	4399.72	2691.84	4493.66	4816.8	6728.26	3690.5	2921.23	2535.71	1423.37	2948.01	2825.22	3477.37	2689.71	3472.87	11233.8	5307.62
HOMOSER-METSYN-PWY: L-methionine biosynthesis I	6831.12	4452.27	445.562	841.136	6124.33	5717.03	9784.78	6943.45	2612.98	5606.5	518.22	4217.62	3144.09	2546.2	4885.29	3106.87	2268.17	1875.91	706.868	671.905	2812.43	3495.8	3687.11	2976.18	1585.09	1697.57	459.664	1299.12	2505.76	1974.48	3820.66	5689.61	1137.95	1882.57	1780.77	2406.5	2279.63	3618.55	1327.98	1767.05	966.853	848.517	1171.23	1295.79	886.088	1513.39	2503.08	3207.49	2693.63
HSERMETANA-PWY: L-methionine biosynthesis III	4339.66	3930.74	173.427	425.556	4814.99	3502.04	3096.39	5566.82	1082.66	3660.3	415.036	3243.41	1659.84	954.217	4589.41	3155.34	390.368	2282.1	1680.05	853.763	3012.86	3764.99	2347.16	2459.83	1091.98	1216.89	1189.15	1324.5	2040.97	2272.4	6925.27	2259.91	1554.88	2534.26	2292.51	2783.54	1532.85	1907.58	1558.91	1453.01	1564.71	572.371	3664.78	1601.99	1518.85	304.556	2008.53	3308.39	3023.57
ILEUDEG-PWY: L-isoleucine degradation I	0	0	0	0	16.1866	0	0	0	0	0	0	0	0	0	0	0	0	0	0	0	0	0	0	0	0	0	0	0	0	0	0	0	0	0	0	0	0	0	0	0	0	0	0	0	0	0	0	0	0
ILEUSYN-PWY: L-isoleucine biosynthesis I (from threonine)	19158.7	17575.6	40986.8	2342.7	16250	18674.2	22431	19929.3	15657.9	18506.1	15638.2	16544.2	24558.7	16581.2	12507.6	12568.2	10336.3	14741.6	17176.3	12710.3	7026.43	14700.7	14984.9	17139.3	11298.8	14147.2	8667.24	10275	12958.7	10270.2	20319.4	15005.8	12415.7	13302.9	13020	16537.6	13929.6	17130.9	14237.9	10181.1	9356.2	16083.3	14644.3	11992.5	13015.2	8519.74	12358.1	18545.7	12150
KDO-NAGLIPASYN-PWY: superpathway of (Kdo)2-lipid A biosynthesis	1472.33	449.812	0	523.909	1182.31	28.1644	137.712	749.296	0	0	177.462	753.076	191.013	79.2848	422.888	697.841	1709.26	67.04	174.898	55.1793	158.687	482.031	1641.13	6.18149	0	0	0	15.2059	737.86	3.21159	527.109	2824.83	55.4969	125.79	173.803	5.07701	1346.99	1799.41	8.76755	284.556	52.556	223.819	79.9544	0	5.24479	937.79	20.705	186.986	15.9244
KETOGLUCONMET-PWY: ketogluconate metabolism	4255.17	390.998	0	354.772	2129.02	78.9372	517.362	1815.1	0	0	578.55	2783.97	437.78	221.105	544.972	1533.41	648.719	169.287	510.584	295.429	411.114	1116.21	1273.66	34.7501	0	0	0	18.7571	482.533	7.25857	1349.28	1169.93	173.332	238.231	353.375	14.4416	1168.34	1887.13	19.1209	355.819	102.243	160.917	239.004	0	19.5446	547.357	0	491.154	44.4313
LACTOSECAT-PWY: lactose and galactose degradation I	8633.1	1903.37	22.1319	504.332	2121.69	2332.12	893.925	1763.42	318.413	1083	1028.11	11288.4	3.1939	2461.02	2297.55	1808.81	90.1694	93.0583	187.847	5.35628	65.771	520.08	659.64	567.834	384.035	507.962	29.6749	109.538	686.112	43.7556	871.023	726.002	21.5512	55.3182	136.087	71.1845	106.949	1827.05	19.7739	370.418	121.218	8.11275	133.203	497.482	301.35	110.5	161.771	290.949	431.417
LIPASYN-PWY: phospholipases	0	0	0	0	0	0	0	0	0	0	0	0	0	0	0	0	0	0	0	0	0	0	0	0	0	0	0	0	0	0	0	0	0	0	0	0	0	0	0	0	0	0	0	0	0	0	0	0	0
LPSSYN-PWY: superpathway of lipopolysaccharide biosynthesis	0	414.522	0	0	1422.13	44.6138	0	882.705	0	0	256.19	1109.52	281.63	78.3289	242.427	828.813	0	40.4706	202.577	0	143.277	844.145	24.5709	0	0	0	0	24.0959	0	0	718.608	0	42.1521	22.5196	294.103	12.1034	0	2621.34	15.1322	454.537	0	366.546	110.087	0	0	666.666	12.6296	195.418	20.1088
MET-SAM-PWY: superpathway of S-adenosyl-L-methionine biosynthesis	9874.33	6451.12	935.625	1334.3	9480.66	8606.04	12452	9692.72	4331.46	8649.23	1147.36	6334.21	5652.17	5038.22	6192.95	5128.09	3506.29	3567.95	1355.18	1321.32	4768.89	5871.49	6543.09	5244.48	2888.08	2592.94	736.886	2366.89	4617.78	3317.16	6064.23	8818.53	1889.79	3092.58	3007.75	4593.22	4300.41	6111.44	2609.34	3286.06	1702.83	1630.03	1861.89	2220.66	1413.88	2329.05	4544.45	5606.22	4398.43
METHANOGENESIS-PWY: methanogenesis from H2 and CO2	0	0	0	0	0	0	0	25.3989	0	0	0	0	0	0	0	0	0	0	0	0	1157.13	102.997	0	0	0	0	0	0	0	0	0	0	156.098	0	0	0	11.2228	14.177	0	0	103.805	0	51.0305	0	0	0	0	1671.7	0
METHGLYUT-PWY: superpathway of methylglyoxal degradation	2203.43	471.613	0	295.111	951.683	16.1996	53.1148	859.502	67.7932	0	200.953	668.865	134.457	77.856	1513.11	556.465	764.999	16.3292	84.5848	144.683	163.632	389.868	1357.98	7.96221	671.129	0	0	9.04693	713.974	16.072	494.166	2501.62	43.1484	116.718	153.483	3.52976	1050.09	1503.77	9.42134	380.222	51.7519	197.318	59.6273	0	13.832	586.221	7.08194	35.5342	19.0346
METHYLGALLATE-DEGRADATION-PWY: methylgallate degradation	0	0	0	0	0	0	0	0	0	0	0	0	0	0	0	0	0	0	0	0	0	0	0	0	0	0	0	0	0	0	0	0	0	0	0	0	0	0	0	6.6247	0	0	0	0	0	0	0	0	0
METSYN-PWY: L-homoserine and L-methionine biosynthesis	9102.2	6582	804.923	1211.64	9058.97	8228.27	11258.1	9615.45	4451.05	8223.87	991.719	6562.7	5127.81	4459.55	6974.3	4810.7	3105.39	3289.31	1338.68	1249.55	4678.36	5552.62	5912.85	4921.76	2746.4	2822.49	869.779	2233.72	4107.44	3401.61	6454.57	8092	2071.37	3324.35	3101.21	4132.3	3790.63	5519.62	2400.19	3029.06	1819.54	1471.9	2139.01	2347.02	1639	2024.32	4221.96	5378.09	4321.28
NAD-BIOSYNTHESIS-II: NAD salvage pathway II	4163.74	2234.79	0	973.308	4532.16	1809.41	1482.88	2880.62	137.585	110.965	413.159	2490.7	248.012	629.864	1892.87	2643.49	2126.64	269.965	389.747	107.687	799.763	1290.18	2865.69	20.1939	61.2	881.447	18.4897	14.7232	1188.58	284.06	1570.03	4805.45	218.881	217.574	462.459	44.3165	2330.48	3612.56	35.8187	890.338	210.924	493.979	379.612	55.7565	234.105	1650.27	136.546	1892.14	186.852
NAGLIPASYN-PWY: lipid IVA biosynthesis	2868.18	1110.5	0	1245.23	4792.74	292.478	1031.58	1443.53	734.698	180.565	1178.52	1897.89	1428.65	1049.8	2063.89	3125.8	3080.7	500.425	987.606	131.872	487.546	1688.01	3228.42	603.101	1854.2	1838.89	277.661	374.204	2578.1	577.511	3301.69	5519.39	406.266	1137.91	1964.37	620.498	2762.39	3017.7	373.805	1078.14	362.779	1006.59	580.668	439.23	557.001	1827.08	653.817	777.515	544.869
NONMEVIPP-PWY: methylerythritol phosphate pathway I	14614.6	12026.1	15270	2867.63	17440.3	15020	24321.4	16111.2	17034.5	16737.7	15288	13940.7	19591.2	19902.5	11339	11488	11343.3	13229.7	17926.7	12227.3	11470.3	15315.2	14426	18328.4	13376.6	13924.9	13907.4	12196.9	12477.5	16738.1	23947.8	15075.5	11858.3	17199	15546.3	15328.1	17684.4	11855.3	13970.6	17922.1	12256.7	14462.6	15022.5	18520.1	16875	13229.7	17296	18202.1	11920
NONOXIPENT-PWY: pentose phosphate pathway (non-oxidative branch)	12853	10278.5	318.575	1878.97	11613.9	8021.38	17105.6	11608.7	11505.4	13204.1	5413.02	7442.48	10384.6	8412.79	7122.4	6305.32	2532.32	7094.15	10819	4928.17	6161.26	6040.19	6976.78	4747.01	7114.77	6527.62	2516.45	4081.87	7842.72	4820.83	11868.4	8151.48	6539.55	5943.17	4761	7918.56	5837.2	3633.79	5985.53	5569.73	6085.11	2216.6	6901.27	4935.36	6859.7	1532.5	4760.62	9553.89	5004.44
OANTIGEN-PWY: O-antigen building blocks biosynthesis (E. coli)	7300.87	5113.98	1374.17	732.232	6819.17	7558.93	11583	9385.64	3574.34	3032.2	6022.27	5284.04	10374.4	1575.15	6348.55	3535.26	1459.25	2862.02	1381.33	1938.32	1038.79	2686.31	4941.68	2307.47	1698.66	1697.26	430.072	1466.01	4408.7	1464.56	3232.89	6513.98	1066.36	1597.96	1661.42	660.414	4509.79	4016.27	550.903	1849.72	596.495	711.444	1820.51	879.393	671.651	1221.57	1192.28	8226.97	3710.45
ORNARGDEG-PWY: superpathway of L-arginine and L-ornithine degradation	2203.18	588.199	0	0	1943.32	61.0205	319.409	1038.57	0	0	134.871	1077.36	170.637	155.789	61.8368	1045.2	1155.87	90.5451	257.889	76.9413	257.419	827.097	1503.03	9.32922	0	0	0	19.1297	873.322	0	663.976	2769.3	59.7276	118.362	308.958	0	1458.03	20.557	9.54977	429.505	73.6669	291.57	132.914	0	9.81607	775.131	0	10.2646	15.537
ORNDEG-PWY: superpathway of ornithine degradation	1620.72	405.664	0	0	1424.36	358.966	213.364	1499.58	0	0	156.902	1299.86	100.382	135.721	1376.49	962.235	958.302	61.3502	203.957	47.4664	221.847	591.04	1150.01	5.64615	0	0	0	12.2888	626.765	0	1085.61	2922.3	41.691	159.781	264.479	0	1239.28	450.737	11.3852	385.731	42.8292	310.57	82.4875	0	87.7195	758.318	0	182.655	22.256
P101-PWY: ectoine biosynthesis	0	0	0	0	13.7524	0	0	0	0	0	0	0	0	0	0	0	0	0	0	0	0	0	0	0	0	0	0	0	9.95933	0	0	0	0	0	0	0	0	0	0	0	0	0	0	0	0	0	0	0	0
P105-PWY: TCA cycle IV (2-oxoglutarate decarboxylase)	5404.83	1451.19	0	822.023	5613.65	291.308	913.793	2536.41	0	0	453.977	2602.23	524.324	596.158	1512.12	2338.1	3759.61	441.414	553.599	438.177	921.301	2233.89	2193.44	126.183	0	0	0	106.275	2524.66	26.4737	1915.23	6841.73	345.388	572.613	929.812	56.1686	3242.45	4320.61	105.323	1183.91	430.698	985.582	476.306	16.856	136.224	2155.46	88.5944	1082.48	98.505
P108-PWY: pyruvate fermentation to propanoate I	406.558	277.596	0	195.37	609.707	191.964	125.666	848.383	49.6814	122.335	382.217	1460.58	106.213	53.4331	0	2204.9	139.955	660.19	751.206	238.617	581.803	1961.18	2154.55	30.382	378.782	17.9335	28.6107	592.863	9.03667	367.401	4705.27	1825.1	275.018	1110.8	528.389	273.218	871.859	1647.21	1063.88	1074.58	502.046	0	407.636	176.099	389.418	0	522.752	583.537	709.165
P122-PWY: heterolactic fermentation	123.917	542.096	0	695.098	2855.66	127.641	1163.77	103.168	18.5209	0	8.34492	1557.75	0	287.551	2421.41	1608.14	112.141	210.334	283.711	0	400.598	395.3	632.601	0	401.294	696.629	12.9535	49.6702	972.491	78.2994	1406.81	5965.11	128.749	1055.83	243.048	382.977	406.965	19.4194	0	1039.63	5.513	29.277	250.654	13.3955	345.722	850.656	236.798	34.5343	63.3108
P124-PWY: Bifidobacterium shunt	191.447	271.545	806.845	0	273.002	146.782	0	368.094	341.839	354.591	0	99.453	50.5548	0	0	156.229	0	284.423	0	0	0	0	161.841	86.6685	0	0	0	49.1827	0	56.2153	67.2542	227.762	150.358	37.1596	0	86.7955	0	0	109.631	0	0	0	94.0039	151.505	0	0	177.222	247.834	146.722
P125-PWY: superpathway of (R,R)-butanediol biosynthesis	0	0	0	0	0	40.7746	0	19.2721	0	0	0	44.9781	0	4.44825	16.8724	11.5058	0	0	5.76016	0	0	0	63.2254	0	0	0	0	0	0	0	4.8457	0	0	0	0	0	0	0	0	0	0	0	0	0	0	0	0	9.06699	0
P161-PWY: acetylene degradation	4013.46	1272.32	2.11328	558.839	5731.52	1757.86	2519.79	2172.68	131.825	360.692	670.837	2875.13	322.618	378.54	3743.52	2621.26	491.373	608.445	902.629	897.396	1093.37	1881.99	3982.79	442.01	216.432	670.689	134.366	178.427	2372.16	295.968	2497.52	4994.6	577.752	779.669	1013.68	230.759	3347.65	1556.59	421.211	951.608	583.65	624.935	698.165	251.217	377.814	405.684	127.272	1230.79	684.286
P162-PWY: L-glutamate degradation V (via hydroxyglutarate)	202.71	751.267	0	1312.28	1071.3	1043.14	212.062	1046.19	415.774	461.779	40.9777	503.8	458.924	578.224	521.378	302.537	434.293	717.76	649.866	299.753	625.047	1024.32	737.176	757.783	353.424	543.365	592.887	419.572	1344.43	786.514	1049.18	494.345	1167.3	1076.44	424.782	541.507	331.334	523.952	552.116	663.285	745.183	106.793	625.127	694.307	371.927	142.628	274.782	1297.83	626.476
P163-PWY: L-lysine fermentation to acetate and butanoate	0	0	0	0	10.2154	0	0	4.80514	0	0	0	9.84706	0	5.48574	17.2677	0	0	42.7371	26.7718	36.7337	210.73	86.9385	0	0	23.7604	0	0	10.7505	20.0449	3.71598	11.2475	71.3766	43.0359	60.7947	10.5451	0	6.32179	0	0	0	134.693	5.78307	0	0	42.2189	20.9285	13.6307	115.796	12.2415
P164-PWY: purine nucleobases degradation I (anaerobic)	975.342	1597.49	33.021	587.551	3427.54	1114.9	621.517	2195.76	316.081	618.595	419.676	1684.98	560.548	395.084	289.685	1448.69	585.081	827.477	550.066	289.294	952.708	1560.09	1845.36	86.7633	433.785	421.25	71.8951	154.419	1016.78	279.024	1504.32	2759.43	698.349	781.847	702.82	555.068	1149.08	1051.62	352.964	671.834	613.755	0	642.948	159.275	486.764	250.138	562.573	1713.58	211.439
P165-PWY: superpathway of purines degradation in plants	0	0	0	0	0	0	17.6866	0	0	0	0	0	0	0	0	0	0	0	0	0	0	0	0	0	0	0	0	0	0	0	0	0	0	0	0	0	0	0	0	0	0	0	0	0	0	0	0	0	0
P185-PWY: formaldehyde assimilation III (dihydroxyacetone cycle)	1132.41	831.904	306.513	103.744	981.824	2597.1	1377.22	3936.19	812.604	633.566	198.505	4009.54	604.829	1505.22	2734.81	1455.46	63.1225	621.891	130.593	119.75	228.064	121.909	573.572	395.154	480.897	416.057	453.947	146.888	404.147	347.318	246.501	314.235	459.541	269.501	180.511	64.4654	211.426	595.17	923.608	558.42	300.099	38.4384	67.0455	308.488	1395.31	47.9975	666.579	796.61	490.412
P221-PWY: octane oxidation	0	0	0	100.746	3.09176	0	19.1299	0	0	0	0	23.3607	0	0	0	0	0	0	0	0	9.86048	0	39.9133	0	0	0	0	0	0	0	7.64416	0	0	0	0	0	0	0	0	0	0	0	0	0	0	0	0	0	0
P23-PWY: reductive TCA cycle I	110.095	531.148	0	13.4996	401.751	84.7977	675.735	580.026	18.9822	0	0	1066.89	0	238.931	393.293	759.173	138.906	93.9283	142.325	0	68.4344	265.323	1772.49	35.5777	145.029	0	0	0	346.063	0	776.294	1291.25	133.619	180.974	46.4006	91.983	10.5501	73.3124	0	89.3484	57.9715	30.6075	0	27.9732	60.7918	0	36.0762	108.153	33.1825
P4-PWY: superpathway of L-lysine, L-threonine and L-methionine biosynthesis I	6739.4	3874.55	793.123	1012.91	7672.76	5816.62	11081.5	7127.55	1299.24	4190.95	1142.69	5419.39	5003.38	1665.94	6487.7	4016.62	2523.77	1881.04	901.47	1105.44	1826.08	3446.57	4932.33	3187.29	1727.92	2133.49	195.048	1105.25	3384.59	769.19	4570.23	7603.9	1680.36	2938.19	2114.39	996.356	3765	4318.33	1747.98	2212.77	1692.23	1020.68	2025.78	1120.98	1345.02	2072.38	1829.97	4546.24	3094.13
P42-PWY: incomplete reductive TCA cycle	3588.68	1619.66	50.1887	437.527	3628.07	856.12	976.318	1541.46	2946.91	1858.21	667.367	1828.49	492.332	382.631	1509.56	2881.64	3104.15	841.177	860.069	1071.97	4079.62	2167.94	3399.3	471.595	528.114	2649.98	596.271	1352.14	2814.46	807.872	2498.97	6672.62	1509.62	1287.17	771.347	683.862	999.115	3897.98	1102.02	1376.03	1572.27	746.138	1469.75	907.458	570.327	562.649	706.67	4920.67	297.177
P441-PWY: superpathway of N-acetylneuraminate degradation	6011.21	3017.6	0	1165.55	6305.42	3651.86	2272.22	4770.08	1454.5	950.603	1286.92	5083.6	1137.95	671.952	3781.49	4077.06	2127.26	1533.06	1192.72	1416	2035.4	2908.9	5345.72	700.326	1062.38	1218.31	378.447	558.708	4112.81	809.734	3779.24	8728.19	849.734	1748.87	1781.92	1614.97	4707.99	4311.1	1146.82	1869.64	1064.9	1180.85	1565.08	733.82	1218.32	1610.56	1123.5	2547.04	1412.9
P461-PWY: hexitol fermentation to lactate, formate, ethanol and acetate	3444.09	1459.73	20.2587	1078.87	3709	2872.01	1604.5	4548.67	3467.48	621.791	879.2	3345.3	1496.94	4289.19	13453	3890.17	3133.02	1030.54	721.611	193.336	1258.74	1962.56	2946.09	271.566	337.971	1312.17	683.806	177.636	1937.9	374.435	1828.66	6365.79	203.084	299.171	1371.61	448.212	3175.25	4605.46	747.679	1202.5	415.156	658.918	1035.25	286.492	666.086	1998.48	234.771	1191.96	1135.92
P562-PWY: myo-inositol degradation I	0	0	0	0	62.797	0	3.29573	123.542	0	0	0	110.076	0	15.238	65.2313	19.5121	0	0	0	0	0	0	20.6707	32.355	0	0	0	0	32.1035	0	1.67296	96.9757	27.6566	0	0	0	0	0	0	0	0	0	0	0	0	0	3.22481	5.68625	0
P621-PWY: nylon-6 oligomer degradation	0	0	0	0	0	0	8.82857	0	0	0	0	0	0	0	0	0	0	0	0	0	0	0	0	0	0	0	0	0	0	0	0	0	0	0	0	0	0	0	0	0	0	0	0	0	0	0	0	0	0
PANTO-PWY: phosphopantothenate biosynthesis I	10571.9	10880.6	261.698	2139.59	14080.1	9100.88	5102.51	11847.8	14993	12044	12921.3	10258.9	10725.8	15655.7	10114.3	10506.9	10920.6	9716.58	16952.8	10141.6	6920.76	13087.8	11684.2	13480.3	12283.2	13816.5	8838.39	11751.7	12174.3	11633.2	18871.1	15536.2	9163.65	11080.9	13862.9	13472	11368.7	12009.9	13224.9	9630.01	6248.14	16183.3	13663.7	12829.3	12768	9153.02	12425.4	8946.42	10423.3
PANTOSYN-PWY: pantothenate and coenzyme A biosynthesis I	8403.31	8065.52	266.878	1622.2	7980.87	7245.31	4377.96	10000.1	9035.39	6978.54	8385.52	7103.72	7996.41	7311.76	10742.8	6467.86	5410.39	5580.04	13318.8	1002.29	3477.16	8657.5	7627.06	3819.22	4204.96	4856.33	1270.2	5789.78	8129.05	3727.56	15424.3	11055.8	5423.77	5007.86	2312.72	6428.95	8021.82	4769.4	4872.8	3938.82	4392.32	2563.08	5027.49	4821.73	5258.68	4003.87	3937.43	7016.74	4966.3
PENTOSE-P-PWY: pentose phosphate pathway	4783.18	3197.88	267.06	1200.18	7377.42	4149.69	15334.8	5844.29	2608.52	940.014	817.488	4191.32	2696.84	891.463	7737.3	4179.51	2625.66	936.093	755.96	404.098	1162.54	3389.71	4184.51	3533.54	1305.5	3337.47	245.069	1293.96	4795.87	1140.1	3645.89	7107.66	1429.2	2693.03	1531.27	1516.73	2634.82	3255.85	1006.21	2216.65	1703.14	919.122	2357.39	527.025	1607.6	1548.14	1327.28	2585.98	1213.26
PEPTIDOGLYCANSYN-PWY: peptidoglycan biosynthesis I (meso-diaminopimelate containing)	16849.5	15223.9	16027.5	2955.15	21191.9	19657.7	24422.8	20249.8	18251.2	19012.9	15894.9	18433.4	20890.7	22265.9	22408.4	13232.9	13036.2	15343.5	18221.4	13734.7	16879.2	17548.8	15909	18049.1	15109.8	15044	14156.4	14028.5	13925.5	16292.8	24438.7	17767.1	13559.6	18924.8	17106.6	18397.4	15946.1	14530.1	16081.9	17060.6	18185.3	16877	16231.3	17709.2	17317.7	13990.9	17499.4	19496.6	13701.7
PHOSLIPSYN-PWY: superpathway of phospholipid biosynthesis I (bacteria)	9499.63	4088.87	0	1974.34	9208.43	2317.83	3152.64	6402.74	3004.29	1015	1161.24	6171.05	3146.98	4140.7	4189.91	6373.13	5830.81	2311.46	2147.84	1459.43	2959.21	6059.31	8317.32	2018.58	3872.22	5816.72	1004.03	4577.49	7280.99	2169.6	7698.32	11133	2338.24	3997.89	3043.9	3327.99	7387.65	6075.63	1006.66	3679.63	2960.62	2017.12	3885.01	1997.02	3422.4	3435.65	1983.26	4663.88	2538.27
POLYAMINSYN3-PWY: superpathway of polyamine biosynthesis II	1812.53	413.617	0	0	619.653	587.727	138.563	791.682	756.034	26.1302	12.8351	463.83	64.231	180.792	0	529.656	136.317	87.2167	0	78.6666	38.5521	228.116	462.762	12.6625	167.265	613.668	126.001	11.0198	761.038	333.252	2482.03	699.243	77.9162	526.642	18.167	227.346	1349.13	133.78	135.596	977.495	27.3707	66.9588	22.7455	1013.56	634.955	202.324	495.492	1121.14	264.842
POLYAMSYN-PWY: superpathway of polyamine biosynthesis I	4180.46	1676.75	0	371.766	1365.74	2093.82	1722.61	3639.03	1393.14	1244.71	478.32	2889.17	1098	439.33	2344.99	1199.34	1384.18	1469.27	580.775	543.018	688.742	1247.69	1811.19	1089.94	1270.49	1316.9	636.882	648.008	1144.76	1055.26	2734.21	1988.57	1798.68	1542.3	1026.49	555.637	1811.75	1414.69	1085.14	1281.95	761.835	608.219	1013.98	1345.63	1276.6	334.267	855.951	2241.45	842.285
POLYISOPRENSYN-PWY: polyisoprenoid biosynthesis (E. coli)	4750	757.44	0	476.596	1837.86	308.917	366.963	1917.76	81.6281	0	193.915	3097.14	149.827	317.702	2151.99	1134.89	1652.91	94.9559	212.507	88.3148	513.665	870.643	1971.4	10.196	20.1407	0	18.0511	15.907	979.407	8.77807	799.636	3399.23	122.531	163.433	272.394	13.6426	1741.75	2043.36	28.6556	538.796	120.156	265.32	136.346	0	87.2573	847.866	69.367	524.983	107.168
PPGPPMET-PWY: ppGpp biosynthesis	3889.9	1170.12	0	671.645	3824.91	376.952	1368.43	1037.21	1116.41	294.224	355.484	1894.95	818.475	1814.89	1097.51	1742.98	592.821	298.753	322.89	193.27	402.724	1192.12	2309.33	57.5554	13.1762	767.758	31.3489	54.1428	1575.26	426.027	2319.37	3425.85	132.349	255.842	444.165	147.991	2004.34	2484.46	78.8454	687.092	269.056	304.014	316.861	95.6368	117.601	733.365	31.6568	660.339	65.4242
PROTOCATECHUATE-ORTHO-CLEAVAGE-PWY: protocatechuate degradation II (ortho-cleavage pathway)	13.1609	109.57	0	157.907	1653.58	75.358	411.396	0	0	0	0	76.6531	0	40.0909	525.937	338.661	7.27981	30.1328	19.9781	0	3.98089	67.2514	24.5823	0	0	319.11	0	0	234.907	6.47624	380.915	6.06025	1.88235	6.86426	48.0628	0	0	8.59851	0	3.42798	1.28497	1.2091	31.3795	0	23.838	49.98	0	0	0
PRPP-PWY: superpathway of histidine, purine, and pyrimidine biosynthesis	6467.59	4476.9	117.169	696.666	8640.64	4322.1	4122.38	6860.39	3773.41	3986.97	954.772	5739.72	3698.61	4056.03	5029.88	5809.95	1178.14	3148.14	3523.66	1249.05	2653.14	4920.32	5083.93	3322.58	3695.46	3381.47	1871.39	1837.94	4572.91	2578.27	7819.77	6473.29	2676.97	2017.95	2673.05	1893.61	4488.56	4307.41	2255.9	3000.72	2811.46	1307.79	3128.26	2011.08	2987.76	1351.61	2944.06	5523.36	2441.44
PWY-101: photosynthesis light reactions	0	0	0	0	0	0	0	0	0	0	0	0	0	0	0	0	0	0	0	4.18951	0	0	0	0	0	0	0	0	0	4.50611	0	0	0	0	0	0	0	0	0	0	0	0	0	0	0	0	0	0	0
PWY-1042: glycolysis IV (plant cytosol)	18153.4	13497.6	1738.99	3191.13	16262.1	10483.6	15889.6	14369	16608.8	15719.9	9391.51	11852.3	12627.8	17722.1	10976.4	10355.6	9125.85	10338.3	15645.3	8696.17	7305.56	10680.8	13208.3	6697.88	8079.17	12881.9	4352.06	10461.4	11250.2	6872.82	22047.2	14199.3	10257.4	10450.2	7022.84	13227.9	9472.56	11885.1	9125.76	6478.63	10837.4	4023.94	8806.07	8195.6	9538.55	4735.74	5511.99	11285.8	6761.02
PWY-1269: CMP-3-deoxy-D-manno-octulosonate biosynthesis I	3957.08	2454.57	0	2148.09	8973.22	1289.41	1490.26	4433.33	2240.5	1078	5754.85	4287.68	657.993	794.396	2443.73	5903.56	7422.9	2137.86	12067.9	4304.34	3050.42	6391.67	7241.12	1828.47	2675.26	7577.68	1669.02	4390.06	6434.67	2244.53	12571	7803.91	2341.13	2597.96	2811.65	2552.24	5745.04	8383.12	2480.9	2542.63	2774.37	2958.97	2476.67	1952.74	2782.72	4485.4	1131.43	2661.01	2121.39
PWY-1541: superpathway of taurine degradation	0	0	0	0	0	0	0	0	0	0	0	0	0	0	0	0	0	0	0	0	0	0	0	0	0	0	0	0	0	0	0	0	0	0	0	0	0	0	0	0	0	0	0	0	0	0	0	0	0
PWY-1861: formaldehyde assimilation II (RuMP Cycle)	375.26	0	36.0484	0	561.033	357.097	19.1217	417.776	0	542.821	0	756.093	16.7173	275.018	0	0	0	9.56062	0	0	16.7031	33.3591	0	0	0	0	38.5409	0	19.3163	19.5071	0	29.2704	9.56013	19.101	9.55631	0	0	0	66.6886	38.2975	66.3856	0	19.3117	28.6027	33.3652	0	0	16.7148	0
PWY-2201: folate transformations I	0	0	0	0	0	0	0	0	0	0	0	0	0	66.9044	0	0	0	0	0	0	0	0	0	0	0	0	0	0	0	0	0	0	0	0	0	0	0	0	0	0	0	0	0	0	0	0	0	0	0
PWY-241: C4 photosynthetic carbon assimilation cycle, NADP-ME type	37.9799	205.561	56.4246	4.72053	147.012	35.9208	346.331	265.107	39.5428	100.323	0	628.195	0	85.8126	279.945	528.895	18.0443	39.3579	44.7789	0	25.5175	98.5295	755.963	55.1353	334.272	0	0	0	122.607	0	358.088	185.184	65.5442	68.7311	16.924	37.6743	3.77737	25.9591	0	32.4976	22.9541	5.31051	0	13.6191	22.8332	0	13.2459	40.6014	13.9839
PWY-2723: trehalose degradation V	2221.35	613.651	0	276.716	1699.51	32.5229	291.773	779.866	0	0	149.148	1294.41	285.059	152.417	48.6103	992.863	1549.9	56.6937	205.422	64.7283	353.83	924.32	1911.73	0	0	0	0	27.0916	954.355	0	650.311	4185.01	46.0222	93.9218	236.988	5.43234	1815.22	1191.77	13.5539	391.737	62.0434	291.595	104.994	0	13.5675	1104.34	21.6697	368.648	8.14594
PWY-2941: L-lysine biosynthesis II	10431.6	5610.56	3997.13	427.403	5352.71	9853.94	3904.96	9444.05	4210.7	3038.78	4617	13903.3	583.167	6476.94	17010.8	5645.12	5535.8	2622.06	1121.17	313.432	4237.03	2551.07	4006.43	1910.79	3217.19	2701.85	496.517	840.858	1806.36	1737.2	3652.61	3045.26	1344.9	1544.83	5164.58	1741.64	1005.43	564.906	2552.09	2948.63	2410.92	1852.38	1652.07	1295.38	1133.98	30.1566	504.048	6919.82	1622.1
PWY-2942: L-lysine biosynthesis III	12548.4	11841	3767.34	2248.45	15073.5	12924.5	13048.4	15314	14762.2	14240.5	14594.1	14071.5	16713.7	17184.8	15618.5	11902.9	11570.8	12407.9	18304.8	11153.5	9311.6	15570.2	12222.4	16915.7	13574.3	14245.1	16879.7	13231.5	12704.3	14771.7	23808.4	15269.2	10948.5	15375.1	16700.9	14224.3	17711.8	12003.7	14697.5	18496.2	10873.6	15513.7	13576.8	18524.6	16577.3	18324.6	17137.5	13712.7	11507.1
PWY-3001: superpathway of L-isoleucine biosynthesis I	12453.8	10477.8	7437.15	1564.47	11965.2	11873.2	20541.6	13939.1	6876.4	8671.01	8018.13	10688.2	15181.4	7054.13	13295.1	8722.01	4451.6	8797.44	7092.71	4928.62	5834.55	7388.79	8228.6	7405.81	4813.24	4954.23	2548.45	4168.7	6921	4504.53	9596.17	10933.8	7217.88	7483.84	5767.36	6865.38	7471.5	8965.02	5887.86	4787.14	6485.36	3157.69	5811.75	4806.91	4883.3	2394.33	4233.27	14097.5	6282.7
PWY-3661: glycine betaine degradation I	0	0	0	0	0	0	0	0	0	0	0	0	0	0	0	0	0	0	0	0	0	0	0	0	0	0	0	0	0	0	0	0	0	0	0	0	0	0	0	0	0	0	0	0	0	0	0	0	0
PWY-3781: aerobic respiration I (cytochrome c)	0	0	0	320.068	13.7504	0	190.302	0	0	0	0	0	0	93.9592	408.453	15.7892	0	0	4.95808	10.4356	0	178.886	0	10.9193	74.4531	0	0	0	43.0858	14.0788	65.401	89.6451	0	51.4074	0	12.5729	14.5691	0	0	28.5011	0	106.389	0	0	0	0	49.273	38.3482	10.8785
PWY-3801: sucrose degradation II (sucrose synthase)	0	0	0	0	0	0	0	0	0	0	0	0	0	37.402	0	0	0	0	0	0	0	0	0	0	0	0	0	0	0	0	146.155	0	0	0	0	106.858	0	0	0	0	0	0	0	0	0	0	0	0	0
PWY-3841: folate transformations II	9627.47	9245.31	15865.9	2015.79	12170.5	11787.9	12481.3	13551.9	11252.9	9207.92	12276.1	10574.3	11662	8446.53	21402.8	10226.3	9315.39	9207.08	16646.1	9115.41	6439.39	11449.1	8195.37	9684.51	11424.3	12189.8	4436.27	11870.4	11071.1	5535.81	14404.2	12502.9	9889.78	7200.98	10893.6	11452.3	5844.1	9841.66	11759.5	5924.18	5854.29	11388	11829	9448.56	9708.36	8792.11	5823.31	11706.5	9460.72
PWY-4041: &gamma;-glutamyl cycle	3378.41	1186.69	0	1128.43	6138.09	134.761	1155.07	2199.39	0	0	379.485	2806.94	656.383	394.613	2042.94	2258.85	2469.92	234.692	501.641	120.812	446.743	1098.72	2601.25	13.6641	2.91604	459.903	3.89627	23.6514	1463.1	37.3796	1741.8	6801.03	90.1256	188.419	354.074	30.6896	2250.4	2844.99	34.9805	763.497	104.586	983.044	251.857	0	70.1184	2052.22	38.6157	396.663	39.3784
PWY-4242: pantothenate and coenzyme A biosynthesis III	5605.63	3306.34	410.43	1311.04	4527.15	5622.44	2437.99	7642.15	3152.29	2484.82	5617.31	4894.57	1209.34	605.274	13865	4306.39	3311.25	3180.8	10619.7	422.736	1538.87	5801.34	5281.54	1312.76	1555.51	1724.03	491.065	3228.01	5372.79	1374.98	12022.3	8018.62	3460.7	2374.89	984.168	2390.59	4949.13	2034.62	1909.7	1933.22	2330.24	1200.86	1520.6	2143.19	1646.18	2054.12	1465.29	4970.63	2386.63
PWY-4321: L-glutamate degradation IV	0	0	0	0	0	0	0	0	0	0	0	109.642	0	35.798	0	13.0905	0	4.46857	0	0	0	0	134.298	0	0	0	0	0	0	0	19.5678	0	0	0	0	0	0	0	0	0	0	0	0	0	0	0	0	0	0
PWY-4361: S-methyl-5-thio-&alpha;-D-ribose 1-phosphate degradation	0	0	0	0	0	0	0	0	0	0	0	0	0	0	32.4002	18.1279	0	0	0	0	0	0	0	0	0	0	0	0	0	0	7.34931	0	0	0	0	0	0	0	0	0	0	0	0	0	0	0	0	0	0
PWY-4702: phytate degradation I	2058.97	355.041	0	260.02	1342.53	24.5296	283.194	1032.71	0	80.0777	184.578	1072.02	151.843	65.6049	25.0362	1483.25	1495.28	390.185	4686.49	49.2992	226.403	1599.74	1568.44	10.3644	10.5138	0	0	403.289	667.388	139.617	6145.93	3276.43	199.292	46.9656	173.622	5.16351	1620.05	1621.63	517.912	247.958	322.915	267.571	91.0798	83.5772	25.0676	815.535	10.3762	184.736	494.93
PWY-4722: creatinine degradation II	0	0	0	0	20.3424	30.6171	0	20.78	0	0	0	0	0	0	0	38.4142	17.6576	25.0241	0	0	0	0	0	0	0	0	0	0	0	0	0	0	0	0	0	0	0	0	0	0	0	0	0	0	0	0	0	0	0
PWY-4981: L-proline biosynthesis II (from arginine)	2010.66	1982.49	6150.38	1008.43	5641.26	7263.23	385.319	3394.66	2983.55	3660.65	5003.25	2298.62	543.564	3529.72	4731.58	2305.19	32.7284	2277.95	172.739	610.564	3271.42	2931.53	6169.67	1205.04	1067.78	218.024	569.933	530.265	2034.75	1136.8	2783.68	1057.12	2974.75	4622.17	656.31	852.949	533.109	685.803	1024.67	1294.85	2720.98	113.552	1506.16	1701.16	1411.15	82.3607	609.166	5817.37	1014.13
PWY-4984: urea cycle	501.25	808.095	0	269.871	4311.39	386.771	103.542	464.161	164.271	744.489	1614.16	368.783	592.963	69.5047	108.276	924.175	881.388	1192.44	1412.17	3686.23	947.501	1382.49	649.526	573.962	2717.23	1447.27	794.179	1400.85	499.116	1180.43	831.316	769.749	486.606	406.494	2212.19	1662.63	410.028	2711.36	1005.85	485.183	387.714	1021.45	1553.82	1784.17	2462.21	46.5493	340.55	384.772	758.721
PWY-5004: superpathway of L-citrulline metabolism	34.013	0	0	0	0	0	0	0	0	0	0	217.326	0	0	0	0	0	0	0	0	57.5853	180.358	178.864	0	0	0	0	0	344.884	0	0	54.3268	32.1633	65.0072	0	0	0	42.3747	0	117.598	20.2813	0	0	0	0	0	0	0	0
PWY-5005: biotin biosynthesis II	378.883	573.744	0	8.22861	258.023	360.018	277.607	437.457	637.594	474.231	542.619	483.244	0	139.886	1284.61	522.657	126.266	511.752	2102.4	110.483	622.915	1869.62	1863.96	542.782	804.596	1254.88	874.271	435.923	1524.12	751.754	295.583	1521.34	427.594	1317.46	720.584	310.974	116.809	1099.11	678.371	603.774	171.653	595.653	228.388	104.916	526.968	64.569	354.578	28.6758	200.856
PWY-5022: 4-aminobutanoate degradation V	1219.91	1258.52	0	812.2	4156.38	550.511	1065.53	1627.35	0	108.079	502.504	1472.99	362.979	467.111	2240.84	2790.89	4500.38	417.072	606.926	189.573	524.243	1713.31	3802.51	44.034	3.27263	996.207	5.36546	58.3	2988.79	50.6951	1740.54	6068.74	241.254	323.327	913.88	48.3143	920.236	2693.44	34.906	901.169	385.048	979.079	763.34	33.2296	445.888	2467.94	52.127	769.667	28.1062
PWY-5028: L-histidine degradation II	0	0	0	142.46	0	0	0	0	0	0	0	0	0	0	0	0	0	0	0	0	0	0	0	0	0	0	0	0	0	0	0	0	0	0	0	0	0	0	0	0	0	0	0	0	0	0	0	0	0
PWY-5030: L-histidine degradation III	838.665	1052.94	0	1246.9	2875.9	1683.53	110.645	1929.4	3686.72	818.344	400.206	1177.57	324.196	371.517	689.716	2452.44	254.525	1116.91	740.584	1551.97	1384.35	1563.35	1611.11	1381.36	511.666	232.807	208.646	1356.13	575.064	1315.07	2146.52	1594.89	2951.47	1207.64	1921.77	801.97	730.626	399.22	474.528	641.7	1440.41	7.63456	1529.96	780.389	934.519	168.554	719.701	2660.43	1405.08
PWY-5044: purine nucleotides degradation I (plants)	0	0	0	0	0	0	0	0	0	0	0	0	0	48.6247	0	0	0	0	0	0	0	0	0	0	0	195.99	0	143.59	0	0	0	0	0	0	42.663	0	0	0	0	0	0	0	0	0	0	0	0	0	0
PWY-5067: glycogen biosynthesis II (from UDP-D-Glucose)	0	0	0	0	0	0	0	0	0	0	0	0	0	1.82094	0	0	0	0	0	0	0	0	0	0	0	0	0	0	0	0	0	0	0	0	0	0	0	0	0	0	0	0	0	0	0	0	0	0	0
PWY-5083: NAD/NADH phosphorylation and dephosphorylation	3695.41	1605.49	0	1532.34	6315.16	252.346	1345.03	2256.07	0	14.3263	637.37	2400.26	576.442	434.099	1940.08	3315.16	3742.78	293.227	684.78	171.021	586.994	1960.79	4149.35	10.8685	251.473	893.88	16.6589	65.8294	2535.97	51.6265	2638.42	7254.41	173.943	859.066	826.259	189.558	3507.39	4422.15	40.557	1277.01	198.141	706.57	451.01	9.24848	330.496	2545.62	411.977	489.883	60.1194
PWY-5088: L-glutamate degradation VIII (to propanoate)	0	0	0	0	66.0837	0	0	510.518	0	0	0	47.264	0	19.5988	0	57.304	15.6547	154.763	242.428	0	79.8195	438.325	9.79675	0	0	0	0	0	2.91691	0	182.819	0	164.151	40.2194	0	0	0	0	0	0	245.64	0	36.4545	0	0	0	0	0	0
PWY-5097: L-lysine biosynthesis VI	13342	12839.5	4294.41	2360.23	15593.9	13503.5	17058.5	16733.5	15114.1	16396.5	13905.4	14348.5	19093.5	19190.5	16308.1	12107.4	11552.2	12748.1	17686.8	11933.5	9866.87	15957.6	14349.8	17290	13949.1	14050.6	17886.9	13094.6	12794.2	15641.1	23959.8	15715.5	11444.5	15999.1	16910.3	15420.9	18227.4	12505.6	15040.5	19044.8	11035.1	16346.2	13938.7	19660.1	17077.9	18964.7	18232.1	14298.2	11740.9
PWY-5100: pyruvate fermentation to acetate and lactate II	10071	6290.25	1204.91	1805.36	5939.77	5991.79	5405.58	6228.41	4447.33	5290.32	689.251	11608.4	6275.69	4160.28	7189.76	3498.01	456.137	4384.56	2736.51	1059.04	4355.32	4602.11	4421.99	2245.34	2235.45	3195.01	493.211	1490.26	4087.8	2023.7	5835.85	4776.6	3730.08	4197.88	1089.08	3384.41	2886.68	1573.99	3096.03	2148.83	3154.47	662.388	2421.96	2112.94	2926.6	379.062	2447.58	8262.86	2365.03
PWY-5101: L-isoleucine biosynthesis II	972.35	934.416	68.3535	20.0346	1784.96	999.497	972.538	1225.62	4675.95	3098.33	4090.01	1282.87	215.834	1325.38	238.393	3450.92	2398.67	3044.16	3769.99	59.6144	2260.48	1581.25	1827.4	1113.67	503.146	2066.56	523.591	2689.34	3478.27	472.209	464.176	4484.72	5181.08	757.954	2796.46	3456.86	94.8269	3118.68	3876.29	335.901	1814.24	746.031	2425.59	1538.38	315.585	207.487	789.771	2656.24	3523.61
PWY-5103: L-isoleucine biosynthesis III	11490.9	11011.2	34721	1597.92	10064.8	11470.8	20525.4	12028.9	5866.77	8336.6	5607.01	7660.94	19290.5	5153.02	5814.72	7037.72	7533.66	9858	9608.09	5010.72	5415.96	6542.6	7348.1	6681.99	2895.32	4924.52	1757.28	3052.12	6087.71	4476.79	14119.6	10003.4	7153.36	7408.34	3080.93	6429.13	7637.34	9577.21	4810.89	3639.07	8289.3	877.586	5378.24	4566.27	4772	2142.42	4257.61	14562.7	5610.43
PWY-5104: L-isoleucine biosynthesis IV	5997.55	1996.05	93.4053	409.643	612.916	774.929	1828.03	1564.53	4157.03	2704.76	0	1783.62	1859.3	3789.79	493.277	317.094	221.06	689.331	130.892	932.236	4422.07	1052.92	912.547	372.986	59.4906	2301.79	501.463	1058.93	779.876	679.425	331.733	1620.46	1412.55	212.652	426.806	536.542	898.078	786.823	886.626	86.9069	1609.84	111.948	1286.94	826.765	453.173	37.0172	683.086	8780.56	220.668
PWY-5121: superpathway of geranylgeranyl diphosphate biosynthesis II (via MEP)	10762.2	4093.49	1473.26	630.313	3451.02	3902.17	1751.24	6277.54	421.728	1323.69	503.577	11658.7	487.889	1768.41	11492	2678.17	3340.93	1268.62	578.17	224.737	2371.08	1919.26	3882.75	1410.09	157.132	568.571	63.9237	74.3142	1639.38	805.169	1661.94	5920.51	698.15	568.034	876.931	878.377	3696.68	4243.6	502.303	1232.28	508.318	593.295	1144.23	1311.24	1287.14	1949.54	586.895	3542.9	1153.57
PWY-5129: sphingolipid biosynthesis (plants)	0	0	0	0	0	0	0	0	0	0	0	0	0	3.46999	0	0	0	0	0	0	0	0	0	0	0	0	0	0	0	0	0	0	0	0	0	0	0	0	0	0	0	0	0	0	0	0	0	0	0
PWY-5136: fatty acid &beta;-oxidation II (peroxisome)	2586.25	487.113	0	267.95	2617.3	252.233	864.457	1917.88	0	212.099	97.4395	1715.52	813.172	394.794	697.947	1017.77	215.025	338.174	145.758	93.8964	297.65	925.568	1267.84	44.1355	98.6622	641.613	16.3437	66.2988	1285.4	102.164	1258.96	2762.18	256.503	439.953	434.948	43.924	1970.2	441.89	62.9567	469.487	315.132	165.971	315.234	32.0169	267.636	721.13	26.2953	528.334	114.812
PWY-5138: unsaturated, even numbered fatty acid &beta;-oxidation	366.394	46.6186	0	197.834	882.761	4.41827	125.913	453.713	0	0	50.2063	764.755	186.771	68.2579	567.092	579.12	111.124	44.4711	119.041	16.6046	79.0322	374.773	361.331	0	0	0	0	7.49674	177.206	1.49106	452.258	2144.8	43.3073	54.8684	31.7872	0	887.643	120.598	19.3856	154.219	40.4781	105.378	68.2337	0	18.449	603.966	8.5498	71.397	8.7739
PWY-5154: L-arginine biosynthesis III (via N-acetyl-L-citrulline)	4906.84	3501.7	383.367	1156.96	7089.46	3041.47	1764.9	3930.15	3285.34	2646.2	9559.62	3800.26	1542.92	998.006	6518.2	7193.92	5924.16	6410.21	6865.66	5401.93	4033.48	6608.91	4989.69	2906.28	2503.37	2808.35	345.211	943.892	7675.55	916.824	5202	11138.5	3398.98	1974.77	3829.72	3992.18	3508.27	7011.61	804.134	2453.69	3173.15	2405.71	5633.78	320.019	1062.17	2367.29	690.072	3365.8	2891.16
PWY-5173: superpathway of acetyl-CoA biosynthesis	5505.54	832.879	0	511.056	2486.39	1614.41	453.177	1658.92	73.4949	4.36796	112.336	8268.52	101.5	492.89	4823.99	1618.94	593.785	134.907	286.244	58.2337	139.053	621.213	789.702	4.7867	24.4251	475.674	21.6673	14.8427	838.002	33.7005	843.598	2129.51	64.3363	91.929	179.066	7.03075	788.818	2004.98	29.3958	519.293	49.1106	158.852	142.045	23.4226	134.737	660.473	82.3578	259.125	69.2422
PWY-5177: glutaryl-CoA degradation	2979.17	2984.89	0	276.935	1752.35	2471.95	2365.11	3060.2	557.689	3295.47	86.0103	1442.81	2832.97	380.277	616.752	854.236	260.239	2782.29	149.968	108.341	767.677	998.657	1135.22	1350.67	509.938	582.547	265.856	373.556	1369.31	867.416	2043.4	1206.38	2662.47	1518.56	683.234	1950.23	1938.47	448.978	1235.24	639.048	1328.02	135.137	1216.86	1272.45	1185.52	224.193	1109.87	2586.74	869.18
PWY-5179: toluene degradation V (aerobic) (via toluene-cis-diol)	0	15.9442	0	0	0	0	11.3348	0	0	0	0	0	0	0	0	0	0	0	0	0	0	0	9.34608	0	0	0	0	0	0	0	0	0	0	0	0	0	0	0	0	0	0	0	0	0	0	0	0	0	0
PWY-5180: toluene degradation I (aerobic) (via o-cresol)	0	681.848	0	0	0	0	1210.41	0	0	0	0	0	0	0	0	0	0	0	0	0	0	0	2239.46	0	0	0	0	0	0	0	0	0	0	0	0	0	0	0	0	0	0	0	0	0	0	0	0	0	0
PWY-5181: toluene degradation III (aerobic) (via p-cresol)	0	0	0	0	0	0	28.1495	0	0	0	0	0	0	0	0	21.5088	0	0	0	0	0	0	0	0	0	0	0	0	0	0	23.2017	0	0	0	16.3958	0	0	0	0	0	0	0	0	0	0	0	0	0	0
PWY-5182: toluene degradation II (aerobic) (via 4-methylcatechol)	0	681.848	0	0	0	0	1210.41	0	0	0	0	0	0	0	0	0	0	0	0	0	0	0	2239.46	0	0	0	0	0	0	0	0	0	0	0	0	0	0	0	0	0	0	0	0	0	0	0	0	0	0
PWY-5188: tetrapyrrole biosynthesis I (from glutamate)	7578.52	5859.45	288.71	1677.69	4230.69	3668.39	6988.36	6284.32	4813.69	6648.41	1653.02	6057.71	2261.6	5382.73	5659.51	3740.48	4516.71	3227.92	8727.05	2705.07	2796.05	4742.64	6083.13	1891.59	3020.71	2976.22	1601.84	1765.6	4018.49	2507.21	9406.24	6952.9	1707	3628.07	3570.44	2217.46	2824.49	4528.23	2654.6	2286.1	1686.32	2104.16	1709.26	1817.2	2495.99	1585.61	2238.94	4255.21	2923.42
PWY-5189: tetrapyrrole biosynthesis II (from glycine)	4323.9	853.35	21.58	795.174	2537.54	416.571	412.936	2062.4	227.57	158.159	392.599	2101.98	444.094	372.263	800.198	1662.29	3209.62	205.535	414.602	268.318	1258.95	1625.1	2855.58	32.5385	59.461	0	1.47637	61.3889	1402.91	156.2	6087.66	5149.03	270.113	264.219	471.972	3.37587	2216.67	3631.26	35.92	756.841	380.148	610.256	353.668	16.0498	151.217	1463.5	45.8053	1919.4	93.9517
PWY-5198: factor 420 biosynthesis	0	0	0	0	0	0	0	36.7182	0	0	0	0	0	0	0	0	0	0	0	0	868.46	89.7907	0	0	0	0	0	0	0	0	0	0	103.364	0	0	0	9.43623	17.2592	0	0	77.2326	0	37.3679	0	0	0	0	1297.45	0
PWY-5304: superpathway of sulfur oxidation (Acidianus ambivalens)	0	0	0	0	0	0	0	0	0	0	0	0	0	846.291	0	0	0	0	0	0	0	0	0	0	0	0	0	0	0	0	0	0	0	0	0	0	0	0	0	0	0	0	0	0	0	0	0	0	0
PWY-5345: superpathway of L-methionine biosynthesis (by sulfhydrylation)	4812.2	2277.86	0	899.753	6866.91	1218.33	1611.06	3854.24	41.3517	546.252	754.264	3481.6	633.87	900.405	3357.63	3966.85	1122.33	2128.93	1387.26	685.756	1834.36	4507.76	3734.75	791.091	790.312	1447.23	26.8411	336.879	2917.75	955.881	7583.6	4757.65	1262.87	2233.37	1604.55	842.701	2849.38	3294.13	1240.95	1806.25	1193.79	756.933	2157.63	476.131	761.945	837.482	647.759	2264.02	130.808
PWY-5347: superpathway of L-methionine biosynthesis (transsulfuration)	9028.78	6747.9	852.69	1255.68	9034.47	7921.41	11767	9825.64	4359.65	6921.98	1112.39	6593.61	5411.54	4857.02	7543.32	4950.91	3292.49	3308.75	1490.57	1316.4	4294	5372.75	6197.99	4825.67	2763.92	3017.23	950.433	2459.19	4352.47	3244.57	5961.29	8430.14	2160.22	3435.73	2949.55	3944.45	3987.83	5560.94	2517.05	2940.98	1905.9	1679.46	2212.33	2342.41	1733.08	2098	3221.57	5273.51	4024.04
PWY-5367: petroselinate biosynthesis	9458.26	1195.12	10.6638	122.099	729.609	3508.07	747.897	6213.24	2619.61	2554.79	405.915	8530.43	821.016	561.398	14392.9	449.585	58.3966	1256.32	75.3746	0	46.0081	242.382	82.3212	1717.58	696.676	10.3929	0	55.2802	343.496	28.0243	572.925	425.029	2437.73	430.85	195.132	1313.86	332.37	661.54	645.594	796.627	31.9367	0	2238.43	1191.1	60.1965	116.136	24.4032	175.922	1663.48
PWY-5381: pyridine nucleotide cycling (plants)	0	0	0	0	0	0	0	0	0	0	0	0	0	5.17953	0	0	0	0	0	0	0	0	0	0	0	0	0	0	0	0	0	0	0	0	0	0	0	0	0	0	0	0	0	0	0	0	0	0	0
PWY-5384: sucrose degradation IV (sucrose phosphorylase)	8029.25	1763.87	1100.7	229.774	1655.06	351.927	310.248	880.812	1240.17	175.745	730.103	5487.9	284.523	649.029	2936.5	1327.52	1315.91	142.281	270.366	64.2342	322.133	846.693	1576.84	0	28.8341	16.6893	34.5517	26.9967	944.365	114.781	622.111	3538.69	105.891	93.6185	230.504	58.7697	1556.88	2426.28	28.0119	404.619	66.5125	179.357	560.434	44.4938	49.8674	794.129	34.8809	364.937	156.181
PWY-5415: catechol degradation I (meta-cleavage pathway)	20.7192	235.569	0	170.051	1784.52	0	445.189	0	0	0	0	91.6978	0	0	0	650.982	20.6662	40.0532	74.4995	0	34.8195	117.698	59.069	0	0	264.58	0	0	243.383	12.2299	476.041	4.15838	11.5495	11.9803	97.808	0	0	12.442	0	0	0	0	62.6618	0	14.3788	101.105	0	0	0
PWY-5417: catechol degradation III (ortho-cleavage pathway)	4.55588	0	0	0	583.323	0	202.151	0	0	0	0	48.9446	0	34.3761	0	67.3876	0	34.7208	0	0	0	53.0202	0	0	0	0	0	0	76.2434	0	293.047	0	0	0	0	0	0	0	0	0	0	0	31.9153	0	0	8.97782	0	0	0
PWY-5431: aromatic compounds degradation via &beta;-ketoadipate	4.55588	0	0	0	583.323	0	202.151	0	0	0	0	48.9446	0	34.3761	0	67.3876	0	34.7208	0	0	0	53.0202	0	0	0	0	0	0	76.2434	0	293.047	0	0	0	0	0	0	0	0	0	0	0	31.9153	0	0	8.97782	0	0	0
PWY-5464: superpathway of cytosolic glycolysis (plants), pyruvate dehydrogenase and TCA cycle	6613.45	918.416	0	404.257	1621.6	692.736	787.737	1119.83	281.344	25.0002	302.405	4288.71	350.839	868.843	1309.87	1136.08	580.582	342.393	274.987	240.658	264.2	810.346	724.704	24.7497	97.9484	1082.62	109.401	61.5934	1422.6	156.89	1432.83	1300.56	250.253	342.64	224.49	69.206	851.791	0	113.477	636.931	167.137	274.832	357.032	113.518	342.625	636.21	225.094	649.009	244.606
PWY-5484: glycolysis II (from fructose 6-phosphate)	10132.5	6258.75	1104.25	1624.73	9608.56	3645.71	3473.28	5309.9	2615.91	2003.4	7896.16	11423	1151.28	2203.05	3907.15	6198.94	9534.09	3084.74	8334.53	3435.2	3989.74	5104.9	8137.72	3217.2	8536.66	5431.41	1632.64	4511.06	6645.79	2137.8	5721.13	13681.7	1006.68	1960.43	3589.15	2255.68	5534.11	8630.75	2513.68	2755.02	1588.12	3058.92	2691.01	1580.79	4162.42	5138	1861.17	5090.72	2956.82
PWY-5505: L-glutamate and L-glutamine biosynthesis	1282.15	1220.34	0	142.58	2980.49	73.6012	600.128	1490.96	259.92	124.394	166.21	1547.25	204.634	300.137	34.1327	1589.31	678.33	124.807	291.675	159.691	339.876	1083.15	2053.79	34.9252	0	119.206	49.1811	19.0859	1366.62	102.748	1133.74	4466.66	69.3648	319.334	346.089	101.741	410.898	723.25	802.844	627.856	107.599	296.555	120.754	86.2772	64.1784	521.335	25.4401	429.325	586.841
PWY-5514: UDP-N-acetyl-D-galactosamine biosynthesis II	0	0	0	0	0	0	0	0	0	0	0	0	0	0	0	0	0	0	0	0	0	0	0	0	0	0	0	0	0	0	0	0	0	0	0	0	0	0	0	0	0	0	0	0	0	0	0	0	0
PWY-561: superpathway of glyoxylate cycle and fatty acid degradation	3796.89	799.041	0	450.817	3721.19	201.445	601.162	2101.79	0	0	182.798	2120.53	558.482	405.998	909.164	1546.99	479.966	317.175	251.243	167.584	430.778	1401.05	1728.85	47.6322	0	0	0	67.1779	1814.41	17.4309	1583.64	4093.76	225.194	402.009	607.944	35.6473	2642.7	934.716	64.8076	724.269	286.085	319.006	325.014	11.0203	120.009	1216.23	40.0192	697.369	65.8094
PWY-5656: mannosylglycerate biosynthesis I	261.896	213.834	0	9.87566	844.63	42.4345	0	923.757	0	0	69.3565	285.558	77.1579	34.5662	49.1482	229.255	1217.72	37.0361	51.7156	48.964	101.594	344.942	1269.88	14.7321	0	0	0	6.29599	970.005	0	364.2	2076.34	22.2822	62.546	277.317	8.96799	520.849	66.0992	12.9556	168.745	57.9797	147.443	37.645	0	0	514.027	4.46988	65.3967	2.24695
PWY-5659: GDP-mannose biosynthesis	11784.8	6695.09	469.745	882.776	6671.97	5074.03	2502.86	8075.96	5730.65	5979.45	4424.71	4767.04	3079.83	3530.57	2647.18	5955.92	2535.12	6315.18	5662.27	1926.3	2529.2	4612.89	3248.53	2289.03	1118.97	3097.66	581.825	4194.43	4110.28	2423.45	6518.84	9697.26	2663.49	3068.36	1752.44	4374.99	3081.81	3402.71	3233.8	2319.34	2916.77	439.453	4030.75	1898.14	2312.1	1480.97	2035.76	3418.57	3146.05
PWY-5667: CDP-diacylglycerol biosynthesis I	18427.9	13574.5	1207.84	2288.2	17969.5	11640.5	12986.6	17533	18083.1	16557.5	15421.8	15959.4	10778.7	21326.6	12743.9	12258.7	10568	11711	12498.2	10493.1	7591.06	11009.7	15821.9	10533.2	11569.1	12106.7	7716.06	12763.2	12320.7	10295.9	12306.5	17709.9	11950.3	11412.7	14278.9	14899	20138.1	13427.6	13168.2	7829.53	8799.44	13725.6	12770.9	10677.6	10532.4	4503.79	9634.44	10058.8	9796.48
PWY-5675: nitrate reduction V (assimilatory)	54.1701	0	0	11.0599	147.094	0	0	55.3033	0	0	11.1066	206.213	11.0278	50.0081	22.0496	464.506	22.6013	27.9873	0	22.0089	11.0151	40.1791	369.978	0	0	0	0	0	11.3031	0	505.93	163.101	11.1055	0.59076	0	0	30.3325	84.4734	0	52.5023	0	29.3025	0	0	36.4296	33.0848	0	0	0
PWY-5676: acetyl-CoA fermentation to butanoate II	982.012	1233.11	0	1132.62	4080.86	1929.38	1492.09	3612.18	2024	1884.63	138.597	2867.43	598.719	1331.19	852.165	1440.52	439.089	1119.35	744.126	512.393	1207.51	1676.59	3488.39	915.14	1005.79	2210	496.86	678.004	2415.38	1178.46	2024.11	2878.51	1470.14	1360.9	1549.44	983.207	1518.61	1064.03	1202.7	1251.31	1176.76	915.676	1284.92	818.819	631.648	383.292	236.188	1636.36	1000.1
PWY-5686: UMP biosynthesis	17914.3	16016.2	36780.3	2815.37	21337.7	20220.3	19410.8	21277.5	18673.2	20362.7	16255.7	17288.9	21879	19663.1	20496.5	13302.7	10931.4	16327.1	17860.7	12960.9	13089.1	18434.5	17324.3	17956.9	12481.3	13612.3	17642.6	14097.8	14998.5	18981.3	27602.7	19787.7	14288.4	18163.6	17353.5	19109.1	19754.8	15001.1	16085.3	20173.8	11520.1	13845.4	15950.7	21307.1	17896.2	17806.1	20387	18454	14210.8
PWY-5690: TCA cycle II (plants and fungi)	5306.68	1600.95	163.473	756.795	6826.92	792.602	2497.84	3089.45	622.272	730.687	447.636	2759.41	804.535	813.9	2134.45	2286.94	3699.53	1243.35	641.286	755.784	1777.33	2521.22	1627.09	997.258	456.848	1247.95	798.021	1086.57	2802.74	716.232	2003.8	7222.27	1104.31	964.061	1394.96	1378.32	3139.76	3985.9	705.368	1212.29	1028.33	1066.25	1178.15	641.851	874.42	2064.78	987.931	2483.8	393.812
PWY-5692: allantoin degradation to glyoxylate II	361.721	7.30611	0	0	375.305	14.6669	131.214	443.205	0	0	0	347.762	21.8084	75.2304	0	129.922	14.6361	35.0401	0	0	149.229	33.1468	1.83894	5.79279	0	0	0	4.90157	3.67122	3.10317	93.2503	11.0166	22.1411	12.3147	3.59271	5.72899	16.2982	0	5.48134	56.2211	8.88924	0	6.0229	0	3.0369	0	7.5762	53.3978	2.12536
PWY-5695: urate biosynthesis/inosine 5-phosphate degradation	16597.9	10223.5	2384.74	3001.91	17488.2	6810.17	10905.1	13492.1	12494.9	11405.3	13861.3	11948.4	11479.1	14192.9	11988.3	12957.1	14466.8	9205.49	14302.2	11473.8	11440.7	13115.3	16011	8482.49	13468.9	14664.7	5520.35	12006.9	13773.3	10408.5	15647.5	19328.4	11148.9	10848.9	13080.3	12908	12561.2	15063.4	12553.9	10070.1	9824.12	17022.8	14105.8	7820.9	10291.1	7605.01	5802.42	14621.6	7783.17
PWY-5705: allantoin degradation to glyoxylate III	1172.68	464.521	0	199.661	818.978	34.4126	245.694	548.616	0	0	70.6988	744.144	125.181	98.3861	37.0936	471.156	1344.32	43.4899	89.5688	53.3137	170.913	312.056	1703.91	5.79279	0	56.6181	0	9.83257	722.189	16.83	268.887	2610.92	46.1751	27.635	72.8252	5.72899	920.581	1307.06	10.455	111.703	82.5665	208.646	72.1072	0	19.0244	737.792	9.15163	92.8261	3.35643
PWY-5723: Rubisco shunt	6167.58	2036.62	0	1302.61	6082.49	360.996	1653.15	2970.8	22.1262	0	832.229	3398.47	715.337	504.938	2496.63	3168.64	2541.27	330.113	792.758	281.428	1022.88	2198.36	4500.36	14.5386	0	1102.11	4.84959	86.2857	3025.96	33.8517	2498.32	6750.83	181.343	338.356	746.597	19.3833	3894.49	3513.31	81.8563	1272.04	217.689	909.357	538.507	0	172.314	1579.66	29.0314	783.145	91.2514
PWY-5747: 2-methylcitrate cycle II	100.653	260.36	0	255.524	1286.49	71.1912	220.995	0	0	0	0	274.28	17.9759	74.0585	256.267	644.21	24.3182	46.4427	78.7873	0	17.1637	168.742	120.591	0	0	0	0	0	523.477	15.9877	457.435	194.737	14.9081	39.7575	80.2147	0	46.7515	84.3358	0	117.255	4.79705	15.4926	92.8242	15.2368	6.51212	178.791	0	0	0
PWY-5754: 4-hydroxybenzoate biosynthesis I (eukaryotes)	0	0	0	0	0	0	0	0	0	0	0	0	0	0	0	0	0	0	0	0	5.69998	0	0	0	0	0	0	0	0	4.81164	0	0	0	0	0	0	0	0	0	0	0	0	0	0	0	0	0	0	0
PWY-5791: 1,4-dihydroxy-2-naphthoate biosynthesis II (plants)	2918.03	999.852	85.05	745.056	3475.19	305.736	777.136	2164.34	446.826	35.1013	813.205	1610.97	453.819	629.503	1696.7	1690.82	2685.49	249.485	387.688	148.479	471.297	2828.7	4217.92	33.5073	580.275	1025.73	52.9732	79.543	2233.83	358.425	1714.22	5535.94	216.148	2431.92	584.082	482.081	2620.98	2907.85	66.8708	1659.24	220.223	1406.16	331.195	20.8404	910.036	1846.91	421.314	361.906	74.8167
PWY-5837: 1,4-dihydroxy-2-naphthoate biosynthesis I	2918.03	999.852	85.05	745.056	3475.19	305.736	777.136	2164.34	446.826	35.1013	813.205	1610.97	453.819	629.503	1696.7	1690.82	2685.49	249.485	387.688	148.479	471.297	2828.7	4217.92	33.5073	580.275	1025.73	52.9732	79.543	2233.83	358.425	1714.22	5535.94	216.148	2431.92	584.082	482.081	2620.98	2907.85	66.8708	1659.24	220.223	1406.16	331.195	20.8404	910.036	1846.91	421.314	361.906	74.8167
PWY-5838: superpathway of menaquinol-8 biosynthesis I	3855.67	1766.91	0	1167.48	6288.88	613.459	1417.62	3285.01	0	0	1265.39	2835.99	1037.71	1018.38	3035.98	3416.94	4923.64	606.404	943.443	267.622	987.97	3802.66	5312.75	64.7769	0	2008.65	79.2515	135.484	3818.68	70.3505	3889.39	8274.45	422.878	702.26	1384.88	87.6731	5351.82	5046.64	100.569	2496.84	353.652	2213.34	700.926	0	647.144	4179.26	55.6136	871.886	117.806
PWY-5840: superpathway of menaquinol-7 biosynthesis	3818.53	1766.91	0	1167.48	5383.31	894.095	1076.24	3919.35	795.131	117.022	1265.39	2935.06	987.361	904.466	3671.42	3397.6	4846.85	623.779	842.997	214.788	765.039	3555.08	5045.87	110.49	745.373	1792.15	176.258	240.131	3667.05	933.91	3597.48	8274.45	502.027	1460.85	1371.66	1084.52	5129.25	5046.64	208.027	2874.41	551.096	2182.91	888.335	68.0327	2132.16	3396.37	1014.97	978.486	226.499
PWY-5845: superpathway of menaquinol-9 biosynthesis	3818.53	1766.91	0	1167.48	5383.31	540.491	1076.24	2588.68	0	0	1265.39	2335.74	987.361	904.466	650.645	3397.6	4846.85	606.404	842.997	214.788	765.039	3555.08	5045.87	64.7769	0	1792.15	65.3255	135.484	3667.05	44.7804	3597.48	8274.45	359.36	655.041	1371.66	87.6731	5129.25	5046.64	0	2436.87	353.652	2182.91	700.926	0	647.144	3396.37	0	612.732	41.6
PWY-5850: superpathway of menaquinol-6 biosynthesis I	3818.53	1766.91	0	1167.48	5383.31	540.491	1076.24	2588.68	0	0	1265.39	2335.74	987.361	904.466	650.645	3397.6	4846.85	606.404	842.997	214.788	765.039	3555.08	5045.87	64.7769	0	1792.15	65.3255	135.484	3667.05	44.7804	3597.48	8274.45	359.36	655.041	1371.66	87.6731	5129.25	5046.64	0	2436.87	353.652	2182.91	700.926	0	647.144	3396.37	0	612.732	41.6
PWY-5855: ubiquinol-7 biosynthesis (prokaryotic)	1959.65	626.297	0	558.234	2583.52	108.821	533.354	1272.56	0	0	298.028	1157.79	292.865	200.656	925.488	1599.71	1909.68	162.935	250.697	48.4087	225.924	1061.02	2046.89	7.23937	68.4874	415.677	0	31.4028	1073.93	35.6762	1167.97	4820.04	100.804	141.213	296.806	16.7635	2174.44	2114	14.2366	443.954	99.2875	299.854	327.487	0	43.6594	1422.97	6.16352	298.264	18.6527
PWY-5856: ubiquinol-9 biosynthesis (prokaryotic)	1959.65	626.297	0	558.234	2583.52	108.821	533.354	1272.56	0	0	298.028	1157.79	292.865	200.656	925.488	1599.71	1909.68	162.935	250.697	48.4087	225.924	1061.02	2046.89	7.23937	68.4874	415.677	0	31.4028	1073.93	35.6762	1167.97	4820.04	100.804	141.213	296.806	16.7635	2174.44	2114	14.2366	443.954	99.2875	299.854	327.487	0	43.6594	1422.97	6.16352	298.264	18.6527
PWY-5857: ubiquinol-10 biosynthesis (prokaryotic)	1959.65	626.297	0	558.234	2583.52	108.821	533.354	1272.56	0	0	298.028	1157.79	292.865	200.656	925.488	1599.71	1909.68	162.935	250.697	48.4087	225.924	1061.02	2046.89	7.23937	68.4874	415.677	0	31.4028	1073.93	35.6762	1167.97	4820.04	100.804	141.213	296.806	16.7635	2174.44	2114	14.2366	443.954	99.2875	299.854	327.487	0	43.6594	1422.97	6.16352	298.264	18.6527
PWY-5860: superpathway of demethylmenaquinol-6 biosynthesis I	3394.58	1418.12	0	920.635	4189.85	376.017	849.69	1956.64	0	0	881.93	1813.79	690.577	621.68	445.575	2565.69	3911.3	418.333	572.123	144.53	534.311	2597.63	4154.87	43.2641	0	1257.47	43.6129	90.7091	2815.11	29.8872	2558.51	7082.07	243.848	445.061	941.727	58.6183	3855.43	4098.99	0	1705.75	243.124	1524.2	477.217	0	437.634	2408.22	0	425.558	27.7805
PWY-5861: superpathway of demethylmenaquinol-8 biosynthesis	3438.76	1418.12	0	920.635	5036.53	429.304	1188.67	2575.63	0	0	881.93	2282.84	727.614	702.724	2309.68	2582.25	3986.56	418.333	641.67	180.496	699.716	2797.24	4429.7	43.2641	0	1418.37	52.9264	90.7091	2950	46.9834	2781.19	7082.07	287.857	477.803	951.078	58.6183	4045.1	4098.99	67.2301	1749.88	243.124	1546.46	477.217	0	437.634	3007.41	37.1273	616.442	78.9172
PWY-5862: superpathway of demethylmenaquinol-9 biosynthesis	3394.58	1418.12	0	920.635	4189.85	376.017	849.69	1956.64	0	0	881.93	1813.79	690.577	621.68	445.575	2565.69	3911.3	418.333	572.123	144.53	534.311	2597.63	4154.87	43.2641	0	1257.47	43.6129	90.7091	2815.11	29.8872	2558.51	7082.07	243.848	445.061	941.727	58.6183	3855.43	4098.99	0	1705.75	243.124	1524.2	477.217	0	437.634	2408.22	0	425.558	27.7805
PWY-5863: superpathway of phylloquinol biosynthesis	3100.03	1044.5	94.8182	627.153	2509.71	336.821	772.019	2179.32	279.924	39.7617	517.233	1791.7	496.708	631.102	1898.43	1490.41	2432.21	264.206	291.07	72.902	350.182	1449.27	2940.05	37.9274	110.994	660.05	34.879	67.3419	1654.39	356.923	1398.78	5153.57	238.77	760.668	561.529	463.574	2247.4	2567.46	72.9324	904.522	168.558	794.495	342.219	23.6534	869.375	1293.33	376.861	376.523	83.4886
PWY-5870: ubiquinol-8 biosynthesis (eukaryotic)	0	0	0	0	0	0	0	0	0	0	0	0	0	6.27259	0	0	0	0	0	0	0	0	0	0	0	0	0	0	0	0	0	0	0	0	0	0	0	0	0	0	0	0	0	0	0	0	0	0	0
PWY-5871: ubiquinol-9 biosynthesis (eukaryotic)	0	0	0	0	0	0	0	0	0	0	0	0	0	5.0391	0	0	0	0	0	0	0	0	0	0	0	0	0	0	0	0	0	0	0	0	0	0	0	0	0	0	0	0	0	0	0	0	0	0	0
PWY-5873: ubiquinol-7 biosynthesis (eukaryotic)	0	0	0	0	0	0	0	0	0	0	0	0	0	5.0391	0	0	0	0	0	0	0	0	0	0	0	0	0	0	0	0	0	0	0	0	0	0	0	0	0	0	0	0	0	0	0	0	0	0	0
PWY-5896: superpathway of menaquinol-10 biosynthesis	3818.53	1766.91	0	1167.48	5383.31	540.491	1076.24	2588.68	0	0	1265.39	2335.74	987.361	904.466	650.645	3397.6	4846.85	606.404	842.997	214.788	765.039	3555.08	5045.87	64.7769	0	1792.15	65.3255	135.484	3667.05	44.7804	3597.48	8274.45	359.36	655.041	1371.66	87.6731	5129.25	5046.64	0	2436.87	353.652	2182.91	700.926	0	647.144	3396.37	0	612.732	41.6
PWY-5897: superpathway of menaquinol-11 biosynthesis	3971.09	1906.66	193.174	1294.6	6717.72	820.204	1678.13	4001.99	1200.09	103.926	2125.69	3025.47	1250.27	1681.39	3415.99	3733.91	5170.8	694.481	1110.07	429.483	1203.87	5912.71	6103.77	99.9945	1578.53	2645.87	157.824	235.383	4536.48	1018.76	4271.28	8592.06	609.739	5080.13	1631.56	1323.87	5753.1	5465.85	198.415	4119.66	595.268	3628.42	939.819	62.3512	2422.96	4604.45	1188.19	976.533	220.779
PWY-5898: superpathway of menaquinol-12 biosynthesis	3971.09	1906.66	193.174	1294.6	6717.72	820.204	1678.13	4001.99	1200.09	103.926	2125.69	3025.47	1250.27	1681.39	3415.99	3733.91	5170.8	694.481	1110.07	429.483	1203.87	5912.71	6103.77	99.9945	1578.53	2645.87	157.824	235.383	4536.48	1018.76	4271.28	8592.06	609.739	5080.13	1631.56	1323.87	5753.1	5465.85	198.415	4119.66	595.268	3628.42	939.819	62.3512	2422.96	4604.45	1188.19	976.533	220.779
PWY-5899: superpathway of menaquinol-13 biosynthesis	3971.09	1906.66	193.174	1294.6	6717.72	820.204	1678.13	4001.99	1200.09	103.926	2125.69	3025.47	1250.27	1681.39	3415.99	3733.91	5170.8	694.481	1110.07	429.483	1203.87	5912.71	6103.77	99.9945	1578.53	2645.87	157.824	235.383	4536.48	1018.76	4271.28	8592.06	609.739	5080.13	1631.56	1323.87	5753.1	5465.85	198.415	4119.66	595.268	3628.42	939.819	62.3512	2422.96	4604.45	1188.19	976.533	220.779
PWY-5910: superpathway of geranylgeranyldiphosphate biosynthesis I (via mevalonate)	438.866	754.677	0	0	353.985	1431.73	0	1395.11	53.0255	0	0	1709.36	0	140.068	4218.38	510.56	0	0	0	0	0	147.648	65.647	0	20.2807	0	0	0	73.8426	9.81529	100.892	38.3973	29.7286	22.5933	0	8.80663	31.46	0	7.17246	170.59	20.2976	0	0	0	67.3493	0	45.672	77.4569	129.847
PWY-5913: TCA cycle VI (obligate autotrophs)	2921.17	969.771	461.05	583.805	3388.29	49.9272	491.83	745.405	44.7474	86.8824	240.256	1526.3	234.062	213.42	500.135	1485.54	2076.48	83.65	263.617	110.628	245.349	872.198	1210.21	44.8175	958.278	80.9906	19.2561	12.7785	1070.16	3.34508	929.808	4928.36	54.0377	230.487	236.441	62.5749	1622.15	2356.46	28.3982	542.377	72.4312	472.686	80.9763	29.9913	43.1581	1313.25	17.0016	301.512	50.2984
PWY-5918: superpathay of heme biosynthesis from glutamate	4653.86	1504.62	46.1915	728.941	2244.63	381.749	650.643	1674.84	426.458	0	731.063	2437.12	473.92	434.267	1233.66	1959.76	975.274	350.845	589.547	152.263	271.109	1565.77	3225.43	73.958	134.043	329.956	25.4016	84.0636	2489.56	89.4791	2429.98	3995.52	407.247	494.005	691.052	51.4545	1560.4	2253.8	82.2054	871.51	172.112	699.103	359.124	38.7375	279.98	507.069	92.8598	576.553	200.141
PWY-5920: superpathway of heme biosynthesis from glycine	49.1151	910.837	0	0	1039.35	202.118	33.7976	259.021	0	0	464.32	385.745	45.1633	97.9198	689.6	1495.09	178.146	214.711	77.1501	65.1019	111.348	865.698	1366.18	24.7142	61.6419	0	2.74682	32.5346	1653.46	39.6445	814.765	2483.54	137.91	247.259	336.317	6.23505	131.317	1278.86	40.9491	347.175	39.9193	0	0	7.20666	142.251	240.44	53.0566	104.804	44.8115
PWY-5941: glycogen degradation II (eukaryotic)	454.058	977.379	0	0	724.134	1784.51	1052.57	993.279	1923.23	1817.91	194.155	281.684	36.4524	2947.91	57.9773	201.775	151.429	497.775	769.593	318.98	57.7381	22.0313	134.444	0	21.8826	36.5094	167.195	40.0553	101.594	68.6459	113.744	59.8374	143.609	177.943	144.927	206.77	0	41.1957	210.493	79.6336	92.1672	0	407.568	333.334	65.05	0	14.5631	361.111	224.797
PWY-5971: palmitate biosynthesis II (bacteria and plants)	5840.52	2065.01	257.204	1226.17	5524.86	712.491	1373.83	3479.96	135.909	544.115	786.894	3487.24	409.636	660.331	3611.87	3338.9	2668.87	604.969	719.457	0	1118.36	2454.2	2845.63	731.665	1048.18	573.35	0	333.314	3505.09	951.479	3212.8	6661.44	1130.15	2546.22	1086.1	895.593	4125.37	5059.38	655.288	2964.02	725.918	0	942.222	291.478	541.698	2353.1	1027.04	1833.08	223.563
PWY-5973: cis-vaccenate biosynthesis	10497.5	7058.79	334.002	2045.68	10685.8	8246.73	5079.06	10888.3	10346.5	8771.94	9051.57	9776.4	13238.2	10317.5	19986.9	9616.06	8384.05	7069.46	10341.3	6110.84	4122.81	7975.95	6219.38	7209.04	8684.36	9667.8	2991.01	9301.92	9259.39	5871.15	12879.8	10436.7	6039.18	7343.62	10525	8940.94	8515.29	9531.4	8682.07	6810.76	4977.14	4027.66	8759.07	8858.49	7250.37	6133.2	5109.11	7041.46	7110.06
PWY-5989: stearate biosynthesis II (bacteria and plants)	6626.31	1577.92	307.563	1047.19	4597.03	2482.32	1007.18	6074.52	2686.74	3024.11	592.125	6022.37	1145.91	711.111	2488.42	2412.6	3354.37	1540.16	510.365	288.171	1068.72	1857.24	3396.31	2099.67	976.436	834.347	27.3448	225.056	2741.72	934.966	2220.53	6213.72	2779.54	1824.96	728.3	1743.68	3250.8	3625.92	892.598	1992.47	629.993	659.788	2674.09	1546.9	381.492	1951.29	1058.61	1402.64	1875.2
PWY-6071: superpathway of phenylethylamine degradation	0	0	0	0	0	0	0	0	0	0	0	0	0	0	0	0	0	0	0	0	0	0	16.7181	0	0	0	0	0	0	0	27.0572	0	0	0	0	0	0	0	0	0	0	0	0	0	0	0	0	0	0
PWY-6113: superpathway of mycolate biosynthesis	6208.07	2004.1	122.903	827.014	4192.65	734.046	1333.15	3554.44	141.982	565.796	743.444	3631.05	418.054	640.038	2570.13	2497.75	813.918	618.042	500.649	0	518.419	1676.92	1066.34	748.563	1015.64	154.46	0	265.529	2388.31	358.357	2579.33	3851.94	1163.11	2030.84	877.206	907.836	2588.02	3721.95	650.788	2553.78	348.426	0	965.515	301.287	386.177	1142.04	334.311	1245.06	232.686
PWY-6121: 5-aminoimidazole ribonucleotide biosynthesis I	15173.4	15409.6	35846.8	2564.3	18513.5	18869.8	16093	19152.2	15422.3	16627.7	12309.3	15699.3	11827.2	14326.6	23250.1	11071.3	7199.32	13119.4	15031.2	10227.2	11446.9	13470.2	14265.3	13034.3	10124.1	8332.3	5876.7	6939.94	10372.4	8984.92	19355.9	15288	11119.3	12018.4	10996.7	15954.7	8966.22	11917.1	12139.3	8238.56	8920.72	4070.41	13614.1	9582.8	9679.31	2761.39	12080.2	14658.4	12316
PWY-6122: 5-aminoimidazole ribonucleotide biosynthesis II	15257.6	15413.3	36417.8	2466.91	18030.2	19009.5	24372.5	19255	14644.3	16259.1	11608.4	15868.4	18760.6	14027	23335.6	10587.1	6420.83	12819.3	13951	9611.29	11442.6	13203.3	14265.9	13293.7	9296.63	7455.47	5998.91	6122.6	9601.05	9375.29	20387.6	14591.7	10677.3	12198.2	10351.8	15286.3	10121.6	11469.4	11411.1	8819.57	8848.87	3570.2	12803.4	9448.44	9397.39	2441.34	12506.5	16391.9	12176.5
PWY-6123: inosine-5-phosphate biosynthesis I	14921.9	9390.82	32001.2	1554.67	10244.1	8623.24	12777.6	10822.9	5497.8	5722.17	9118.48	16330.8	13186.2	5142.26	18109.7	6649.61	6686.82	5895.06	7237.57	5086.01	3412.39	5183.06	6841.04	4163.78	6758.81	7090.38	2696.89	5193.72	8108.22	4441.18	8013.44	11322.2	5812.48	4600.14	6294.2	5170.62	5743.53	7459.26	3917.16	3282.59	4060.84	2218	5232.88	3692.93	4603.27	4011.05	3696.81	10406	5579.96
PWY-6124: inosine-5-phosphate biosynthesis II	14855.6	8721.35	7156.73	1405.84	8302.69	7618.48	8618.42	9855.28	4849.65	5035.01	8306.25	15954.7	10589.4	4442.63	17132.3	5995.07	5998.13	5282.73	6383.32	4518.3	2619.27	3807.21	6124.46	2575.86	6015.4	6325.42	1201.59	4581.66	7379.16	2958.34	6953.44	10490.5	5200.73	3497.67	3433.27	4524.99	5001.34	6734.35	3389.73	2802.1	3675.39	1439.4	3206.28	3163.26	3981.95	3428.08	3176.71	9592.7	3698.3
PWY-6125: superpathway of guanosine nucleotides de novo biosynthesis II	6166.65	7102.38	585.979	2088.19	10820.9	6879.29	3865.59	7330.98	4884.12	4636.58	6535.44	6839.03	3130.54	6317.65	19220.9	7558.52	7845.03	4955.79	12730.6	4248.69	4175.52	8996.81	4580.81	6138.97	10477.7	10597.4	2771.79	5180.15	7952.8	5069.93	12238.9	9306.64	3748.53	4777.39	4893.45	6717.99	9592.63	6048.35	7866.27	7000.19	4793.05	9393.48	8571.18	5151.47	7602.34	6688.88	4049.61	7196.25	4169.68
PWY-6126: superpathway of adenosine nucleotides de novo biosynthesis II	8336.4	9024.17	1338.61	2411.81	13135.2	8766.34	5183.11	9421.55	6514.72	6140.12	8191.31	9034.02	4317.68	8268.52	20854.3	9211.36	9533.94	6556.76	14209.1	5477.85	5665.71	11074.5	6249.73	7759.91	12251.1	12300.2	3474.44	6488.59	10142.9	6369.64	14324.2	12083.9	5188.54	6408.79	6333.65	8530.06	11684.7	7646.16	9729.01	8270.49	6391.38	10963.1	10004.9	6585.79	9101.85	8402.51	5339.86	9549.05	5325.6
PWY-6138: CMP-N-acetylneuraminate biosynthesis I (eukaryotes)	0	0	0	0	0	0	0	0	0	0	0	0	0	0	0	0	0	0	0	0	0	0	0	0	0	0	0	0	0	0	0	0	0	0	0	0	0	0	3.52207	0	0	0	0	0	0.781333	0	0	0	0
PWY-6145: superpathway of sialic acids and CMP-sialic acids biosynthesis	0	0	0	0	0	0	0	0	0	0	0	0	0	0	0	0	0	0	0	0	0	0	0	0	0	0	0	0	0	0	27.2471	0	0	0	0	0	0	0	0	0	0	0	0	0	0	0	0	0	0
PWY-6147: 6-hydroxymethyl-dihydropterin diphosphate biosynthesis I	1453.11	684.287	2165.32	341.417	4701.12	3967.58	680.151	1955.82	2292.91	1900.7	3944.69	2714.95	630.937	2663.16	3919.5	2275.07	3040.28	1358.07	761.914	29.6799	1779.3	2219.47	3966.17	391.865	860.266	1189.55	173.304	2041.62	2489.81	712.491	4344.79	6952.45	371.901	1339.79	359.496	699.69	3765.44	3035.18	387.099	954.977	607.252	1102.39	1721.67	2685.22	730.737	2576.85	841.929	5751.42	967.351
PWY-6151: S-adenosyl-L-methionine cycle I	20633.8	15113.3	37643.9	2180.99	13734.8	16920.6	29704.4	17827.8	20101.9	18781.2	15462.4	19257.2	24291.9	21197.5	20771.1	10059	11044.6	11872.7	11625	9237.58	7039.66	11627.1	12922.2	17491.6	10178.1	12451.9	17436.5	10913	12158.7	14268.1	18308.7	13245.4	11786.2	16427	12578.8	15559.9	18481.1	11394.1	14033.7	19152.5	11926.3	17816.9	13572.9	19052.3	16467	22217	17953.5	14418.6	9917.53
PWY-6163: chorismate biosynthesis from 3-dehydroquinate	16776.4	15326.7	6377.81	2641.06	17332.9	15934	18910.8	19396	18880.8	18219.3	13214	14718.3	19400.9	21663.5	11541.6	12077.3	11026.8	12395.2	13427	11045.7	9234.74	12140.1	13094	13018.1	12503.1	10362.4	7528.94	6442.78	10243.4	12675.7	21018.1	16135.5	10209.7	12007.8	10007.4	13763	11587.3	12838	11391	10858.3	10625	6194.97	13088	11384.5	10431.9	7533.78	12252.8	16353.7	11074.3
PWY-6165: chorismate biosynthesis II (archaea)	0	0	0	0	0	0	0	82.3235	0	0	0	0	0	0	0	0	0	0	0	0	251.645	139.632	0	0	0	0	0	0	0	0	0	0	163.772	0	0	0	45.9399	16.5539	0	0	186.535	0	133.174	0	0	0	0	583.192	0
PWY-6167: flavin biosynthesis II (archaea)	0	0	0	0	0	0	0	81.2127	0	0	0	0	0	0	0	0	0	0	0	0	1878.4	144.508	0	0	0	0	0	0	0	0	0	0	212.049	0	0	0	17.9719	54.7452	0	0	275.889	0	183.888	0	0	0	0	2504.15	0
PWY-6168: flavin biosynthesis III (fungi)	9078.99	6204.89	38.6905	2066.37	8684.4	4795.44	5057.87	5419	6018.47	4641.23	7314.09	8975.53	4060.56	5021.17	1614.03	7033.69	6458.51	6240.38	8834.28	6533.55	5122.38	7593.84	6985.67	4544.04	7532.44	8516.96	1824.46	5120.5	8508.18	4226.18	7399.78	12237.4	5138.25	5075.32	4557.03	8423.31	5251.59	7345.67	6344.06	4188.9	3719.07	2118.56	7407.99	6317.99	5934.92	5243	4621.51	6242.24	4627.81
PWY-6174: mevalonate pathway II (archaea)	0	0	0	0	0	0	0	49.1608	0	0	0	0	0	0	0	0	0	0	0	0	0	103.513	0	0	0	0	0	0	0	0	0	0	23.5855	0	0	0	10.4226	0	0	0	28.3198	0	20.2238	0	0	0	0	99.2653	0
PWY-6182: superpathway of salicylate degradation	0	0	0	0	0	0	0	0	0	0	0	0	0	0	0	0	0	0	0	0	0	0	0	0	0	0	0	0	0	0	21.2646	0	0	0	0	0	0	0	0	0	0	0	0	0	0	0	0	0	0
PWY-6185: 4-methylcatechol degradation (ortho cleavage)	10.6896	0	0	0	556.951	0	173.112	0	0	0	0	42.6573	0	29.5382	0	106.571	0	29.1239	8.49458	0	0	45.0662	0	0	0	0	0	0	66.0581	0	260.595	3.7774	0	0	0	0	0	0	0	14.5694	3.55878	0	26.8064	0	0	14.956	0	0	0
PWY-621: sucrose degradation III (sucrose invertase)	12641.1	4993.31	4350.49	491.601	7853.12	7144.62	7446.62	8350.7	3960.79	7697.76	2890.36	5484.28	6275.4	4913.59	2929.07	3564.41	1231.1	4417	2056.33	738.835	1124.67	2205.22	2201.41	3002.88	2324.27	3261.74	935.939	902.101	3112.54	1768.47	3096.48	6858.34	4805.82	3020.39	1657.86	5228	2890.96	3177.7	2037.45	1267.79	2453.63	158.803	3269.45	2118.99	2499.69	915.681	2193.73	3162.23	2439.5
PWY-622: starch biosynthesis	0	263.461	0	0	42.4509	61.2432	0	17.8528	0	0	0	12.4041	0	28.885	0	57.9081	0	0	0	0	0	0	0	0	0	0	0	0	0	0	0	25.0115	0	0	0	0	0	0	0	0	0	0	0	0	15.1901	0	0	0	0
PWY-6263: superpathway of menaquinol-8 biosynthesis II	252.636	0	0	0	283.813	420.676	18.0623	969.862	0	0	117.123	507.561	0	2.32722	0	1289.91	0	317.24	143.196	44.3268	39.2761	479.801	322.19	13.9317	0	489.631	47.9984	39.4447	23.1236	35.1855	360.626	1049.37	127.899	249.445	21.8319	21.1758	240.658	0	61.1468	844.902	154.839	0	383.59	0	153.635	0	27.8054	521.771	72.9231
PWY-6270: isoprene biosynthesis I	12946	7906.73	6244.53	1969.8	7415.17	9670.4	3657.56	10100.3	979.42	2490.32	2636.23	12428.8	732.318	3518.68	8864.78	6450.98	7502.49	2723.01	1768.26	3360.43	5151.9	5997.58	9165	3141.97	1754.41	1405.52	1367.79	138.559	5535.8	1539.42	8040.85	10389.5	1092.32	1094.01	1640.67	1712.67	9196.39	9102.2	1018.65	4032.21	1376.38	2247.96	2235.05	3863.98	2332.93	4534.44	1256.22	9166.94	2363.44
PWY-6277: superpathway of 5-aminoimidazole ribonucleotide biosynthesis	15257.6	15413.3	36417.8	2466.91	18030.2	19009.5	24372.5	19255	14644.3	16259.1	11608.4	15868.4	18760.6	14027	23335.6	10587.1	6420.83	12819.3	13951	9611.29	11442.6	13203.3	14265.9	13293.7	9296.63	7455.47	5998.91	6122.6	9601.05	9375.29	20387.6	14591.7	10677.3	12198.2	10351.8	15286.3	10121.6	11469.4	11411.1	8819.57	8848.87	3570.2	12803.4	9448.44	9397.39	2441.34	12506.5	16391.9	12176.5
PWY-6282: palmitoleate biosynthesis I (from (5Z)-dodec-5-enoate)	5668.99	1523.44	298.943	1122.68	4726.93	661.108	983.35	3163.22	127.512	499.364	543.87	3387.47	354.445	513.311	3525.43	2612.37	3818.92	531.701	514.864	288.77	1069.98	1956.07	3600.31	653.353	780.42	846.128	27.5443	226.45	2887.79	990.099	2359.26	6511.23	1014.16	1959.88	753.585	762.408	3644.22	4341.02	523.54	2290.22	635.54	733.408	843.335	264.837	385.821	2208.32	1270.28	1435.07	207.44
PWY-6284: superpathway of unsaturated fatty acids biosynthesis (E. coli)	6086.65	1669.45	32.8284	423.711	2303.72	730.961	1082.63	3452.14	141.544	553	599.984	3681.8	446.135	568.364	3859.05	1423.84	277.001	587.678	251.135	0	194.741	841.377	380.247	722.47	860.304	33.989	0	136.691	1160.43	89.4137	1493.08	1737.33	1114.07	1153.35	510.484	842.199	1275.34	1723.16	578.844	1719.44	112.652	0	930.504	293.803	201.194	494.256	113.918	508.24	229.957
PWY-6285: superpathway of fatty acids biosynthesis (E. coli)	6021.92	1839.07	0	655.025	3379.77	629.01	1155.25	3456.44	137.846	0	690.546	3654.33	447.613	592.267	3233.7	2078.05	525.979	395.498	390.299	0	347.336	1307.22	702.632	296.302	907.266	0	0	203.341	1820.06	0	2124.73	2871.49	756.969	1655.01	726.582	861.702	2029.23	2015.45	421.563	2260.8	204.574	0	898.005	170.733	307.712	853.794	215.16	832.294	216.737
PWY-6305: putrescine biosynthesis IV	3703.01	3188.28	13.7007	1064.51	3535.45	1968.1	2201.31	3559.73	850.975	2220.17	399.32	1945.61	2301.24	773.399	2587	1933.38	1753.72	1510.57	1631	527.022	1701.37	1963.95	2925.45	930.902	989.787	1298.82	495.077	899.744	1919.02	1644.69	3408.94	2526.28	1506.95	1799.42	1169.66	1201.51	3251.99	2455.35	1240.27	1328.83	1773.31	522.918	1580.58	1219.05	1598.62	676.273	869.636	3655.8	771.198
PWY-6307: L-tryptophan degradation X (mammalian, via tryptamine)	0	0	0	0	0	0	0	0	6.17184	0	0	0	0	0	0	0	0	0	0	0	0	0	0	0	0	0	0	0	0	0	0	0	0	0	0	0	0	0	0	0	0	0	0	0	0	0	0	0	0
PWY-6309: L-tryptophan degradation XI (mammalian, via kynurenine)	0	0	0	0	0	0	0	0	0	0	0	0	0	0.84317	0	0	0	0	0	0	0	0	0	0	0	0	0	0	0	0	0	0	0	0	0	0	0	0	0	0	0	0	0	0	0	0	0	0	0
PWY-6313: serotonin degradation	0	0	0	0	0	0	0	0	6.76155	0	0	0	0	0	0	0	0	0	0	0	0	0	0	0	0	0	0	0	0	0	0	0	0	0	0	0	0	0	0	0	0	0	0	0	0	0	0	0	0
PWY-6317: galactose degradation I (Leloir pathway)	14775.5	11022.7	2522.33	1704.16	8077.29	9781.31	10594.9	15388.5	8997.18	11328.3	4487.61	13464.8	10072.7	10392	21940.6	5400.62	4468.92	6358.6	2588.03	2076.28	3598.03	4242.78	6507.1	4442	3835.83	4604.95	1399.56	2295.98	5344.32	3141	5412.04	9073.68	5073.41	4990.31	2362.53	7830.42	4961.37	3872.33	5179.76	3363.16	3591.24	912.038	5925.56	4100.42	4016.79	1900.35	5621.36	6472.18	5269.86
PWY-6318: L-phenylalanine degradation IV (mammalian, via side chain)	0	0	0	59.4183	0	205.509	351.827	0	0	0	0	0	0	0	0	0	22.799	5.41578	0	0	0	0	4.38486	0	0	0	0	0	0	0	73.8343	0	0	0	0	16.7613	0	0	0	0	0	0	0	0	16.2103	5.41459	0	0	0
PWY-6353: purine nucleotides degradation II (aerobic)	2453.06	3366.07	28.3386	854.839	7680.25	2985.17	1280.34	5303.23	1883.13	2741.22	1068.12	5535.12	2812.27	1159.92	826.109	3949.37	5798.34	875.341	856.908	719.074	1061.67	2802.52	4735.13	734.354	1904.42	796.601	701.928	283.88	3773.57	704.447	3044.27	10661.1	603.978	1100.88	1083.61	738.162	4662.8	4758.37	727.812	1802.44	1048.72	1200.35	1026.09	437.199	845.195	3241.82	454.539	2116.28	789.734
PWY-6383: mono-trans, poly-cis decaprenyl phosphate biosynthesis	0	0	0	0	0	0	5.30482	0	0	0	0	0	0	0	0	0	0	0	0	0	0	0	0	0	0	0	0	0	0	0	0	0	0	0	0	0	0	0	0	0	0	0	0	0	0	0	0	0	0
PWY-6385: peptidoglycan biosynthesis III (mycobacteria)	14827	11419.2	2800.01	2469.87	14901.4	11511.9	11794.7	11598.6	12739	11365.7	10736.9	15389.7	9741.37	8383.14	10604.1	10731.4	11267.4	9340.3	17073.3	7686.97	7065.62	12078.7	10364.8	10653.8	13679.3	13524.8	3719.09	7326.13	10777.2	9642.44	22667.9	13847.6	9314.07	7440	8412.24	11933.2	9539.87	9667.24	11014.2	5501.1	7019.7	12433.4	13085.1	10262.9	12240.2	10827.6	7582.87	11904.3	9651.66
PWY-6386: UDP-N-acetylmuramoyl-pentapeptide biosynthesis II (lysine-containing)	17818.5	16018.8	15841.6	3076.62	21271.3	20639.4	24679.5	21133.3	18655.9	19783.3	15943.4	19328.3	20944.1	23068.8	22533.6	13345	13063.7	16240.1	18280.5	13850.1	17258.3	17634.9	16311.6	18292.1	15742	15832.2	14095.9	13824.4	14492.6	16505.1	23552.8	18222.3	14371.4	19290.1	16922.2	19447.8	15684.5	14536.9	16952.6	16952.4	18499.4	17640.9	16893.1	17834.6	17571.3	13880.3	17662.4	20184.7	14038.6
PWY-6387: UDP-N-acetylmuramoyl-pentapeptide biosynthesis I (meso-diaminopimelate containing)	17727	15350.2	14342.5	2876.99	21113.6	19970.3	24250.3	20877.1	18282.1	19050.5	15763.6	19087.4	19954.9	22137.3	22182	13093.9	12724.2	15971.6	17610.7	13629.6	16996.6	17285.9	16262.3	17797.3	14897.2	14646.1	13217.1	13756.3	13717.1	15893.1	23474.5	18238.4	14243.7	18917	16816.2	18796.2	15104.8	14284	16019.9	16229.9	18258.6	16656.5	16049	16960.3	16840.2	12723.4	16835.8	19924.8	13810.8
PWY-6396: superpathway of 2,3-butanediol biosynthesis	0	0	0	0	0	8.51417	0	0	0	0	0	0	0	0	0	4.32838	0	0	11.9878	0	0	0	0	0	0	0	0	0	0	0	4.30317	0	0	0	0	0	0	0	0	0	0	0	0	0	0	0	0	0	0
PWY-6415: L-ascorbate biosynthesis V	33.9553	0	0	158.923	0	0	0	456.51	0	0	0	365.216	0	0	0	0	0	62.5257	0	0	371.146	696.399	152.672	0	0	0	0	35.9528	332.075	0	0	471.071	65.7906	108.713	97.4987	8.06757	193.379	262.218	19.9367	407.612	82.4444	0	142.381	0	0	0	0	370.504	0
PWY-6435: 4-hydroxybenzoate biosynthesis V	0	18.4885	0	0	15.0473	135.157	0	0	0	0	0	0	0	0	0	83.2311	14.4628	3.75013	130.575	0	189.863	340.05	0	0	0	0	0	0	0	12.2774	0	0	39.1422	0	102.646	0	0	0	0	0	0	0	0	0	5.58889	0	0	0	0
PWY-6467: Kdo transfer to lipid IVA III (Chlamydia)	0	171.312	0	0	0	0	0	0	0	0	112.021	320.766	153.084	0	0	0	0	0	34.521	0	0	0	0	0	0	0	0	0	0	0	24.2897	0	10.5444	0	4.15392	0	0	1603.16	0	0	0	56.991	0	0	0	0	0	83.3161	5.55856
PWY-6470: peptidoglycan biosynthesis V (&beta;-lactam resistance)	0	0	0	0	0	37.0213	461.336	0	0	0	15.8157	0	0	0	21.1686	0	0	53.0112	21.2223	0	0	0	0	0	0	0	0	0	0	0	0	0	0	0	19.3884	0	0	0	0	0	0	0	0	0	0	0	0	0	0
PWY-6471: peptidoglycan biosynthesis IV (Enterococcus faecium)	345.997	523.003	0	218.429	1909.65	615.154	2887.37	456.413	365.291	36.8205	286.21	79.6562	640.626	65.0909	2751.73	1725.89	7.39079	107.617	59.9437	0	0	310.333	167.434	40.2739	60.7156	202.685	14.7089	0	72.8014	7.39527	44.2573	131.684	0	29.4858	40.2989	80.2351	419.154	2009.49	0	281.717	29.4699	0	75.7639	0	73.2944	0	58.4759	51.5305	218.429
PWY-6507: 4-deoxy-L-threo-hex-4-enopyranuronate degradation	5114.05	4681.59	0	645.076	5194.74	3920.15	3488.84	3795.04	1148.65	3104.24	579.938	2065.51	4234.02	808.597	1103.3	2249.87	2861.85	3680.87	580.099	1133.88	923.685	1779.94	3310.39	1943.83	230.203	784.24	387.73	387.996	2301.23	1587.6	3839.65	6103	3695.73	2194.51	1283.74	2970.64	3281.27	4281.96	1550.6	1210.44	2109.09	544.798	1522.59	1967.25	2352.57	1894.06	1689.33	3389.47	992.469
PWY-6519: 8-amino-7-oxononanoate biosynthesis I	4309.27	1402.61	0	1062.57	4531.68	472.507	903.904	2657.17	102.85	406.685	661.296	2474.87	340.971	567.999	2532.86	2716.6	3864.93	452.607	687.551	267.954	1008.28	2131.95	3781.49	507.913	757.447	1058.96	33.5479	273.979	3050.37	1034.77	2586.93	6615.55	775.126	1917.67	769.06	642.331	3459.33	4289.19	505.229	1769.6	661.722	954.424	659.889	222.891	408.073	2204.07	846.098	1471.84	170.333
PWY-6527: stachyose degradation	12269.7	8795.95	3316.07	1699.44	7430.31	6875.51	8865.91	10388.7	8595.28	8318.34	3969.97	9937.74	8835.98	8385.98	14333	4453.69	5077.41	5582.2	2975.48	1852.69	3159.78	3974.57	6473.11	4259.33	3586.85	4434.24	1104.03	1949.12	5340.7	2510.9	5299.44	8817.11	5347.94	4101.64	2871.51	7371.77	4360	3054.65	4453.16	3171.94	3579.18	884.172	5491.18	3454.92	3486.07	1497.06	4820.89	5211.72	4907.5
PWY-6531: mannitol cycle	48.946	507.031	0	334.174	1458.36	117.523	0	62.3958	652.089	205.269	1082.26	749.137	62.2305	11.8356	0	1393.11	317.41	527.384	984.585	0	65.446	73.7191	536.85	219.42	31.428	444.359	266.499	168.76	1352.35	16.7072	261.096	813.535	97.8787	117.963	203.539	801.048	10.2	138.91	43.5874	451.896	74.38	152.231	311.877	237.24	269.552	128.978	373.316	486.239	878.992
PWY-6545: pyrimidine deoxyribonucleotides de novo biosynthesis III	5249.84	5993.45	347.441	297.406	5725.2	5437.94	3492.32	5920.41	3651.12	3907.89	3191.75	4274.79	2876.42	3819.48	2419.84	2300.14	1357.99	4017.93	4115.6	3249.42	2433.13	6096.81	2533.14	5010.9	2032.34	3181.56	2214.89	2295.66	2273.81	4063.5	9496.06	4577.02	3008.38	4136.05	3967.79	4241.61	7362.45	2961.51	4349.24	5038.04	3394.86	122.858	3988.23	4101.25	5527.16	2904.1	3425.7	5281.27	2722.71
PWY-6549: L-glutamine biosynthesis III	47.6106	275.213	68.799	68.721	176.082	42.8532	396.442	333.86	237.715	128.469	0	283.394	0	203.007	325.828	676.974	55.5829	47.3221	60.2436	0	30.5822	117.398	376.019	65.5794	95.8605	0	0	0	153.16	100.382	403.716	236.5	78.8071	80.5503	20.2471	99.0734	62.7605	0	364.188	104.477	37.5545	13.1718	0	82.19	26.2937	0	15.9041	71.702	408.074
PWY-6562: norspermidine biosynthesis	0	0	0	0	18.9592	0	0	0	0	0	0	0	0	0	0	0	0	0	0	0	0	0	0	0	0	0	0	0	0	0	0	26.1123	0	15.0803	0	36.074	31.2108	0	0	0	6.67495	0	0	0	15.5061	0	34.6161	0	0
PWY-6588: pyruvate fermentation to acetone	2926.52	835.432	17.077	309.695	454.457	556.312	539.324	1129.01	773.5	457.513	10.8985	1262.13	765.382	1286.21	406.713	507.256	176.478	297.329	88.9421	178.039	319.89	218.546	666.804	19.3041	40.6116	1247.26	52.4669	30.8491	514.825	45.5129	222.028	42.5303	46.2316	123.698	260.448	75.0119	634.679	572.806	194.271	88.8406	282.359	82.7557	234.665	76.6907	33.7612	29.4952	55.8304	581.764	100.849
PWY-6590: superpathway of Clostridium acetobutylicum acidogenic fermentation	211.311	458.859	0	89.3061	617.968	829.295	263.264	972.027	0	844.42	0	731.083	151.265	0	34.9902	204.688	0	483.184	153.127	136.058	866.036	739.467	305.135	427.747	89.3856	60.605	188.978	274.832	626.766	311.372	236.842	759.403	625.421	298.854	405.987	447.367	256.529	184.688	641.556	128.971	419.287	0	554.778	373.988	65.0285	0	84.3689	984.229	197.806
PWY-6595: superpathway of guanosine nucleotides degradation (plants)	1636.88	110.516	81.9324	66.9714	2534.87	1985.37	138.16	3808.51	537.536	500.451	118.768	4111.35	136.202	357.721	597.799	1370.77	123.842	310.469	140.138	739.97	690.794	434.392	633.925	288.594	365.164	124.758	56.0553	99.3526	599.979	467.903	1175.61	351.83	783.75	356.926	447.326	449.002	67.1991	541.748	32.288	389.384	1035.03	0	489.226	49.1375	513.259	0	32.8246	400.11	167.826
PWY-6596: adenosine nucleotides degradation I	0	0	0	0	0	0	0	0	0	0	0	0	0	26.5584	0	0	0	0	0	0	0	0	0	0	0	248.917	0	272.767	0	0	0	0	0	0	23.0076	0	0	0	0	0	0	0	0	0	0	0	0	0	0
PWY-6606: guanosine nucleotides degradation II	1396	530.507	67.2484	444.462	3322.07	1904.55	540.056	3664.81	606.649	1349.14	219.157	3625.57	692.373	388.157	480.609	1509.59	147.888	365.163	180.963	720.814	761.09	616.288	742.158	346.137	811.673	352.722	347.073	116.575	693.825	465.309	1280.03	419.626	838.289	406.657	494.938	506.492	151.559	631.753	315.477	445.518	1095.46	174.789	537.573	185.312	531.481	317.557	45.9584	559.056	190.288
PWY-6608: guanosine nucleotides degradation III	1458.56	2504.81	68.0896	850.328	6118.02	2291.08	986.479	4326.2	1726.81	2988.15	651.691	3803.82	2570.35	680.325	478.498	3022.63	5041.2	1702.36	604.518	906.517	1575.67	2522.38	5127.6	689.891	1230.68	1107.26	586.443	494.568	3199.8	607.198	2321.63	11164	1306.79	1365.29	1058.04	1435.76	4910.46	3770.98	963.32	1610.23	1606.75	1270.6	1068.34	663.33	742.779	3227.58	918.274	2436.65	582.572
PWY-6609: adenine and adenosine salvage III	14797.6	9721.96	1626.77	2391.08	10117.7	7943.55	9365.57	10523.1	6930.8	9814.18	10399.4	16409.6	9689.83	6026.83	10400.5	5038.12	5129.03	5037.2	7139.91	6880.68	5557.45	5435.48	6234.77	3104.89	7682.01	7842.25	1484.53	4509.23	7879.68	3286.5	7244.54	10582.5	4135	4828.67	3792.9	4594.96	4368.49	6324.78	3607.06	2911.12	5143.36	1953.65	4003.88	4337.57	4817.21	2626.77	2094.1	11708.1	4105.17
PWY-6612: superpathway of tetrahydrofolate biosynthesis	5132.43	1131.51	0	275.82	3085.47	2209.41	364.465	3193.54	693.263	1300.51	477.173	7839.59	679.023	1117.3	2968.14	2186.71	2093.34	361.365	515.332	99.9017	495.033	1187.38	2247.22	187.092	369.185	81.0685	10.6179	69.4825	1448.11	113.753	1082.94	6157.36	222.173	296.316	386.771	106.301	2050.4	982.13	223.359	1168.54	312.987	542.283	496.354	60.4198	293.644	1608.54	115.411	1102.87	453.949
PWY-6628: superpathway of L-phenylalanine biosynthesis	6198.76	5081.84	1451.54	1322	8131.38	6737.01	2130.13	9466.28	595.785	170.609	1387.2	8270.07	1087.29	1147.67	6834.75	5176.88	5511.87	804.091	1083.78	368.085	1159.95	3624.15	7039.13	95.4198	1290.24	2433.75	0	199.911	4998.54	158.999	5468.32	8689.91	485.365	635.182	1178.46	115.033	4520.42	6023.48	132.161	2174.32	491.608	1207.49	672.899	205.94	1103.28	2633.85	477.979	1579.99	1787.91
PWY-6629: superpathway of L-tryptophan biosynthesis	7114.75	1359.43	0	314.715	4748.81	115.894	1295.96	5834.16	141.208	0	1376.17	4300.25	707.466	419.48	412.065	3747.99	4802.89	364.33	1258.65	454.504	394.584	3625.34	5825.17	114.324	0	0	0	239.959	1081.34	126.144	2612.75	9876.36	416.89	616.126	949.672	16.6634	5798.7	2644.08	0	1403.47	432.244	816.113	427.032	0	0	4165.65	98.5723	934.831	66.0386
PWY-6630: superpathway of L-tyrosine biosynthesis	6092.18	3269.76	0	1111.76	8123.23	3832.3	1999.68	4742.23	138.73	0	1338.08	4712.72	1090.48	857.418	3195.91	4233.89	4732.02	694.603	1080.04	365.727	1170.53	3199.74	6539.86	95.8056	0	2329.02	0	199.279	4450.43	105.276	5223.69	7564.91	700.137	1286.58	1152.84	165.595	4476.12	3907.56	62.6767	1370.87	490.906	1142.1	668.465	0	306.404	2354.63	123.601	2598.42	913.919
PWY-6660: 2-heptyl-3-hydroxy-4(1H)-quinolone biosynthesis	0	0	0	54.2726	0	0	0	0	0	0	0	0	0	0	0	0	0	0	0	0	0	0	0	0	0	0	0	0	0	0	0	0	0	0	0	0	0	0	0	0	0	0	0	0	0	0	0	0	0
PWY-6662: superpathway of quinolone and alkylquinolone biosynthesis	0	0	0	50.0402	0	0	0	0	0	0	0	0	0	0	0	0	0	0	0	0	0	0	0	0	0	0	0	0	0	0	0	0	0	0	0	0	0	0	0	0	0	0	0	0	0	0	0	0	0
PWY-6690: cinnamate and 3-hydroxycinnamate degradation to 2-oxopent-4-enoate	1795.09	378.118	0	191.137	3109.71	85.6922	686.673	647.078	0	0	142.174	789.43	135.918	101.648	545.104	1025.05	1499.28	78.5147	270.46	79.5487	169.474	547.641	1276.25	9.07116	0	288.617	0	9.7014	780.773	3.87021	948.172	5742.97	42.9765	66.2861	188.894	2.66167	2305.23	1131.41	11.3769	150.727	39.3317	146.099	177.353	0	28.2554	1735.6	5.59045	167.373	12.0668
PWY-6700: queuosine biosynthesis	10270.2	8418.49	73.7208	3204.38	12401.8	8902.19	5200.72	10906.4	13949.1	10661	13407.7	10183.1	12227.8	15619	11181.7	10784.1	10917.2	9207.83	20027.1	10612.7	6196.13	15196.1	13350.4	16241.6	14638.1	16058.6	20120.5	13577.7	13517.7	17148.8	27139.7	15702.2	9434.28	15880.8	16197.1	13693.9	20368.6	11589.3	15110.8	20991.5	6002.33	17287.1	12120	20167.5	19150.8	21243.6	18672.6	10079	8298.05
PWY-6703: preQ0 biosynthesis	10022.7	5724.24	57.3997	3015.39	10839.2	6957.59	3829.15	7635.58	10445.8	7572.61	10836	10479.7	3005.99	11198.5	6602.76	9263.74	9684.9	6652.22	18329.9	8431.94	4916.7	12372.4	9527.34	8780.87	10928.9	12857.1	7770.35	10495.5	11018.3	8577.17	15139.2	11842.4	7245.9	8308.21	12350.2	10657.4	4882.99	8695.64	11758.2	6032.4	4355.27	15044.7	11563.4	8408.06	11717.1	6979.79	7093.38	6726.01	6873.88
PWY-6708: ubiquinol-8 biosynthesis (prokaryotic)	1959.65	626.297	0	558.234	2583.52	108.821	533.354	1272.56	0	0	298.028	1157.79	292.865	200.656	925.488	1599.71	1909.68	162.935	250.697	48.4087	225.924	1061.02	2046.89	7.23937	68.4874	415.677	0	31.4028	1073.93	35.6762	1167.97	4820.04	100.804	141.213	296.806	16.7635	2174.44	2114	14.2366	443.954	99.2875	299.854	327.487	0	43.6594	1422.97	6.16352	298.264	18.6527
PWY-6731: starch degradation III	969.826	0	0	9.30156	754.286	40.529	344.875	927.021	0	0	67.5348	1385.8	0	31.2052	60.5576	826.021	0	38.8484	0	0	45.2499	7.74192	149.769	0	0	0	0	0	32.0561	0	162.54	6.83274	54.7272	110.364	212.453	6.27347	3.41559	0	12.0226	239.267	8.78722	0	73.5274	0	15.5114	0	22.349	307.953	10.1003
PWY-6737: starch degradation V	21352.4	18290.9	2882.47	2058.6	16167	17410.6	14612.6	20764.4	20105.6	22516	12987.1	19986	18110.9	21005.3	10011.6	11027.9	5261.2	17314.6	10979.3	12305.6	11496.4	12125	13156.9	12216.2	8621.03	7981.2	6416.16	7650.78	10885.8	9578	17783.1	15247.5	17034.2	15480.3	6641.53	21156	9619.74	10592.8	15926.5	8408.25	15595.6	2356	13964.1	12343.4	11355	1830.08	14303.6	19605.7	11353.6
PWY-6749: CMP-legionaminate biosynthesis I	0	0	0	0	0	0	0	0	0	0	0	0	0	0	0	0	0	0	0	0	0	0	0	0	21.0697	0	0	0	0	0	0	9.37485	0	28.5893	0	0	0	0	0	7.15119	0	0	0	0	0	0	9.37304	0	0
PWY-6785: hydrogen production VIII	0	0	0	0	0	0	0	0	0	0	0	0	0	0	0	0	0	0	0	7.49335	0	0	0	0	0	0	0	0	0	7.48535	0	0	0	0	0	0	0	0	0	0	0	0	0	0	0	0	0	0	0
PWY-6803: phosphatidylcholine acyl editing	4131.6	1174.39	0	815.396	4227.09	247.278	828.45	1761.66	0	0	326.435	1997.17	391.574	300.694	1132.32	2081.73	2607.49	195.903	468.892	166.238	395.269	1429.45	2687.91	8.30708	87.3295	675.074	5.5885	13.8289	1800.36	27.8542	1661.22	5036.95	154.752	255.457	493.471	11.0791	2531.51	2408.27	43.9838	715.35	172.794	530.061	266.439	5.54092	158.181	1720.48	30.0002	381.673	46.4748
PWY-6823: molybdenum cofactor biosynthesis	2485.4	502.724	0	375.521	2087.11	51.6636	248.076	1095.1	0	0	178.276	1102.1	173.281	151.114	379.346	829.29	1847.14	54.4442	181.061	74.4552	228.637	663.224	1862.71	9.52973	0	0	0	17.4788	755.638	2.23949	559.049	3634	71.7318	120.75	204.408	12.2953	1445.11	1046.74	8.07361	393.774	58.6226	314.897	110.194	0	4.72525	1103.07	13.3686	215.026	13.4698
PWY-6837: fatty acid beta-oxidation V (unsaturated, odd number, di-isomerase-dependent)	0	0	0	0	2.22872	0	0	0	0	0	0	71.1918	0	2.91303	0	0	0	4.31294	0	0	0	6.47877	122.791	0	0	0	0	0	0	0	26.5895	14.1703	0	0	0	0	0	0	0	0	0	5.18213	0	0	0	0	0	0	0
PWY-6859: all-trans-farnesol biosynthesis	7364.84	746.551	562.186	266.478	1435.7	1391.7	304.863	3035.36	82.3797	0	162.215	8250.47	118.596	570.299	5688.65	1143.53	1495.11	43.5842	214.649	82.6898	992.813	758.392	1703.71	5.24494	10.5098	0	0	14.5953	650.527	5.28694	503.982	2870.23	164.322	110.009	198.86	5.2902	1550.5	1998.32	25.1202	468.605	189.854	221.527	130.706	0	43.87	782.281	39.5061	1470.46	88.0379
PWY-6876: isopropanol biosynthesis	123.717	0	0	0	0	556.312	0	1129.01	54.9484	0	0	1121.97	0	11.6441	130.965	216.208	0	0	0	0	0	5.81655	50.4463	0	0	0	0	0	2.91282	0	0	0	28.8074	0	0	0	0	0	0	51.822	5.82161	0	0	5.81145	0	0	0	0	99.19
PWY-6891: thiazole biosynthesis II (Bacillus)	4781.59	1396.24	0	891.414	5211.45	348.488	812.286	2326.83	0	0	454.352	2637.91	622.249	346.618	1353.64	2550.69	4528.33	210.354	576.986	286.579	563.241	2127.03	4503.47	47.3601	6.82537	1023.81	3.95293	27.6335	2700.61	15.8043	1951.94	6956.99	198.597	340.699	502.563	27.6339	3791.19	4777.22	55.2135	908.47	215.098	932.998	326.413	0	39.4716	3108.95	99.2991	724.454	19.7418
PWY-6892: thiazole biosynthesis I (E. coli)	5465.15	1760.34	0	1146.58	5999.77	432.672	1006.31	3214.11	132.857	81.248	562.452	3978.53	831.099	431.221	1645.41	3012.82	5166.97	282.533	715.618	355.607	1093.21	2558.67	5203.82	113.99	8.53057	1257.22	4.94078	65.0244	3212.4	31.7073	2395.32	8619.32	246.99	423.316	623.056	94.5963	4475.35	5383.26	189.283	1446.87	266.712	1385.59	405.608	85.3409	49.3088	4077.08	305.648	914.018	197.087
PWY-6895: superpathway of thiamin diphosphate biosynthesis II	6472.38	3565.76	0	1453.44	10132.8	1453.04	2149.33	5919.63	0	0	1926.95	5247.52	2416.14	1573.67	3889.98	6023.42	7012.28	942.941	2425.8	1216.55	1991.52	5668.41	7760.44	231.926	34.0359	3753.67	19.7361	136.479	6649.83	78.5155	6535.36	11004.2	901.044	1481.46	1966.41	136.356	8404.32	6593	270.052	3202.26	892.921	3744.5	1438.07	0	194.425	7014.42	470.64	2594.47	97.615
PWY-6897: thiamin salvage II	6925.24	5398.01	698.022	1502.93	11027.7	6189.19	3537.18	9170.72	6155.46	7577.97	7137.97	5958.16	7686.64	11553	7179.17	6677.24	5639.27	5297.41	7735.89	3760.04	3274.67	5901.45	7170.45	5223.33	7081.06	7686.38	6581.85	4753.53	8183.67	5745.03	11606.9	11008	5720.1	5850.67	3491.69	4685.43	7528.4	5497.74	6134.6	4706.47	2413.74	6723.37	5949.73	7884.94	6709.45	5596.74	3727.77	6102.37	4318.42
PWY-6901: superpathway of glucose and xylose degradation	6099.52	3520.3	440.973	1372.71	8127.05	3542.2	4777.2	4891.62	1376.34	1111.67	1425.28	5259.04	1551.19	1305.11	3757.42	4827.43	3372.47	1311.13	1024.86	727.208	1670.35	3780.93	5063.76	782.549	1598.69	2311.51	266.195	1471.42	4849.5	1376.09	4037.87	8678.31	864	1957.09	1931.85	1737.08	3344.49	4499.7	1419.98	2197.28	1679.82	1316.66	2466.63	669.83	2122.41	2074.14	1155.54	3010.22	890.394
PWY-6936: seleno-amino acid biosynthesis	11557.8	7743.3	10554	952.723	6467.93	7556.57	2881.11	10036.4	4907.65	3240.68	4772.35	12133.6	8959.03	2785.34	18373.6	4102.56	3533.76	2117.5	1340.27	1091.73	2725.59	3675.41	3936.01	520.599	504.392	1238.79	327.553	1410.9	2627.14	1726.8	9365.52	8036.21	933.527	1381.79	689.548	2812.74	3694.43	5863.38	1488.45	1859.22	842.26	944.698	828.28	1086.24	657.244	2290.08	3356.15	6309.76	2591.76
PWY-6969: TCA cycle V (2-oxoglutarate:ferredoxin oxidoreductase)	5982.41	1954.6	143.034	878.552	7632.59	999.802	2465.61	3559.28	850.113	1138.82	774.115	3340.81	718.463	904.369	2683.65	3557.93	4127.3	1507.99	950.032	1063.62	2172.44	3271.69	4756.32	1221.81	158.083	1213.56	967.876	1280.57	3425.09	1060.9	3301.06	8341.58	1502.17	1365.68	1781.15	1836.96	3681.13	5121.21	921.081	1776.66	1396.01	1318.85	1494.9	873.808	395.583	2427.28	1344.01	3036.44	410.019
PWY-6981: chitin biosynthesis	0	0	0	0	0	0	0	0	0	0	0	0	0	8.11497	0	0	0	0	0	0	0	0	0	0	0	0	0	0	0	0	0	0	0	0	0	0	0	0	0	0	0	0	0	0	0	0	0	0	0
PWY-7003: glycerol degradation to butanol	2468.93	1277.72	48.6947	242.798	1046.69	436.296	1161.74	1794.68	1029.94	754.044	0	2379.35	832.688	1633.37	322.033	595.809	158.168	569.317	180.716	236.847	427	267.577	1077.84	53.9907	114.171	905.393	138.748	80.9326	768.422	121.324	430.037	118.981	120.434	274.055	341.773	125.488	508.03	1057.07	447.759	173.787	449.597	89.6642	165.561	183.827	97.9661	67.2015	132.198	1001.37	242.3
PWY-7013: L-1,2-propanediol degradation	127.059	1188.33	0	1588.74	10105.6	496.181	3146.81	3.75872	14.8733	0	2.63797	585.168	823.238	657.073	2917.31	4173.04	4914.13	482.963	676.075	0	146.646	687.066	199.781	65.3622	29.8795	1791.9	1.31855	0	3467.45	90.1368	3168.36	43.5009	9.22332	108.247	1174.44	13.2464	0	136.496	0	25.0213	280.104	104.91	644.777	0	231.987	644.52	45.8263	0	0
PWY-7031: protein N-glycosylation (bacterial)	0	0	0	0	0	0	0	0	0	0	0	0	0	0	0	0	0	0	0	0	0	0	0	0	0	0	0	0	3.83346	0	0	12.8367	0	8.7789	0	0	0	0	0	9.99966	0	0	0	0	0	0	5.69783	0	0
PWY-7039: phosphatidate metabolism, as a signaling molecule	163.641	663.249	0	0	56.0716	26.1341	0	1013.88	0	0	143.524	96.0297	0	112.768	116.532	873.855	63.0614	0	97.1093	86.3232	0	804.364	29.4842	0	0	0	0	0	942.174	0	122.185	29.6421	131.69	20.3706	0	0	0	0	0	37.2143	0	310.611	132.419	0	0	0	0	0	21.0752
PWY-7094: fatty acid salvage	0	0	0	0	0	0	0	0	0	0	0	20.596	0	0	0	0	0	0	0	0	0	0	30.6156	0	0	0	0	0	0	0	9.49578	5.24572	0	0	0	0	0	0	0	0	0	0	0	0	0	0	0	0	0
PWY-7111: pyruvate fermentation to isobutanol (engineered)	19158.7	17575.6	43172.1	2342.7	16250	18674.2	22429.6	19929.3	15657.9	18506.1	15638.2	16544.2	24558.7	16581.2	14777.9	12568.2	10336.3	14741.6	17176.3	12710.3	7026.43	14700.7	14984.9	17139.3	11298.8	14147.2	8667.24	10275	12958.7	10270.2	20319.4	15912.7	12415.7	13302.9	13020	16537.6	13929.6	17130.9	14237.9	10181.1	9356.2	16083.3	14644.3	11992.5	13015.2	8519.74	12358.1	18545.7	12150
PWY-7115: C4 photosynthetic carbon assimilation cycle, NAD-ME type	71.0599	402.152	0	8.48302	259.852	63.8793	635.314	474.382	82.3363	113.914	0	1088.93	0	258.658	469.311	1020.43	83.1021	64.3885	88.8189	0	44.7065	172.616	1341.32	39.7401	566.058	0	0	0	224.579	0	579.149	822.273	96.976	116.966	29.8642	62.7259	6.80096	47.1414	0	57.8257	38.0444	19.6593	0	19.5011	39.3751	0	23.2758	70.2511	24.4143
PWY-7117: C4 photosynthetic carbon assimilation cycle, PEPCK type	48	295.327	695.434	5.84564	181.066	43.5246	587.2	350.231	67.0512	129.324	0	957.828	0	219.928	392.936	1128.99	60.9937	47.8759	66.5202	0	30.6933	121.034	1154.1	67.1786	1420.49	0	0	0	158.911	0	439.395	612.801	80.6342	83.708	20.5205	45.6812	4.54213	31.7453	0	39.5465	27.7555	13.4584	0	16.4318	27.8065	0	15.929	49.5254	16.8415
PWY-7118: chitin degradation to ethanol	0	0	0	0	0	0	0	0	0	0	0	0	0	0	0	0	0	0	0	0	0	0	0	0	0	0	0	0	0	0	0	0	0	0	0	0	0	0	0	0	0	0	0	0	0	0	0	0	0
PWY-7184: pyrimidine deoxyribonucleotides de novo biosynthesis I	5662.81	6050.39	465.585	1604.93	9563.3	5852.57	3616.85	6407.22	4057.96	4020.12	5494.55	6074.1	2931.22	5072	16567.1	6451.84	6118.82	4305.44	10533.4	3572.8	3851.07	7716.49	4125.08	5088.91	6896.99	6997.07	2160.86	3888.21	5830.96	4103.17	10038.3	7954.19	3312.38	4199.25	4252.22	5686.42	6958.42	5376.79	5843.4	4959.21	4387.46	3862.48	7063.73	4004.33	5481.05	2733.35	3311.91	6555.8	3648.82
PWY-7187: pyrimidine deoxyribonucleotides de novo biosynthesis II	5121.63	5154.42	1437.65	600.563	8716.49	6381.52	4066.6	6488.35	3367.83	4664.03	928.327	5792.08	4177.24	2824.9	5083.91	6313.55	2604.35	4546.17	5846	3686.85	3979.74	5681.29	4178.37	4564.32	2945.94	4000.09	1931.18	2727.13	3845.7	4346.97	10932.1	4645.35	3459.89	4351.74	3439.71	5112.28	3831.98	3680.97	3665.76	3380.06	4952.06	1243.73	4033.27	3365.97	3680.42	1241.14	3024.99	7179.98	3186.73
PWY-7196: superpathway of pyrimidine ribonucleosides salvage	5070.49	3645.61	0	0	3149.27	2471.42	2593.92	4219.15	4808.71	4409.54	118.3	3362.59	2916.17	5306.56	283.094	1120.72	538.05	1800.86	0	553.377	1297.16	588.072	1965.34	3076.46	3825.2	5299.64	755.858	1020.87	1213.57	1499.58	1797.64	1809.57	1892.57	978.296	638.509	937.522	1678.93	1211.74	2455.38	2488.65	1895.99	244.789	2350.77	1267.93	4036.18	518.108	2089.16	3504.99	1485.94
PWY-7197: pyrimidine deoxyribonucleotide phosphorylation	4185.98	4890.21	287.901	1210.95	8461.11	5106.32	2523.02	5354.9	2966.86	3297.29	4318.05	4861.43	1971.26	3844.17	18111.7	5720.57	4477.26	3424.16	10083.2	2711.47	2719.24	6692.8	2835.69	4361.95	4873.26	5059.95	2010.86	3078.95	4010.72	3669.46	10659.6	5885.28	2305.99	3115.73	3464.7	4842.76	5691.38	4076.43	4638.2	4090.76	3459.21	2264.96	6690.03	3427.16	4603.9	1670.1	2612.98	5315.42	3055.37
PWY-7198: pyrimidine deoxyribonucleotides de novo biosynthesis IV	716.116	374.708	0	105.681	924.485	1274.97	70.4404	485.619	274.025	64.5767	2890.86	1615.25	21.5003	10.5188	1955.74	1969.87	139.597	568.138	1735.37	56.4529	33.0306	453.07	2138.91	149.473	200.033	128.761	145.439	724.525	1890.83	39.1105	377.116	884.192	200.75	511.711	92.5416	888.718	406.917	489.972	137.551	190.203	0	0	49.3732	0	808.693	163.437	464.418	483.134	216.806
PWY-7199: pyrimidine deoxyribonucleosides salvage	6578.09	3327.35	0	1616.75	6272.75	3093.32	2490.08	5571.8	3489.88	3541.37	541.986	4479.5	1829.59	2806.71	2906.37	5805.28	3666.47	3135.07	2133.51	2071.52	1784.25	4207.93	5637.27	1613.56	2004.13	3526.05	91.1025	829.326	3999.68	2325.05	5243.83	7733.4	3187.75	3625.59	2624.26	1793.83	4310.2	4224.77	1249.82	2492.48	2625.32	766.766	2846.77	2456.25	1908.6	2013.92	1427.52	3222.84	1054.68
PWY-7200: superpathway of pyrimidine deoxyribonucleoside salvage	0	0	0	0	0	0	1627.19	0	0	0	12.4233	0	0	0	12.5021	0	0	121.854	24.9304	0	0	0	0	0	0	0	0	0	0	0	0	0	0	0	85.8728	0	0	1706.51	0	0	0	0	0	0	0	0	0	0	0
PWY-7204: pyridoxal 5-phosphate salvage II (plants)	1843.47	1924.34	0	902.524	4385.05	287.577	937.627	2280.51	0	0	1512.97	2698.26	219.02	526.568	618.326	3156.98	4933.67	488.378	966.631	406.849	966.27	2826.23	3788.78	104.352	0	876.002	0	127.351	3846.04	44.3024	3231.73	8525.84	291.113	467.904	1263.97	73.8314	1952.37	5852	51.4766	1234.16	392.398	1172.47	673.997	0	52.9682	2206.35	53.1346	1213.76	71.8835
PWY-7208: superpathway of pyrimidine nucleobases salvage	5831.48	6776.07	429.813	1816.39	10846.1	7252.96	3624.72	7487.59	5173.78	4773.3	5908.5	6736.73	3671.6	5986.46	22187.6	7549.9	6416.06	4955.32	13001.6	3867.8	3808.66	8505.5	4137.42	6030.66	8219.27	7786.25	2805.4	5001.92	7275.93	4936.83	13861.6	8635.99	3483.23	4469.53	4575.3	6955.71	8051.24	5498.64	8337	6793.06	4789.62	4406.51	9470.65	4904.43	7040.77	2678.31	3721.17	7103.27	4116.57
PWY-7209: superpathway of pyrimidine ribonucleosides degradation	564.751	225.353	0	0	221.411	579.615	761.726	619.097	150.282	356.244	45.468	124.753	1053.01	0	24.7539	44.1464	0	249.91	0	0	84.1619	154.329	0	195.383	722.14	0	42.5639	0	10.5992	98.893	115.472	0	24.4691	432.947	236.11	69.4828	111.36	0	23.7212	0	74.2004	127.586	65.4561	3.5482	50.0342	23.8879	7.07176	771.266	231.806
PWY-7210: pyrimidine deoxyribonucleotides biosynthesis from CTP	955.581	519.205	0	145.574	1256.19	1624.03	99.4652	666.022	375.569	91.4081	3136.42	2012.21	30.5787	15.0076	2646.05	2404.89	196.916	754.896	2283.9	79.8773	46.9593	627.078	2337.82	210.025	281.276	182.066	199.839	926.511	2269.29	55.5752	528.7	1189.99	276.753	682.358	130.492	1162.95	565.999	666.287	193.803	265.93	0	0	70.2668	0	1070.07	226.313	615.053	663.183	299.461
PWY-7211: superpathway of pyrimidine deoxyribonucleotides de novo biosynthesis	5561.69	3845.94	63.3837	251.354	3965.69	2972.47	3637.92	4990.45	3828.77	3789.06	3900.27	3901.17	2660.06	6122.81	4033.99	3712.85	775.226	2279.18	3699.56	788.242	1694.02	1084.8	3503.5	3745.69	4849.03	5716.41	2852.97	1590.57	3569.65	1876.57	2536.32	2504.59	1987.22	1343.32	910.852	1917.76	2212.84	1680.22	3144.15	2782.24	2191.85	354.672	2861.61	1564.88	2695.28	717.32	2555.72	4236.37	1999.21
PWY-7219: adenosine ribonucleotides de novo biosynthesis	28687.5	20354.6	44692.4	3673.81	24489.6	25424.3	32355.8	27083.8	23602.9	25887.1	20880.6	30276.6	30629.9	26566.4	33809.5	17871.7	15304.4	22200	25046.2	17021	17636.9	22952.1	21336.8	24145.6	18884.7	19594.1	21794.5	18033.6	20100	21899.7	34761.4	24548.7	20258.8	24038.9	21893.3	23509.2	24565.8	17866.3	22428	24221.5	23351.5	21193.5	21105.3	26056.5	22922.2	23760.6	24603.6	30287.2	16781.7
PWY-7220: adenosine deoxyribonucleotides de novo biosynthesis II	4310.16	5213.81	616.595	1654.85	8264.99	4681.26	2550.6	5044.67	3320.88	3059.88	4571.57	4674.61	2062.03	4327.43	14355.8	5632.21	6387.28	3383.61	9085.52	2884.31	2993.54	6584.84	3223.93	4089.11	8447.51	8242.18	1638.62	3503.2	6170.39	3279.43	8042.65	7237.42	2615.65	3242.18	3280.34	4625.49	6971.55	4353.1	5560.01	4445.44	3278.36	6673.68	5889.61	3309.64	5058.32	4537.86	2617.15	5052.3	2794.77
PWY-7221: guanosine ribonucleotides de novo biosynthesis	20836.2	15980.7	36177.9	3310.06	18292.7	18935	24551.4	20804	17576.8	17654.8	17251.2	23492.1	23799.3	19867	28112.5	13840.9	11587.4	15803.3	19872.5	14239.2	12675.9	17870.7	16020.4	19597.1	15719.5	15797.5	18699.4	12655.7	14248.7	18168.2	28908.1	17699.9	13058	18260	16027	17482	20973.5	15741.9	15699.8	21073	15185.8	17114.8	16409.6	19774	18930.3	20431.9	20947.3	18815.2	14109.5
PWY-7222: guanosine deoxyribonucleotides de novo biosynthesis II	4310.16	5213.81	616.595	1654.85	8264.99	4681.26	2550.6	5044.67	3320.88	3059.88	4571.57	4674.61	2062.03	4327.43	14355.8	5632.21	6387.28	3383.61	9085.52	2884.31	2993.54	6584.84	3223.93	4089.11	8447.51	8242.18	1638.62	3503.2	6170.39	3279.43	8042.65	7237.42	2615.65	3242.18	3280.34	4625.49	6971.55	4353.1	5560.01	4445.44	3278.36	6673.68	5889.61	3309.64	5058.32	4537.86	2617.15	5052.3	2794.77
PWY-7228: superpathway of guanosine nucleotides de novo biosynthesis I	7150.06	7912.06	618.576	2225.15	11555.3	7573.9	4629.2	8184.36	5602.12	5235.74	7278.86	7813.26	3800.32	7124.59	22546	8056.11	8363.82	5617.92	16287.5	4831.79	4911.65	9724.73	5389.06	6783.01	11049.8	11496.5	3387.39	5820.62	8729.62	5581	15240.5	10351.1	4397.15	5533.48	5472.83	7362.66	10490.6	6867.93	8729.4	8636.62	5448.17	11080.8	10563.1	5692.63	8889.41	7449.61	4658.29	8081.23	4669.98
PWY-7229: superpathway of adenosine nucleotides de novo biosynthesis I	11035.3	10940	2011.25	2670.66	14805.2	10468.4	7178.66	11511.2	8423.44	7729.18	9871.91	11555.4	6223.97	10331.8	23174.8	10369.9	10727.5	8297.34	16450.8	6880.07	7685.92	12738.5	8507	9282.48	13444.3	13530.6	4384.47	7647.17	12066.2	7562.86	17100.6	14749.9	7090.13	8435	7781.61	10108.3	13596.5	9497.02	11236.6	9977.45	8151.48	12626.5	11761.4	7915	10726.7	10135.4	6893.68	11933.4	6518.75
PWY-7234: inosine-5-phosphate biosynthesis III	12988.4	3113.45	8260.21	1065.67	9463.32	8313.26	10460.6	9065.95	2155.61	1968.5	6656.96	15819.6	12476.3	3091.6	17605.4	6137.7	5745.44	3955.11	1731.45	3618.01	3412.39	4289.67	5559.99	3485.58	4965.2	1301.97	1282.22	1805.27	2820.22	3306.42	5048.35	7209.66	3146.52	3672.55	3757.25	3377.76	4401.26	6945.61	712.02	2871.45	2649.37	1291.23	3499.94	2443.09	2731.69	2538.1	2354.55	8702.43	4394.41
PWY-7235: superpathway of ubiquinol-6 biosynthesis (eukaryotic)	0	0	0	0	0	0	0	0	0	0	21.6009	0	0	5.04647	0	0	0	0	0	0	100.652	609.324	0	0	86.0349	0	0	0	0	0	0	0	0	83.0424	293.957	0	0	244.091	40.5669	0	95.9782	0	779.27	0	0	0	0	0	0
PWY-7237: myo-, chiro- and scillo-inositol degradation	610.697	506.922	5.05051	137.106	2524.66	714.42	788.12	704.675	2293.03	697.42	240.682	816.622	580.301	108.577	598.993	563.986	57.7339	309.232	676.258	385.451	1063.28	298.732	893.972	1358.08	346.036	1023.12	1060.12	125.805	658.79	435.808	775.47	306.835	911.328	336.513	275.719	126.236	674.844	598.811	672.524	414.183	407.631	23.7433	233.437	231.248	878.954	113.439	1062.39	634.179	532.207
PWY-724: superpathway of L-lysine, L-threonine and L-methionine biosynthesis II	12469.6	11135.6	5204.86	1600.32	12965.9	12832.6	17850.4	14843.2	12127.4	12461.9	10398.9	12650.3	15849.4	9948.12	15271.2	10405	5538.84	10047.2	8677.8	7623.6	8686.21	9731.62	9337.43	10799.8	7339.05	6372.34	3977.21	7973.4	9094.98	6809.46	13147.7	11784	10294.4	10324.2	11017.6	10081.9	9757.21	9644.84	10338.5	7729.09	8611.29	4513.2	9225.94	8115.47	7466.91	3446.33	6964.49	13377.2	8931.92
PWY-7242: D-fructuronate degradation	8367.79	5320.29	0	842.42	5416.46	3967.04	3591.64	4862.66	1476.98	3169.36	3380.45	2987.95	4255.74	825.654	806.428	2378.91	3823.92	3788.95	978.579	1135.04	1020.23	2385.52	5152.99	2742.26	230.118	862.232	408.997	934.116	4079.3	1591.27	3899.49	6976.64	3774.7	2192.27	1485.11	2962.83	4663.22	5045.92	1562.13	1343.59	2153.24	598.062	2008.56	1967.85	2339.94	2136.62	1722.97	3569.02	1353.05
PWY-7245: superpathway NAD/NADP - NADH/NADPH interconversion (yeast)	0	0	0	0	0	0	0	0	0	0	0	0	0	18.7079	0	0	0	0	0	0	0	0	0	0	0	0	0	0	16.7678	0	0	42.0415	0	19.9537	0	0	0	0	0	23.7179	10.5605	0	0	0	0	0	2.68775	0	0
PWY-7254: TCA cycle VII (acetate-producers)	4105.43	824.386	0	690.213	3619.31	95.4809	457.509	1771.36	0	0	285.39	1904.17	475.607	317.901	1213.81	1546.78	2626.91	115.094	313.966	184.444	393.411	1299.34	1489.68	11.9271	37.7008	0	0	31.3959	1452.88	1.99979	1111.11	5482.8	160.215	264.344	424.575	170.019	2582.33	3099.43	12.1331	719.882	150.884	557.264	233.768	0	86.4191	1575.47	10.6581	484.71	33.7832
PWY-7268: NAD/NADP-NADH/NADPH cytosolic interconversion (yeast)	0	0	0	0	0	0	0	0	0	0	0	0	0	14.426	0	0	0	0	0	0	0	0	0	0	2.26047	0	0	0	12.624	0	0	31.6123	0	15.7456	0	0	0	0	0	18.0751	8.37622	0	0	0	0	0	2.26055	0	0
PWY-7269: NAD/NADP-NADH/NADPH mitochondrial interconversion (yeast)	4434.84	1144.69	0	787.527	3731.7	160.895	885.805	1766.14	0	0	362.973	1978.18	447.386	338.723	910.493	2054.97	3712.93	149.935	324.591	213.886	370.223	1485.53	3848.29	29.9435	0	368.792	0	28.117	2031.95	7.11689	1535.75	6578.46	135.023	200.239	524.227	9.02354	2929.35	3414.67	31.2518	735.015	96.6752	658.612	192.737	0	25.9626	2281.51	12.4086	421.104	18.6681
PWY-7270: L-methionine salvage cycle II (plants)	0	0	0	0	0	0	0	0	0	0	0	0	0	0	50.6602	0	0	0	0	0	0	0	0	0	0	0	0	0	0	0	0	0	0	0	0	0	0	0	0	0	0	0	0	0	0	0	0	0	0
PWY-7279: aerobic respiration II (cytochrome c) (yeast)	0	0	0	281.611	13.7333	0	169.388	0	0	0	0	0	0	80.6414	371.52	15.7356	0	0	4.91333	10.0929	0	167.132	0	9.21713	13.3293	0	0	0	42.6184	10.0199	64.1955	89.2624	0	44.1958	0	8.16815	14.5483	0	0	27.9131	0	99.0181	0	0	0	0	18.9333	36.3036	8.06676
PWY-7282: 4-amino-2-methyl-5-phosphomethylpyrimidine biosynthesis (yeast)	3111.52	5443.14	0	1770.56	7049.73	3720.61	3094.07	5476.05	5880.85	6989.49	7294.77	4702.21	484.179	2301.66	1629.87	5387.21	4957.81	4832.82	7172.22	3400.65	2694.63	4550.91	5114.53	2946.13	6206.57	7015.68	3183.51	5005.87	7694.66	3325.09	9668.59	10179.2	5383.29	3605.8	3134.73	4135.83	3114.35	5301.63	5804.27	2496.83	2344.78	5670.09	4685.31	4775.76	3648.87	3050.64	2408.22	4703.85	3684.88
PWY-7286: 7-(3-amino-3-carboxypropyl)-wyosine biosynthesis	0	0	0	0	0	0	0	45.4558	0	0	0	0	0	1.31101	0	0	0	0	0	0	931.689	86.5249	0	0	0	0	0	0	0	0	0	0	157.922	0	0	0	2.45366	8.56138	0	0	85.2853	0	26.6981	0	0	0	0	1410.05	0
PWY-7288: fatty acid &beta;-oxidation (peroxisome, yeast)	0	0	0	0	0	0	0	0	0	0	0	0	0	1.56366	0	0	0	0	0	0	0	0	0	0	0	0	0	0	0	0	0	0	0	0	0	0	0	0	0	0	0	0	0	0	0	0	0	0	0
PWY-7290: Escherichia coli serotype O86 O-antigen biosynthesis	0	0	0	0	0	0	0	0	0	0	0	0	0	0	0	12.6045	0	0	0	0	0	62.3293	0	0	0	0	0	0	0	0	0	0	0	0	0	0	0	0	0	6.71364	0	0	0	0	0	0	0	0	0
PWY-7294: xylose degradation IV	0	0	0	0	0	0	0	0	0	0	0	0	0	0	0	0	0	29.2375	0	0	0	0	0	0	0	0	0	0	0	0	0	0	0	22.0502	0	0	0	233.137	0	350.169	0	0	19.6559	0	0	0	0	0	0
PWY-7315: dTDP-N-acetylthomosamine biosynthesis	3653.98	1004.01	0	507.932	2792.5	63.0257	358.277	1831.84	0	0	332.341	2106.43	509.189	243.842	502.273	1462.78	3509.49	109.901	369.195	162.048	407.495	1442.71	3089.52	11.4035	0	0	0	41.7623	1666.67	0	1087.32	6596.55	109.793	166.099	452.986	30.395	3355.38	4072.25	19.0018	805.373	188.458	769.626	162.487	12.8164	4.07279	2409.91	30.3806	457.183	45.5539
PWY-7316: dTDP-N-acetylviosamine biosynthesis	0	0	0	0	0	0	0	0	0	0	0	0	0	0	0	0	0	0	0	0	0	0	0	0	0	0	0	0	0	0	0	0	0	0	0	0	0	0	0	0	0	4.65017	0	0	0	0	0	175.873	0
PWY-7323: superpathway of GDP-mannose-derived O-antigen building blocks biosynthesis	4153.56	1819.33	0	459.969	6053.78	739.078	1929.2	2430.68	957.083	770.412	4730.32	1289.02	564.649	326.082	1917.54	3731.29	2452.07	1095.77	4336.11	109.103	1438.67	2377.12	3204.84	1282.61	497.586	1315.81	356.044	2762.81	4108.97	459.717	1742.01	9270.15	816.511	992.997	1109.17	1728.63	2351.81	3023.96	1008.89	1009.7	1301.78	402.673	1723.99	984.62	532.769	1440.8	490.588	2060.2	1367.5
PWY-7328: superpathway of UDP-glucose-derived O-antigen building blocks biosynthesis	2393.26	694.581	0	252.655	1714.78	40.5461	350.485	933.633	0	240.955	140.78	1471.23	332.331	183.222	60.7089	1023.84	846.731	99.77	244.596	76.2557	629.804	995.222	1777.06	667.465	176.53	0	0	136.795	988.086	141.263	772.697	3447.49	619.302	205.794	276.041	365.047	1566.55	1157.67	453.447	599.238	358.837	330.134	663.423	157.504	16.851	673.04	26.8376	565.469	10.1622
PWY-7345: superpathway of anaerobic sucrose degradation	0	0	0	0	0	0	0	0	0	0	0	0	0	34.9236	0	0	0	0	0	0	0	0	0	0	0	0	0	0	0	0	136.599	0	0	0	0	99.8331	0	0	0	0	0	0	0	0	0	0	0	0	0
PWY-7357: thiamin formation from pyrithiamine and oxythiamine (yeast)	10661.1	8366.81	1767.82	1797.64	10210.5	7541.25	14812.1	11451.1	6670.11	11374.7	6798.42	6671.86	9456.94	12478.3	9523.35	5939.23	4821.82	5308.58	7158.28	3284.64	2789.53	5237.8	6895.36	4815.46	6290.75	6578.83	5842.56	3694.2	7794.9	5046.71	11672.9	10495.3	5682.38	5358.36	2964.6	3989.39	6386.24	5124.29	5324.94	4277.47	2165.19	4817.59	4952.82	7189.93	6283.41	4914.05	3396.96	6963.69	3884.67
PWY-7371: 1,4-dihydroxy-6-naphthoate biosynthesis II	42.5286	0	0	0	0	0	0	62.5329	0	0	12.4597	41.8301	0	0	0	2301.37	18.811	340.025	716.33	25.6861	254.158	870.593	39.9944	17.5232	332.151	333.856	439.559	0	0	655.705	2.95818	89.4109	49.2925	145.743	304.517	218.794	91.4472	208.208	105.027	98.9157	83.5412	0	1580.4	18.1159	348.666	0	55.6735	431.43	0
PWY-7374: 1,4-dihydroxy-6-naphthoate biosynthesis I	0	0	0	0	0	0	0	0	0	0	0	0	0	0	0	0	0	0	0	0	36.5775	0	0	0	0	0	0	0	0	0	0	0	0	0	0	0	0	0	0	0	0	0	0	0	0	0	0	0	0
PWY-7383: anaerobic energy metabolism (invertebrates, cytosol)	3866.16	2119.46	42.1727	631.939	4690.07	3490.65	989.227	4134.83	233.029	2332.59	369.785	3656.11	243.023	17.6474	41.5949	2973.69	118.617	4868.65	7491.16	2861.95	4509.31	4970.35	4009.38	4056.12	495.548	570.698	1810.38	1922.01	3626.8	2860.65	7517.08	2949.16	4302.67	3177.67	1130.75	2539.29	3092.01	3213.62	3451.72	1792.77	4982.3	0	1843.63	2324.15	1240.57	0	2402.51	5507.78	2720.38
PWY-7384: anaerobic energy metabolism (invertebrates, mitochondrial)	0	0	0	0	0	18.0576	0	0	0	0	0	0	0	0	0	15.4	0	0	0	0	0	0	44.4927	0	0	0	0	0	0	0	0	0	0	0	0	0	0	0	0	0	0	0	0	0	0	0	0	0	0
PWY-7385: 1,3-propanediol biosynthesis (engineered)	0	0	0	0	0	0	0	0	0	0	0	32.2377	0	5.94996	0	0	0	0	0	0	0	0	40.3826	0	0	0	0	0	0	0	6.81604	0	0	0	0	0	0	0	0	0	0	0	0	0	0	0	0	0	0
PWY-7388: octanoyl-[acyl-carrier protein] biosynthesis (mitochondria, yeast)	5542.78	1260.42	493.199	1070.11	4288.95	370.566	827.785	2115.3	67.1107	277.73	405.567	2343.78	204.895	341.336	2002.62	2156.52	3312.74	313.93	403.776	227.533	902.403	1601.84	3407.43	378.802	556.52	672.66	21.4661	176.741	2455.28	789.417	1892.36	6085.86	621.655	1633.04	592.584	468.882	3090.87	3852.48	337.82	1899	516.677	583.475	492.797	145.203	303.65	1825.44	1050.62	1183.93	111.753
PWY-7389: superpathway of anaerobic energy metabolism (invertebrates)	0	0	0	0	0	30.7952	0	0	0	0	0	0	0	0	0	26.3026	0	0	0	0	0	0	75.6733	0	0	0	0	0	0	0	0	0	0	0	0	0	0	0	0	0	0	0	0	0	0	0	0	0	0
PWY-7391: isoprene biosynthesis II (engineered)	0	0	0	0	0	0	0	76.3141	0	0	0	0	0	18.9795	0	0	0	0	0	0	0	89.4968	0	0	0	0	0	0	0	0	0	0	17.2802	0	0	0	18.1998	0	0	0	0	0	0	0	0	0	0	34.499	0
PWY-7392: taxadiene biosynthesis (engineered)	9695.17	1818.69	1244.69	0	1849.76	2859.75	812.817	5431.69	208.247	0	400.748	10842.4	345.159	1345	8517.59	1346.15	152.563	126.948	286.268	36.7511	703.689	1009.57	1258.28	15.6854	29.0337	0	0	39.2891	1007.96	15.7919	1112.76	783.196	460.608	292.455	525.691	15.8038	1826.65	384.931	72.8391	583.489	287.65	0	360.25	0	128.889	55.4801	112.922	1966.88	248.541
PWY-7399: methylphosphonate degradation II	0	207.339	0	117.883	139.68	28.6363	115.01	26.8305	0	0	143.419	0	0	0	68.312	76.7109	0	9.54825	0	69.9647	0	0	0	0	0	0	0	0	0	0	0	0	0	0	0	0	0	36.9063	0	0	0	0	0	0	20.9312	0	0	0	10.1337
PWY-7400: L-arginine biosynthesis IV (archaebacteria)	21704.6	15597	39311.5	1903.56	14907.5	11056.9	19271.3	19362.2	7361.65	7367.25	11083.5	20568.2	20192.6	11014.7	12761.2	9585.18	5604.35	12168.5	9592.21	8356.57	6916.03	12915.6	13571.2	7728.78	4821.45	4890.54	1019.31	2142.47	11314.9	2650.65	19960.4	16618.3	7194.2	5787.8	6232.89	8467.69	9838.07	12165	2216.49	7945.79	6032.91	2985.71	9169.95	973.329	2910.27	3611.93	2084.39	18342.5	5965.94
PWY-7409: phospholipid remodeling (phosphatidylethanolamine, yeast)	3041.8	606.436	0	361.978	1955.59	50.8414	231.79	1129.01	0	0	215.211	869.234	232.174	180.824	13.303	1094.03	2563.48	86.45	235.845	104.229	235.466	957.846	2254.67	7.17546	0	0	0	9.59442	1027.6	5.34099	624.207	4439.41	96.3708	130.37	267.732	8.26096	2180.97	2636.38	3.21594	185.758	101.987	145.435	152.141	0	6.44588	1508.66	5.8617	268.872	14.0338
PWY-7411: superpathway of phosphatidate biosynthesis (yeast)	0	0	0	0	0	0	0	0	0	0	0	0	0	3.25777	0	0	0	0	0	0	0	0	0	0	0	0	0	0	0	0	0	0	0	0	0	0	0	0	0	0	0	0	0	0	0	0	0	0	0
PWY-7431: aromatic biogenic amine degradation (bacteria)	0	0	0	0	0	0	0	0	5.16082	0	0	0	0	0	0	0	0	0	0	0	0	0	0	0	0	0	0	0	0	0	0	0	0	0	0	0	0	0	0	0	0	0	0	0	0	0	0	0	0
PWY-7446: sulfoglycolysis	2172.34	0	0	418.612	1305.09	28.8012	0	779.176	0	0	203.903	869.735	248.567	97.2371	251.05	522.122	2192.77	60.3225	118.006	108.989	246.027	131.417	1941.98	11.2397	0	0	0	2.60586	772.377	1.60815	533.097	27.0699	52.636	81.5561	251.295	5.87228	1885.98	39.6397	12.4028	354.365	80.788	362.249	79.696	0	2.92065	0	8.85448	239.925	16.097
PWY-7456: mannan degradation	5945.83	1021.05	0	0	990.931	2167.39	5.56938	1380.02	0	988.116	3097.65	2145.4	2767.6	51.0511	123.222	105.041	0	1571.56	234.39	748.232	0	3383.01	452.545	2302.78	0	0	617.395	858.258	3008.13	2311.28	4940.09	3367.34	327.712	2966.82	1712.56	334.187	2932.71	707.401	263.881	2272.41	1259.4	0	2061.72	1996.04	2305.98	0	2068.41	2494.15	553.598
PWY-7527: L-methionine salvage cycle III	0	0	0	0	0	0	0	0	0	0	0	0	0	0	53.5098	28.9568	0	0	0	0	0	0	0	0	0	0	0	0	0	0	12.1348	0	0	0	0	0	0	0	0	0	0	0	0	0	0	0	0	0	0
PWY-7528: L-methionine salvage cycle I (bacteria and plants)	0	0	0	0	0	0	0	0	0	0	0	0	0	0	58.5494	0	0	0	0	0	0	0	0	0	0	0	0	0	0	0	0	0	0	0	0	0	0	0	0	0	0	0	0	0	0	0	0	0	0
PWY-7539: 6-hydroxymethyl-dihydropterin diphosphate biosynthesis III (Chlamydia)	1420.16	656.332	273.105	108.066	3830.63	2550.61	627.031	1499.75	2029.03	1443.6	3561.59	2612.12	545.505	2077.1	3405.64	2084.01	2903.24	1195.44	753.174	29.6597	1476.65	1933.52	3069.59	375.755	852.401	1169.89	167.791	1789.07	2374.03	638.177	2799.24	6167.23	352.782	1115.57	339.709	680.501	2491.66	240.365	380.911	827.11	539.571	1064.61	1621.19	2227.16	708.062	2299.03	759.422	2871.57	879.18
PWY-7560: methylerythritol phosphate pathway II	12883.8	7555.57	5608.12	1897.38	6858.67	9262.21	3265.89	9671.9	863.347	2224.29	2358.49	12415.8	643.409	3149.86	8929.76	6048.25	7180.54	2445.78	1567.35	3071.51	4770.17	5517.31	8670.64	2806.78	1569.7	1250.03	1206.8	121.503	5161.28	1362.81	7304.69	10030.9	967.105	964.749	1455.3	1519.23	8496.43	8868.31	900.248	3611.57	1218.18	1999.23	1997.42	3464.46	2075.8	4063.95	1107.33	8623.92	2122.21
PWY-7663: gondoate biosynthesis (anaerobic)	6447.5	6262.94	423.47	2013.71	10048.5	7279.21	4303	9834.68	9808.35	7637.91	11573.5	7139.02	12685.5	9571.28	19979.4	9560.59	9242.66	6447.11	9652.44	5507.28	3792.34	7156.2	5613.28	6297.04	8120.97	9206.48	2471.81	9479.17	9299.03	5028.16	11414.2	11384.3	5591.13	6471.46	10070.7	8087.36	7459.51	9547.78	8178.58	5828.74	4645.2	3602.4	7892.39	7753.45	6285.24	5183.72	4293.17	6664.34	6607.62
PWY-7664: oleate biosynthesis IV (anaerobic)	5466.18	1682.24	314.946	1221.44	5214.77	539.176	1108.1	2823.06	100.308	407.711	600.504	2949.12	339.475	502.089	2903.67	2934.88	4202.52	458.116	596.524	334.682	1207.38	2213.03	3946.69	555.735	808.899	973.782	32.1094	263.257	3221.5	1133.92	2694.32	7156.03	877.153	2215.37	871.197	682.552	4052.96	4761.91	497.376	2577.29	728.512	840.766	717.905	216.73	447.308	2486.21	1445.53	1624.82	166.085
PWY-821: superpathway of sulfur amino acid biosynthesis (Saccharomyces cerevisiae)	1054.51	397.247	0	396.767	3365.92	854.193	564.77	2431.53	4.99171	0	438.353	2351.75	487.755	293.84	160.618	2416.06	584.991	862.494	703.717	307.684	795.669	2480.67	2167.14	63.3148	296.326	23.7075	17.1891	98.5679	169.712	278.576	2491.47	2512.52	430.997	722.552	500.154	258.307	1825.54	2278.33	82.6614	1041.7	318.859	75.1541	685.813	22.9665	182.133	4.78774	135.223	919.886	101.606
PWY-841: superpathway of purine nucleotides de novo biosynthesis I	9018.74	7263.04	1076.13	1918.61	10714.2	8872.09	6464.16	10139.5	5811.97	6387.78	7659.18	9685.22	5521.24	5451.45	20614.1	7857.92	6191.27	6048.02	11412.2	4278.36	4854.59	7613.27	6147.59	3579.41	6935.33	6254.72	1837.93	4593.69	7026.24	4954.08	12458.7	10255	4550.38	5016.25	3591.43	4003.08	7667.15	7012.01	6288.56	5238.94	4713.78	2937.37	4689.47	3473.06	4623.45	3932.35	4809.95	9952.14	5131.8
PWY-922: mevalonate pathway I	313.227	711.761	0	0	280.553	1479.22	0	1131.34	43.9611	36.5372	0	1266.15	0	104.389	3256.89	470.219	0	0	0	0	0	114.345	47.4929	0	49.732	20.1353	2.67737	0	54.389	17.0179	75.5231	27.6879	21.4617	16.5416	0	11.1905	22.2673	0	5.33362	147.697	14.8758	0	0	5.81957	82.6765	0	42.2202	55.6524	166.897
PWY0-1061: superpathway of L-alanine biosynthesis	6603.14	3373.4	0	1201.75	6123.1	2328.81	2648.78	4047.67	309.96	186.108	1027.96	4242.3	892.386	997.517	2984.89	4010.33	3356	424.447	1006.24	267.834	1051.29	2837.82	4874.64	53.9597	688.336	898.738	25.0162	107.704	2909.55	143.304	3533.25	8604.79	329.816	1230.75	845.091	505.622	4749.51	6229.89	119.205	1827.07	296.319	611.206	667.702	62.884	519.072	1823.62	620.171	919.089	515.691
PWY0-1241: ADP-L-glycero-&beta;-D-manno-heptose biosynthesis	2327.19	859.247	0	772.675	2655.21	166.908	574.287	1051.97	5.18625	0	228.867	1426.51	270.309	329.341	1216.12	1738.43	2484.54	178.13	373.088	105.203	236.375	1169.85	2356.14	16.7632	216.182	337.233	14.1565	39.3251	1443.93	28.1693	1620.48	4059.49	98.918	575.644	476.049	129.091	2085.56	2254.59	29.5291	669.044	86.6209	420.812	243.697	3.89464	198.974	1254.23	264.965	282.084	33.3435
PWY0-1261: anhydromuropeptides recycling	8853.35	3585.52	0	1513.69	7328.42	1013.29	4159.55	5512.97	1967.02	1056.34	3550.13	6452.87	2956.2	1807.6	5292.55	5111.84	4941.42	1993.56	1666.01	1493.89	1045.04	3001.13	6530.76	1090.96	1270.26	1882.11	424.311	954.086	4461.5	1180.88	3289.71	11394.7	1072.52	1639.14	1846.48	676.26	4709.68	6819.56	557.281	2042.9	656.564	1721.05	1357.98	402.026	680.215	2737.44	823.462	3688.9	1703.18
PWY0-1277: 3-phenylpropanoate and 3-(3-hydroxyphenyl)propanoate degradation	2704.43	576.307	0	186.107	3543.52	145.239	1125.11	989.252	0	0	243.202	1132.25	157.228	138.066	732.049	1305.73	1812.11	141.354	373.414	143.949	250.897	722.859	1907.48	16.9696	0	279.813	0	26.9823	1107.42	9.64	1147.74	7079.44	72.0433	125.903	336.324	0	2960.08	1922.34	17.5212	308.384	85.8941	253.235	271.628	0	48.4109	2051.64	7.74022	254.182	31.6563
PWY0-1296: purine ribonucleosides degradation	10986.2	12893	1233.93	1834.68	13593.5	12311.6	7912.07	14269.3	12623.9	13068.2	5750.07	12443.8	7054.92	15189	10360.1	7003.77	6386.55	11315.8	4110.48	6809.65	12181.7	7114.88	12186.1	5683.61	6501.88	7101.5	3623.23	3660.93	7831.33	4568.35	8229.73	12455.6	9481.63	9935.86	3281.78	12134	6558.85	8661	7245.29	4558.64	16148	3328.77	8655.7	5102.65	6686.4	2852.4	4770.71	11432.1	4706.29
PWY0-1297: superpathway of purine deoxyribonucleosides degradation	10122.2	4455.14	17.1314	1020.77	8183.26	4163.91	3538.1	5560.52	1735.9	2017.06	2778.47	11900.3	2425.2	5558.78	4714.76	3952.63	4383.92	956.256	1266.95	1499.17	1740.03	2813.23	5579.85	663.266	3420.13	1301.11	205.851	291.795	3884.38	643.947	3561.29	11170.4	886.324	1215.48	1722.42	496.748	5166.25	5479.65	645.331	1542.01	965.387	1018.45	1141.31	379.626	779.713	2541.9	303.442	1796.99	995.809
PWY0-1298: superpathway of pyrimidine deoxyribonucleosides degradation	3767.28	1392.99	3.1492	709.567	3606.46	1589.06	1337.24	2123.11	2322.69	454.846	433.342	2076.56	787.802	2038.69	2738.75	1717.46	2323.38	530.029	887.59	356.376	379.235	1334.74	3256.9	266.099	299.328	771.889	97.5581	144.277	1872.55	348.668	1149.09	6013.41	296.911	870.223	460.777	216.717	2616.4	2041.83	335	768.716	723.001	553.84	791.757	255.593	423.533	1488.46	284.785	848.398	198.593
PWY0-1319: CDP-diacylglycerol biosynthesis II	18427.9	13576.9	1207.84	2288.2	17979.2	11657.3	12986.6	17534	18083.4	16557.5	15421.8	15997.3	10780.6	21326.6	12753.9	12307.4	10568	11711	12498.2	10493.1	7591.06	11011.3	15821.9	10533.2	11570.9	12106.7	7716.06	12763.2	12320.7	10295.9	12313.1	17714.4	11950.3	11412.7	14278.9	14901.5	20138.1	13427.6	13168.2	7833.92	8799.44	13725.6	12770.9	10677.6	10539.1	4503.79	9636.28	10058.8	9798.84
PWY0-1338: polymyxin resistance	2195.41	313.286	0	239.418	1686.24	68.6457	217.009	786.338	0	0	118.02	813.221	135.221	99.3307	62.753	792.87	1278	63.2295	129.697	57.5575	158.015	579.517	1419.21	11.601	0	0	0	13.7639	724.907	0	571.393	3012.59	39.4576	87.1469	249.884	6.6424	1198.36	665.883	8.24297	272.335	53.1663	230.281	92.1039	0	12.7978	876.342	3.72685	145.269	11.1933
PWY0-1415: superpathway of heme biosynthesis from uroporphyrinogen-III	3464.82	1017.08	0	334.467	1592.66	173.062	414.186	1009.51	0	0	509.593	1461.78	231.145	224.489	633.525	1470.24	633.73	219.86	281.522	84.2789	151.795	1021.24	2465.02	54.1441	62.4625	207.408	15.3051	28.17	1992.38	31.7888	726.777	3088.06	162.418	268.073	468.924	31.1568	1207.19	1648.27	49.8933	453.786	93.2275	378.128	223.707	28.1766	140.17	358.382	56.018	275.978	38.1927
PWY0-1479: tRNA processing	74.9387	761.329	0	164.496	43.7713	59.3615	570.404	0	929.694	187.976	1085.41	749.41	2417.99	252.375	0	798.643	794.524	326.665	72.4349	0	72.4938	89.9583	202.734	678.512	179.819	1472.03	43.3231	262.127	33.1231	110.966	2124.8	385.775	672.772	429.518	3028.22	564.06	111.609	1512.15	435.464	544.784	0	15.9002	237.084	15.7416	52.593	219.375	138.336	523.843	495.758
PWY0-1533: methylphosphonate degradation I	3596.22	485.554	0	230.429	2408.51	58.3331	314.794	1430.58	0	0	205.317	1438.29	258.138	143.368	98.1422	1092.52	1701.41	87.1359	243.416	109.647	358.117	889.597	1826.52	6.84832	0	0	0	16.4815	521.153	0	673.459	5022.37	59.5773	124.563	253.357	8.17121	2194.54	2022.7	19.9394	510.576	88.2869	399.763	134.119	0	7.87092	1640.29	12.8109	293.69	25.4803
PWY0-1586: peptidoglycan maturation (meso-diaminopimelate containing)	16936.6	5866.92	368.54	1791.01	7547.94	3348.71	5784.89	6403.33	5416.25	5820.39	3081.82	8084.08	2828.87	2155.98	4120.88	6896.52	7114.82	3546.97	8287.94	1753.73	2021.73	5827.14	9051.89	2687.68	2296.35	3617.54	700.193	2417.68	5980.77	2984.91	13650	16517.1	3393.8	2761.23	2803.71	2057.68	7514.46	7520.06	3192.77	2405.59	2264.82	1920.8	2589.15	3237.27	2907.1	4548.57	1475.47	3823.66	4064.57
PWY0-162: superpathway of pyrimidine ribonucleotides de novo biosynthesis	6254.45	3723.27	149.267	1763.56	7603.57	4599.49	6422.01	8591.3	6614.8	5766.34	3640.9	5424.87	4321.56	9276.89	8344.84	8344.57	6297.92	4942.63	12443.8	5151.57	3259.8	8367.73	4939.33	6274.19	8456.87	7129.82	4201.54	6762.31	6513.2	4169.45	15873.8	10812.6	1897.73	5282.23	7014.9	5965.05	6560.01	6325.72	6050.72	4053.87	2775.96	2885.32	4975.41	3173.37	4153.65	5024.34	4745.14	5638.43	5055.63
PWY0-166: superpathway of pyrimidine deoxyribonucleotides de novo biosynthesis (E. coli)	7212.27	6774.71	892.941	1738.39	10858.7	7254.95	5621.21	8019.15	4789.76	5263.28	6434.74	7729.66	4529.83	5763.72	18645.3	7281.82	6605.74	5360.9	11817.8	4355.01	4711.64	8873.42	5033.54	6282.07	7412.45	7737.86	2870.39	4587.87	6267.8	5133.26	12316.5	8389.79	4006.08	5286.81	5483.58	6912.04	7236.17	6394.07	6698.38	5773.92	5825.83	4383.39	8267.04	4806.2	6201.89	2930.45	4104.06	8543.9	4746.55
PWY0-321: phenylacetate degradation I (aerobic)	1581.6	0	0	0	1068.08	3.29395	135.691	328.971	0	0	80.2018	812.37	157.774	51.391	10.9855	671.56	6.19736	27.2301	67.1543	58.7514	0	506.503	15.1105	0	0	0	0	7.83593	51.4179	0	326.561	3196.43	34.677	29.8125	24.6301	0	1198.57	0	8.12915	52.7136	50.6448	171.478	85.0389	0	0	824.659	0	0	10.1774
PWY0-41: allantoin degradation IV (anaerobic)	500.141	10.8613	0	36.6325	499.177	14.4948	152.107	542.156	0	0	52.5356	415.216	107.9	85.0012	27.5832	177.421	21.8794	34.1055	17.8733	16.0571	139.929	48.3918	21.4767	6.75757	0	0	0	0	5.48183	0	120.92	16.4992	21.3341	17.401	5.34921	4.57323	24.215	0	6.90485	76.0724	11.6067	0	13.468	0	3.27422	0	8.71766	69.8934	2.54669
PWY0-42: 2-methylcitrate cycle I	124.593	271.754	0	271.029	1326.25	53.0272	209.488	0	0	0	0	318.734	21.7767	76.5625	249.989	656.553	30.2898	40.2466	87.2861	0	21.3565	198.448	47.7547	0	0	0	0	0	540.602	0	455.197	239.942	18.1082	45.7208	90.8747	0	57.9711	103.993	0	133.181	5.93295	19.0881	97.2611	0	0	212.685	0	0	0
PWY0-781: aspartate superpathway	6719.47	3603.74	627.331	1015.15	7827.8	4816.26	11235.2	7145.6	1272.56	4211.77	1189.5	5174.07	4549.35	1616.42	5985.51	3992.47	2110.41	1966.74	768.764	1061.23	1900.01	3575.99	4345.23	3031.28	1560.57	2041.73	200.9	1152.72	3491.12	804.054	4562.96	7283.88	1645.81	2835.87	1992.19	1053.9	3881.19	4159.28	1820.86	2305.53	1655.59	1043.58	1907	1143.74	1289.83	1635.16	1919.66	4654.51	3023.9
PWY0-845: superpathway of pyridoxal 5-phosphate biosynthesis and salvage	1519.25	3436.92	0	1392.31	5043.29	2088.35	1316.28	2867.64	7882.09	4217.78	10438.2	3331.68	204.097	1047.62	737.555	5821.33	6332.59	5420.38	12639.5	5037.11	3174	5618.19	3876.87	2342.68	6910.78	7584.44	2016.54	8519.32	7675.92	2604.4	10576.6	9035.27	6583.47	2811.07	8625.14	6077.23	1767.15	6639.31	8091.56	1909.88	3955.08	3308.35	5319.55	3652.82	2709.7	2335.51	2443.8	3298.14	5626.63
PWY0-862: (5Z)-dodec-5-enoate biosynthesis	5350.99	1501.06	293.498	1160.78	4888.2	467.444	983.962	2530.05	86.1055	352.144	518.409	2714.97	561.439	434.064	2549.57	2634.17	3866.63	396.984	515.847	289.442	1091.09	1988.2	3803.28	482.557	703.324	847.353	27.5735	226.573	2912.97	1004.34	2392.08	7045.34	769.432	2002.1	756.695	592.843	3765.22	4420.19	430.376	2356.83	640.141	745.219	623.997	186.517	387.348	2285.69	1301.77	1441.3	142.92
PWY0-881: superpathway of fatty acid biosynthesis I (E. coli)	0	0	0	0	0	0	0	0	0	0	0	0	0	0	0	0	0	47.8939	0	0	0	0	0	0	0	0	0	0	0	0	0	0	0	0	0	0	0	0	0	380.954	0	0	0	0	0	0	0	0	0
PWY1F-823: leucopelargonidin and leucocyanidin biosynthesis	0	27.6394	0	0	3.32963	5.53466	0	6.6519	1.10988	0	0	4.42478	0	0	0	4.43215	0	0	0	0	0	0	0	0	0	0	0	0	0	0	0	0	0	0	0	0	2.21239	0	0	0	0	0	0	0	0	0	0	4.43951	1.10619
PWY1G-0: mycothiol biosynthesis	0	13.1847	0	0	9.35752	0	6.00761	9.81379	0	0	0	0	0	10.2958	0	3.76687	0	0	0	0	0	0	0	0	0	0	0	0	0	0	5.54585	0	0	0	0	0	0	0	0	0	0	0	0	0	0	0	0	0	0
PWY3O-1109: superpathway of 4-hydroxybenzoate biosynthesis (yeast)	0	0	0	0	0	0	0	0	0	0	0	0	0	0	0	0	0	0	0	0	7.09052	0	0	0	0	0	0	0	0	5.62124	0	0	0	0	0	0	0	0	0	0	0	0	0	0	0	0	0	0	0
PWY3O-19: ubiquinol-6 biosynthesis from 4-hydroxybenzoate (eukaryotic)	32.9533	0	0	0	0	0	0	16.4956	0	0	0	0	0	0	0	1548.15	0	182.319	0	0	0	0	13.768	0	0	0	0	0	0	115.541	0	33.9591	37.6341	0	0	77.0823	0	0	0	0	0	0	0	0	0	0	0	0	0
PWY3O-355: stearate biosynthesis III (fungi)	0	0	0	0	0	0	0	0	0	0	0	0	0	0	0	0	0	0	0	0	0	0	0	0	0	0	0	0	0	0	0	0	0	0	0	0	0	0	0	0	0	0	0	0	0	0	0	0	0
PWY490-3: nitrate reduction VI (assimilatory)	102.44	143.001	12.0482	0	120.469	58.8753	303.999	164.59	0	51.9539	0	72.5561	299.841	286.537	0	149.899	25.7151	64.3982	0	18.0421	0	18.087	43.4815	27.1196	0	93.3057	20.7067	14.9567	236.14	4.84157	210.88	2.1488	37.086	198.332	45.0556	71.6915	74.3062	0	33.1516	103.89	58.1672	41.0546	33.5021	34.1232	42.701	45.0253	20.2425	163.781	63.3338
PWY4FS-7: phosphatidylglycerol biosynthesis I (plastidic)	11395.7	3791.47	0	1507.88	8077.15	5290.83	2765.75	11042.9	1879.61	624.371	705.645	8919.96	3264.82	2589.47	13863.7	4390.07	4084.08	1493.66	1295.2	830.132	1905.26	4140.58	8051.25	1369.16	3074.22	3375.3	922.317	2391.27	5156.43	1244.75	4496.83	10908.1	1496.43	2764.84	3166.95	2119.89	6324.22	4411.54	1158.52	3187.6	1898.15	1597.15	2372.6	1191.06	5997.52	2281.45	2974.19	3370.98	2119.6
PWY4FS-8: phosphatidylglycerol biosynthesis II (non-plastidic)	11395.7	3791.41	0	1507.88	8076.5	5289.67	2765.75	11042.8	1879.61	624.371	705.645	8912.08	3264.77	2589.47	13855.9	4388	4084.08	1493.66	1295.2	830.132	1905.26	4140.5	8051.25	1369.16	3074.18	3375.3	922.317	2391.27	5156.43	1244.75	4496.54	10907.6	1496.43	2764.84	3166.95	2119.87	6324.22	4411.54	1158.52	3187.36	1898.15	1597.15	2372.6	1191.06	5996.81	2281.45	2974.13	3370.98	2119.56
PWY4LZ-257: superpathway of fermentation (Chlamydomonas reinhardtii)	3582.47	1263.15	2.63495	470.446	1047.4	975.159	1452.88	1642.53	160.825	417.709	0	1937.89	381.215	439.478	311.33	534.821	391.681	574.571	189.099	652.264	1036.06	1101.89	1333.26	352.778	87.4599	505.546	89.3588	201.738	978.567	318.722	552.732	2692.78	594.521	297.603	519.938	260.603	1355.28	1124.63	451.068	153.758	614.156	180.275	690.368	227.193	360.03	72.6002	114.072	1217.87	268.176
PWY66-367: ketogenesis	38.0411	0	0	0	11.2919	446.51	0	189.296	60.8147	0	16.2298	35.7085	0	18.9045	0	493.958	0	0	0	0	0	11.2183	46.3593	0	0	0	0	0	0	0	0	0	35.5622	30.6997	0	0	0	0	0	0	7.93596	0	0	7.6236	0	0	0	0	12.0699
PWY66-375: leukotriene biosynthesis	0	0	0	0	0	0	0	0	0	0	0	0	0	6.30461	0	0	0	0	0	0	0	0	0	0	0	0	0	0	0	0	0	0	0	0	0	0	0	0	0	0	0	0	0	0	0	0	0	0	0
PWY66-388: fatty acid &alpha;-oxidation III	0	0	0	43.8096	0	0	0	0	0	0	0	0	0	7.31831	0	0	0	0	0	0	0	0	0	0	0	0	0	0	0	0	0	0	0	0	0	0	0	0	0	0	0	0	0	0	0	0	0	0	0
PWY66-389: phytol degradation	14.2726	142.367	0	335.331	729.49	0	633.992	0	35.3479	0	19.3336	84.9515	129.433	116.899	455.378	335.496	22.1556	59.7983	0	0	20.9474	111.298	354.577	0	0	265.173	0	0	131.123	0	283.001	20.342	0	9.14617	27.4107	0	0	85.3397	0	17.5374	1.02335	0	54.2109	0	0	30.9989	0	0	0
PWY66-391: fatty acid &beta;-oxidation VI (peroxisome)	0	0	0	0	0	0	0	0	0	0	0	0	0	3.11682	0	0	0	0	0	0	0	0	0	0	0	0	0	0	0	0	0	0	0	0	0	0	0	0	0	0	0	0	0	0	0	0	0	0	0
PWY66-398: TCA cycle III (animals)	100.258	99.448	42.5276	161.554	578.118	115.98	29.0139	493.571	109.681	220.27	79.7687	352.175	0	181.258	120.496	544.876	185.374	287.176	162.424	0	112.728	634.852	287.725	0	0	0	0	275.397	196.018	157.313	1207.82	228.121	279.67	54.2228	50.1726	0	524.281	0	388.328	122.041	269.698	48.3544	95.9868	244.046	155.473	118.067	0	40.454	325.986
PWY66-399: gluconeogenesis III	3227.31	2848.08	80.4739	583.831	5016.99	3004.75	1155.38	3893.94	519.792	1331.19	681.064	4591.43	339.827	28.0731	65.738	3844.4	188.105	2385.42	1758.37	2674.89	3777.62	5023.07	4575.83	860.533	1101.56	1190.19	815.302	2028.85	5314.31	2344.41	5377.84	3996.47	1066.23	2205.66	2185.8	2077.64	2062.21	4156.49	3012.51	2066.07	2127.96	0	2403.33	1852.94	2231.71	0	1674.56	3806.77	2410.16
PWY66-400: glycolysis VI (metazoan)	11205.8	6818.33	1077.42	1683.57	9686.76	3735.11	3850.07	5608.54	1538.12	1089.72	4850.44	9763.64	1274.96	2532.24	3266.96	5996.72	7822.92	1908.96	4594.1	3537.21	3576.18	5042.12	8539.63	586.655	7200.19	5537.23	1843.54	1939.2	6460.06	2202.22	6663.06	12232.9	734.166	2119.83	2978.74	1858.45	5769.56	8320.42	2592.09	2697.04	1749.83	2597.26	2716.47	1668.91	4135.47	3866.32	1452.95	3748	2051.32
PWY66-409: superpathway of purine nucleotide salvage	9987.46	7033.44	50.0602	1779.96	10756.1	6630.25	5544.11	8257.57	3536.32	4001.69	5692.22	11141.4	4278.23	7017.2	9778.14	6098.78	6708.52	1277.8	2741.33	1414.97	1834.09	4913.47	5413.13	969.358	6782.68	3258.51	322.655	411.685	6281.61	1608.7	6465.15	10684.6	1031.91	2035.19	2120.97	1310.36	6113.43	6392.88	887.558	3228.68	1161.74	2079.16	1603.07	822.326	1995.97	4259.37	797.252	3918.5	1991.32
PWY66-422: D-galactose degradation V (Leloir pathway)	14775.5	11022.7	2522.33	1704.16	8205.41	9781.31	10594.9	15388.5	8997.18	11328.3	4487.61	13464.8	10072.7	10392	21940.6	5400.62	4468.92	6358.6	2588.03	2076.28	3598.03	4242.78	6507.1	4442	3835.83	4604.95	1399.56	2295.98	5344.32	3141	5876.15	9073.68	5073.41	4990.31	2362.53	7830.42	4961.37	3557.27	5179.76	3363.16	3591.24	912.038	5925.56	4100.42	4016.79	1900.35	5621.36	6472.18	5269.86
PWYG-321: mycolate biosynthesis	5794.73	1732.27	379.7	1198.55	5264.27	558.345	1163.88	2908.32	103.872	423.7	609.829	3007.95	316.393	511.446	2615.59	2962.73	4159.96	474.822	600.681	345.793	1233.63	2236.01	3808.29	571.921	827.495	968.195	33.2925	272.612	3208.17	1145.91	2707.42	7058.4	910.652	2221.86	897.422	704.983	3877.34	4754.05	514.233	2521.92	751.856	815.564	741.668	224.329	460.381	2353.97	1432.41	1679.28	172.359
PYRIDNUCSAL-PWY: NAD salvage pathway I	6101.14	1562.35	268.199	412.341	4748.5	2525.67	5723.81	4423.48	1408	674.978	663.388	3713.54	830.169	1041.46	693.956	3637.94	2120.92	625.404	287.643	314.736	735.02	1941.87	2695.96	1607.66	566.49	367.292	186.754	129.501	1574.69	991.42	2037.92	4576.68	877.879	913.762	826.331	279.324	1298.8	2737.82	122.495	1537.14	491.637	417.397	477.442	531.694	766.844	1181.07	414.616	1339.16	1557.05
PYRIDNUCSYN-PWY: NAD biosynthesis I (from aspartate)	9603.43	3874.64	344.001	1209.45	8090.6	3820.95	8166.01	6877.05	4206.5	6641.92	1393.18	10602.9	3111.16	3743.26	1630.53	5348.66	3933.04	4180.95	5212.77	3290.44	4596.03	6967.84	5067.4	3215.78	2079.84	2167.62	3165.88	2306.79	3037.38	4757.49	13543.7	8146.39	4197.1	3870.93	3806.41	3609.3	7070.33	3513.98	3042.29	4717.13	5233.61	1161.39	4631.26	3681.55	4194.91	4289.85	3405.46	6818.18	2524.09
PYRIDOXSYN-PWY: pyridoxal 5-phosphate biosynthesis I	3164.99	2688.2	0	1053.14	4759.34	1635.94	978.458	2277.53	6710.64	3321.17	9064.12	2688.24	384.462	837.774	1861.82	6343.81	6977.33	4565.74	12910.3	4391.64	2768.08	4931.38	3932.76	1867.89	6457.91	7400.84	1534.35	9220.73	7024.99	2062.92	9327.42	8377.8	5745.12	2212.83	8214.99	5385.92	2754.83	5296.65	7654.12	1454.67	3169.55	2786.32	5020.9	2850.99	2168.03	2387.64	1870.37	2569.34	5385.06
REDCITCYC: TCA cycle VIII (helicobacter)	3394.62	774.039	0	566.91	3480.92	206.874	705.932	943.882	18.8092	0	288.799	1591.94	373.63	316.853	1074.25	1540.56	2352.76	247.116	313.021	163.377	373.582	1252.58	1495.69	11.6829	87.5524	617.134	28.1491	43.6089	1438.58	31.255	1087.16	5054.28	155.677	288.57	396.037	157.301	1185.29	2833.24	58.0944	704.762	185.017	520.226	237.253	43.5145	123.077	1345.82	71.4296	448.54	79.2431
RHAMCAT-PWY: L-rhamnose degradation I	4693.84	4087.29	22.0423	1380.34	7036.4	2269.24	3015.52	5641.03	4747.14	3756.44	5588.52	3499.61	1832.92	4768.02	9677.48	4505.48	4147.67	2530.04	6596.93	3521.6	1775.4	2916.26	5110.13	2353.51	2768.54	6024.68	1687.93	4545.94	5169.14	2372.18	3368.81	7479.8	4516.17	2496.79	2515.03	3411.77	4707.69	4627.98	3286.44	1454.72	2955.22	1721.33	2301.94	2719.17	2328.85	2684.11	1824.31	2909.25	1834.76
RIBOSYN2-PWY: flavin biosynthesis I (bacteria and plants)	8357.23	3312.57	0	1626.72	8427.92	3478.57	1838.61	5400.45	1617.7	529.079	2133.36	7117.63	1661.42	1597.56	566.294	6731.71	5977.76	2348.15	5765.91	4608.09	4763.72	6225.26	6793.29	1974.97	1882.28	58.9931	0	2266.26	5873.12	2794.21	6279.12	11187.7	4176.22	3568.32	3282.22	2990.17	5013.41	6793.78	573.719	3076.46	3486.97	1666.03	4817.83	60.6028	2765.1	4477.8	1171.95	5966.65	1213.7
RUMP-PWY: formaldehyde oxidation I	57.7869	0	0	0	126.731	104.956	0	74.622	0	88.8219	0	286.282	0	80.1269	0	0	0	0	0	0	0	0	0	0	0	0	5.58441	0	0	8.75071	0	0	0	0	0	0	0	0	19.8526	0	26.3703	0	5.15382	0	0	0	0	0	0
SALVADEHYPOX-PWY: adenosine nucleotides degradation II	1739.03	2364.92	57.0133	541.356	5636.61	2165.86	806.12	3809.19	1473.07	2602.57	719.488	4333.72	2237.25	795.848	567.128	2743.4	4423.53	1461.82	540.163	765.268	1340.28	2173.93	4510.98	583.43	1295.25	426.119	498.057	414.79	2763.17	511.239	1997.32	10104.6	1108.7	1162.58	894.2	1217.8	4414.31	3284.48	812.666	1383.5	1373.52	1071.66	901.339	561.302	626.859	2924.46	787.871	2087.58	498.721
SER-GLYSYN-PWY: superpathway of L-serine and glycine biosynthesis I	14012.8	6419.79	1728.34	769.968	7781.06	6475.93	10300.3	9108.05	4872.23	8274.06	1150.36	13172.2	6161.66	5519.47	11322.4	3507.11	2979.25	4659.6	1891.77	2068.08	3270.03	4237.69	5986.55	2482.24	1912.18	2589.21	342.061	1672.29	4833.79	3138.2	7784.05	7788.99	5392.71	4554.89	2005.94	3797.61	5694.64	2386.85	2437.63	3126.47	4078.14	1551.04	3480.96	3683.52	3694.65	1949.84	2948.83	6657.35	2005.26
SO4ASSIM-PWY: sulfate reduction I (assimilatory)	3599.44	2314	0	1914.91	8477.29	527.314	2351.36	2839.56	17.147	221.118	864.853	2713.79	435.838	1292.19	3758.28	4496.06	5188.25	1199.06	926.73	342.636	901.425	3336.87	5727.75	338.846	379.821	2109.88	9.84112	134.001	4362.74	418.872	8301.77	8026.78	647.586	1212.98	1034.37	349.422	2746.49	4743.07	623.271	1196.58	594.608	990.066	1371.72	194.581	338.748	3084.22	275.175	1123.68	48.4998
SPHINGOLIPID-SYN-PWY: sphingolipid biosynthesis (yeast)	0	0	0	0	0	0	0	0	0	0	0	0	0	2.673	0	0	0	0	0	0	0	0	0	0	0	0	0	0	0	0	0	0	0	0	0	0	0	0	0	0	0	0	0	0	0	0	0	0	0
SULFATE-CYS-PWY: superpathway of sulfate assimilation and cysteine biosynthesis	5822.05	2868.18	0	1026.18	5130.11	1019.95	1360.44	4020.87	38.0345	468.447	1042.2	4792.22	823.609	1954.11	2805.1	3034.92	3159.71	1411.03	872.3	527.434	1401.88	3861.46	4897.85	408.393	671.145	1201.54	21.3637	207.006	2857.89	557.284	6962.43	6484.17	853.686	1393.93	996.922	651.5	3579.02	2895.3	890.064	1582.55	837.49	733.116	1353.66	330.873	556.844	2030.55	448.201	1973.86	104.398
TCA-GLYOX-BYPASS: superpathway of glyoxylate bypass and TCA	5113.5	1380.59	0	1080.61	4801.12	191.851	568.197	2171.76	0	0	450.295	2320.67	547.529	398.695	1372.33	2250.88	3715.83	317.544	509.88	336.969	535.988	2004.24	3701.29	48.051	0	0	0	64.8324	2500.41	13.6465	1822.72	6156.88	219.379	382.622	762.339	55.6368	3247.18	4142.07	64.1019	1056.03	285.265	810.851	331.528	8.91248	101.942	2200.6	48.1589	807.802	57.1861
TCA: TCA cycle I (prokaryotic)	6380.06	2252.56	209.992	1479.42	8146.38	1171.66	3674.89	3852.01	995.772	1238.98	750.915	3538.92	1002.84	1186.26	2920.29	3310.84	4744.9	1737.68	1135.15	1231.72	2400.06	3563.55	4751.57	1445.83	189.153	1411.67	1073.83	1508.66	3893.29	1190.21	3354.48	9373.58	1609.53	1531.85	2016.06	1970.76	4232.79	5132.49	1071.7	1919.92	1504.35	1375.93	1634.71	958.728	460.685	2902.64	1414.5	3418.24	487.544
TEICHOICACID-PWY: teichoic acid (poly-glycerol) biosynthesis	109.199	12.2896	0	0	166.269	56.0484	0	4.12903	0	0	26.83	3.96016	26.8891	3.98346	25.1325	4.086	0	0	0	17.3993	0	0	0	0	0	0	0	0	19.5092	0	5.89517	25.3468	22.1376	0	0	0	0	0	0	0	0	0	0	0	2.04769	0	7.73569	82.5086	5.83719
THISYN-PWY: superpathway of thiamin diphosphate biosynthesis I	6699.22	3986.96	0	1567.17	10678.5	1734.46	2393.55	6886.98	624.899	390.386	2302.28	6059.93	3001.98	1914.78	4331.43	6493.87	7291.39	1223.07	2897.83	1456.6	3030.4	6228.42	8137.9	542.504	42.5108	4345.2	24.6594	315.925	7215.99	156.512	7460.05	11719.2	1095.88	1784.3	2317.07	452.38	9015.35	7390.51	879.268	4341.05	1063.85	5075.15	1736.88	415.245	241.984	7739.42	1307.19	3047.11	886.282
THISYNARA-PWY: superpathway of thiamin diphosphate biosynthesis III (eukaryotes)	8429.67	4628.23	759.15	1735.61	7345.24	4793.72	6538.88	7078.88	3098.74	6376.92	4426.73	5654.26	3978.47	3101.75	9054.27	4602.02	4428.84	2510.14	5349.12	2132.09	1199.83	3098.49	4778.9	2414.63	4843.21	6372.2	1293.02	2957.86	6203.43	2117.32	4260.87	8265.72	3443.52	2203.26	1238.88	2895.83	4954.47	3674.61	3847.64	1676.81	960.708	7518.16	3857.32	3269.96	3583.44	3354.87	1701.97	3321.98	1968.84
THREOCAT-PWY: superpathway of L-threonine metabolism	0	0	0	0	0	0	0	0	0	0	0	0	0	0	0	0	0	0	0	0	0	0	258.011	0	0	0	0	0	0	0	33.6461	0	0	0	0	0	0	0	0	0	0	0	0	0	0	0	0	0	0
THRESYN-PWY: superpathway of L-threonine biosynthesis	11162.5	9417.93	4843.85	1411.59	11753.4	11665.5	19637.2	12948.2	6979.75	7834.2	8078.35	10150.7	12656.9	7152.19	14668.1	8348.05	4012.38	7621	5626.42	4224.58	5707.37	6693.49	7601.63	6762.92	4462.88	4256.87	2222.48	5952.51	7176.51	3916.95	7531.21	10293.8	6504.71	6712.58	6984.82	6469.82	6544.78	7788.84	6007.65	4191.77	5526.69	2983.61	5310.47	4310.75	4252.83	1989.56	3592.36	12989.7	6446.06
TRNA-CHARGING-PWY: tRNA charging	9868.28	10492.6	1038.54	1249.04	10480.2	12106.8	7586.09	13191.4	9809.86	12555.3	2983.32	12943.7	5676.16	8118.31	4016.99	5863.69	1994.74	12700.3	9849.44	6365.21	14438.5	10514.9	10634.9	8941.59	4356.52	4086.19	5323.89	6105.33	8363.34	8877.97	17471.2	9923.06	10531	12145.7	6380.01	11637.1	8888.38	7408.68	9604.01	6944.99	17876.4	2974.55	8492.76	6995.85	7489.32	1705.38	10157.6	16267	7113.33
TRPSYN-PWY: L-tryptophan biosynthesis	10347.5	7536.25	95.4859	1334.53	5388.6	6431.82	9469.12	8426.05	5839.24	10895.6	1722.16	5894.93	2929.09	4438.94	3090.03	5054.03	6053.9	2528.94	3647.78	3443.98	4132.03	4089.72	7195.94	1445.25	6577.68	3025.25	1332.54	2615.48	5522.01	1994.28	7010.82	11210.7	1884.45	3111.46	1650.83	1658.26	5947.64	7213.27	3049.33	3740.32	2182.21	1355.22	3086.79	2924.41	2144.46	4657.32	1878.97	6543.48	1802.91
TYRFUMCAT-PWY: L-tyrosine degradation I	0	0	0	34.295	0	0	0	0	0	0	0	0	0	0	0	0	0	0	0	0	0	0	0	0	0	0	0	0	0	0	0	0	0	0	0	0	0	0	0	0	0	0	0	0	0	0	0	0	0
UBISYN-PWY: superpathway of ubiquinol-8 biosynthesis (prokaryotic)	2006.31	568.685	0	460.621	2580.69	106.401	514.351	1094.36	0	0	243.997	1105.76	267.321	196.552	872.685	1548.24	1876.9	131.566	229.703	49.8658	223.61	909.011	1970.92	5.51465	0	403.94	0	18.5602	1069.72	16.8698	1133.22	4367.45	50.9738	117.912	297.957	9.12283	1953.41	2018.23	11.779	420.654	83.5246	303.516	262.725	0	43.3931	1268.76	6.30746	270.247	17.1395
UDPNACETYLGALSYN-PWY: UDP-N-acetyl-D-glucosamine biosynthesis II	0	0	0	0	0	0	0	0	0	0	0	0	0	2.61863	0	0	0	0	0	0	0	0	0	0	0	0	0	0	0	0	0	0	0	0	0	0	0	0	0	0	0	0	0	0	0	0	0	0	0
UDPNAGSYN-PWY: UDP-N-acetyl-D-glucosamine biosynthesis I	9221.55	4993.85	32971.3	1320.04	7152.73	7755.31	16820.9	9523.5	2504.93	1903.89	5007.58	7173.67	10754.3	984.945	20945.5	5328.42	3166.08	1864.68	799.441	1643.46	665.306	2380.33	5631.34	1515.27	1115.24	1158.09	239.211	939.855	3656.36	940.789	2769.46	8176.95	663.147	1055.58	1272.72	351.377	4059.27	6038.96	305.685	1543.13	329.506	1014.88	1163.89	492.247	365.383	2677.99	692.083	8018.48	2995.84
UNINTEGRATED	2.97628e+07	2.15212e+07	1.64867e+07	6.11749e+06	3.42848e+07	1.74867e+07	2.14039e+07	2.57232e+07	1.83605e+07	1.72829e+07	2.30083e+07	2.59833e+07	1.94449e+07	1.86461e+07	2.70826e+07	2.16836e+07	2.07091e+07	1.57791e+07	1.92402e+07	1.52237e+07	1.4065e+07	2.18131e+07	2.49317e+07	1.53721e+07	1.95003e+07	2.24121e+07	8.5818e+06	1.35777e+07	2.33789e+07	1.18735e+07	2.50147e+07	3.77635e+07	1.46136e+07	1.51073e+07	1.57624e+07	1.79492e+07	2.20003e+07	3.03941e+07	1.64974e+07	1.6407e+07	1.20515e+07	1.4933e+07	1.8849e+07	1.35178e+07	1.64136e+07	1.50171e+07	1.16622e+07	2.02179e+07	1.30541e+07
UNMAPPED	1.1403e+07	1.23377e+07	3.59202e+06	1.68779e+06	1.22639e+07	1.04934e+07	7.74529e+06	1.2162e+07	7.21622e+06	9.60699e+06	6.18303e+06	1.2047e+07	7.7621e+06	7.45399e+06	8.34341e+06	6.43124e+06	4.85413e+06	1.17989e+07	7.23905e+06	7.4397e+06	1.0353e+07	1.08649e+07	1.22097e+07	7.67162e+06	5.60317e+06	6.81831e+06	4.8216e+06	6.06553e+06	9.85287e+06	8.12378e+06	2.05618e+07	1.211e+07	9.68498e+06	1.08182e+07	6.98039e+06	8.11703e+06	1.23665e+07	1.08362e+07	7.36618e+06	9.35908e+06	1.03943e+07	4.81416e+06	7.51443e+06	6.33418e+06	7.83673e+06	6.18324e+06	6.52181e+06	1.46698e+07	7.63747e+06
URDEGR-PWY: superpathway of allantoin degradation in plants	361.721	7.30611	0	0	375.305	14.6669	131.214	443.205	0	0	0	347.762	21.8084	75.2304	0	129.922	14.6361	35.0401	0	0	149.229	33.1468	1.83894	5.79279	0	0	0	4.90157	3.67122	3.10317	93.2503	11.0166	22.1411	12.3147	3.59271	5.72899	16.2982	0	5.48134	56.2211	8.88924	0	6.0229	0	3.0369	0	7.5762	53.3978	2.12536
URSIN-PWY: ureide biosynthesis	0	0	0	0	93.7001	0	313.23	0	0	0	0	0	0	0	23.4377	0	0	0	0	0	0	0	122.912	0	0	23.3706	0	0	23.6655	0	23.5146	0	0	0	0	0	0	0	0	0	0	0	0	0	0	0	0	0	0
VALDEG-PWY: L-valine degradation I	0	0	0	49.5242	2.85161	0	0	0	0	0	0	0	0	7.95157	0	0	0	0	0	0	0	0	0	0	0	0	0	0	0	0	0	0	0	0	0	0	0	0	0	0	0	0	0	0	0	0	0	0	0
VALSYN-PWY: L-valine biosynthesis	19158.7	17575.6	40986.8	2342.7	16250	18674.2	22431	19929.3	15657.9	18506.1	15638.2	16544.2	24558.7	16581.2	12507.6	12568.2	10336.3	14741.6	17176.3	12710.3	7026.43	14700.7	14984.9	17139.3	11298.8	14147.2	8667.24	10275	12958.7	10270.2	20319.4	15005.8	12415.7	13302.9	13020	16537.6	13929.6	17130.9	14237.9	10181.1	9356.2	16083.3	14644.3	11992.5	13015.2	8519.74	12358.1	18545.7	12150
[truncated: 46 more columns]
