# Supplementary material for: Correlation of the gut microbiome and immune-related adverse events in gastrointestinal cancer patients treated with immune checkpoint inhibitors
Source: Front Cell Infect Microbiol. 2023 Mar 3;13:1099063. doi: 10.3389/fcimb.2023.1099063 (PMC10084768; doi:10.3389/fcimb.2023.1099063)
Supplement: Supplementary file 4 [file Table_4.xlsx]

## Sheet: sheet1
Supplementary Table 4. Differential features between the irAE and non-irAE group caculated by Maaslin2. “Reference level” indicates the group maaslin2 used to compare against. "Comparison" indicates the two groups maaslin2 compared. “Enrich group" indicates in which direction the feature is enriched. "coef" means the model coefficient value (effect size). Coefficients for categorical variables in…
"taxa" shows the species results.
"pathway" shows the functional pathway results.
taxa											pathway
feature	Reference level	Enrich group	coef	stderr	pval	qval	N	N.not.zero	Comparison		feature	Reference level	Enrich group	coef	stderr	pval	qval	N	N.not.zero	Comparison
s__Bifidobacterium_dentium	irAE_No	irAE_Yes	1.57164	0.496184	0.00211428	0.0300168	95	32	irAE_No vs irAE_Yes		PWY-5659: GDP mannose biosynthesis	irAE_NO	irAE_Yes	0.61619	0.181318	0.00102005	0.0131689	95	95	irAE_No vs irAE_Yes
s__Bacteroides_massiliensis	irAE_No	irAE_No	-1.6233	0.539477	0.00341817	0.0388831	95	28	irAE_No vs irAE_Yes		PWY-7187: pyrimidine deoxyribonucleotides de novo biosynthesis II	irAE_NO	irAE_Yes	0.446144	0.135313	0.00141003	0.0169646	95	95	irAE_No vs irAE_Yes
s__Ruminococcus_torques	irAE_No	irAE_No	-1.41796	0.496019	0.0053102	0.0551823	95	90	irAE_No vs irAE_Yes		DENOVOPURINE2-PWY- superpathway of purine nucleotides de novo biosynthesis II	irAE_NO	irAE_Yes	0.400814	0.136494	0.00423554	0.0360491	95	95	irAE_No vs irAE_Yes
s__Clostridium_hathewayi	irAE_No	irAE_No	-1.29383	0.510024	0.0129496	0.105268	95	47	irAE_No vs irAE_Yes		MET SAM-PWY- superpathway of S adenosyl L methionine biosynthesis	irAE_NO	irAE_Yes	0.57293	0.197062	0.0046119	0.0386794	95	95	irAE_No vs irAE_Yes
s__Megamonas_unclassified	irAE_No	irAE_No	-1.16793	0.500049	0.0217844	0.133658	95	17	irAE_No vs irAE_Yes		PWY-6936: seleno amino acid biosynthesis	irAE_NO	irAE_Yes	0.757511	0.261701	0.00478678	0.039447	95	95	irAE_No vs irAE_Yes
s__Bacteroides_clarus	irAE_No	irAE_No	-0.549286	0.237033	0.022806	0.137655	95	10	irAE_No vs irAE_Yes		METSYN-PWY- L homoserine and L methionine biosynthesis	irAE_NO	irAE_Yes	0.547157	0.19244	0.00555104	0.0433133	95	95	irAE_No vs irAE_Yes
s__Gemella_haemolysans	irAE_No	irAE_Yes	0.333803	0.145211	0.0238884	0.14333	95	10	irAE_No vs irAE_Yes		PWY-5920: superpathway of heme biosynthesis from glycine	irAE_NO	irAE_Yes	1.88455	0.692611	0.00784507	0.0546302	95	76	irAE_No vs irAE_Yes
s__Rothia_mucilaginosa	irAE_No	irAE_Yes	0.62706	0.28495	0.0303829	0.165546	95	29	irAE_No vs irAE_Yes		HOMOSER METSYN-PWY- L methionine biosynthesis I	irAE_NO	irAE_Yes	0.625162	0.221747	0.00594551	0.0445042	95	95	irAE_No vs irAE_Yes
s__Paraprevotella_clara	irAE_No	irAE_No	-0.95942	0.447854	0.0349346	0.181516	95	25	irAE_No vs irAE_Yes		UNMAPPED	irAE_NO	irAE_Yes	0.286678	0.101992	0.00609081	0.0448612	95	95	irAE_No vs irAE_Yes
s__Parabacteroides_distasonis	irAE_No	irAE_No	-1.51146	0.72456	0.0398696	0.19229	95	71	irAE_No vs irAE_Yes		THRESYN-PWY- superpathway of L threonine biosynthesis	irAE_NO	irAE_Yes	0.410588	0.148457	0.00692047	0.0494641	95	95	irAE_No vs irAE_Yes
s__Paraprevotella_unclassified	irAE_No	irAE_No	-0.755579	0.463195	0.106415	0.359862	95	27	irAE_No vs irAE_Yes		PWY-3001: superpathway of L isoleucine biosynthesis I	irAE_NO	irAE_Yes	0.380146	0.137972	0.00712737	0.0505345	95	95	irAE_No vs irAE_Yes
s__Bifidobacterium_pseudocatenulatum	irAE_No	irAE_Yes	1.14135	0.715893	0.114454	0.373365	95	43	irAE_No vs irAE_Yes		PWY-7254: TCA cycle VII: acetate producers	irAE_NO	irAE_Yes	1.62318	0.768513	0.0375108	0.142952	95	84	irAE_No vs irAE_Yes
s__Megamonas_rupellensis	irAE_No	irAE_No	-0.543251	0.344482	0.118382	0.379139	95	10	irAE_No vs irAE_Yes		PWY-5347: superpathway of L methionine biosynthesis: transsulfuration	irAE_NO	irAE_Yes	0.507729	0.187631	0.00817786	0.0566046	95	95	irAE_No vs irAE_Yes
s__Bifidobacterium_bifidum	irAE_No	irAE_Yes	1.08025	0.688097	0.120024	0.380453	95	25	irAE_No vs irAE_Yes		ARGSYNBSUB-PWY- L arginine biosynthesis II: acetyl cycle	irAE_NO	irAE_Yes	0.96167	0.357479	0.00854506	0.0584421	95	95	irAE_No vs irAE_Yes
s__Roseburia_intestinalis	irAE_No	irAE_Yes	0.994045	0.641241	0.124685	0.391535	95	47	irAE_No vs irAE_Yes		P4-PWY- superpathway of L lysine: L threonine and L methionine biosynthesis I	irAE_NO	irAE_Yes	0.639919	0.238771	0.00878644	0.0592118	95	95	irAE_No vs irAE_Yes
s__Bacteroides_uniformis	irAE_No	irAE_Yes	1.05213	0.688109	0.129848	0.403972	95	83	irAE_No vs irAE_Yes		PWY0 781: aspartate superpathway	irAE_NO	irAE_Yes	0.618575	0.238286	0.011053	0.0686483	95	95	irAE_No vs irAE_Yes
s__Clostridium_clostridioforme	irAE_No	irAE_No	-0.642611	0.422771	0.132097	0.405936	95	25	irAE_No vs irAE_Yes		PWY-6124: inosine 5 phosphate biosynthesis II	irAE_NO	irAE_Yes	0.409136	0.157983	0.0112393	0.0695727	95	95	irAE_No vs irAE_Yes
s__Eubacterium_rectale	irAE_No	irAE_Yes	1.37641	0.905827	0.132219	0.405936	95	62	irAE_No vs irAE_Yes		PWY-724: superpathway of L lysine: L threonine and L methionine biosynthesis II	irAE_NO	irAE_Yes	0.304585	0.118808	0.0120539	0.0721763	95	95	irAE_No vs irAE_Yes
s__Alistipes_finegoldii	irAE_No	irAE_Yes	0.91956	0.610652	0.135683	0.406373	95	50	irAE_No vs irAE_Yes		ARGSYN-PWY- L arginine biosynthesis I: via L ornithine	irAE_NO	irAE_Yes	0.672636	0.264027	0.012583	0.0739532	95	95	irAE_No vs irAE_Yes
s__Methanobrevibacter_smithii	irAE_No	irAE_Yes	0.594393	0.399529	0.140396	0.412123	95	11	irAE_No vs irAE_Yes		OANTIGEN-PWY- O antigen building blocks biosynthesis: E: coli	irAE_NO	irAE_Yes	0.625394	0.247796	0.0134035	0.07662	95	95	irAE_No vs irAE_Yes
s__Dorea_unclassified	irAE_No	irAE_Yes	0.424475	0.294847	0.153517	0.43002	95	14	irAE_No vs irAE_Yes		PWY-7400: L arginine biosynthesis IV: archaebacteria	irAE_NO	irAE_Yes	0.632622	0.251822	0.0138225	0.0775312	95	95	irAE_No vs irAE_Yes
s__Lactobacillus_oris	irAE_No	irAE_Yes	0.32347	0.226979	0.157663	0.437809	95	10	irAE_No vs irAE_Yes		SER GLYSYN-PWY- superpathway of L serine and glycine biosynthesis I	irAE_NO	irAE_Yes	0.54344	0.21605	0.0137076	0.0775312	95	95	irAE_No vs irAE_Yes
s__Megamonas_funiformis	irAE_No	irAE_No	-0.387683	0.274652	0.161611	0.438316	95	11	irAE_No vs irAE_Yes		DAPLYSINESYN-PWY- L lysine biosynthesis I	irAE_NO	irAE_Yes	0.58168	0.239164	0.0170355	0.0875787	95	95	irAE_No vs irAE_Yes
s__Ruminococcus_obeum	irAE_No	irAE_Yes	0.605275	0.432513	0.165197	0.442867	95	85	irAE_No vs irAE_Yes		PWY-6123: inosine 5 phosphate biosynthesis I	irAE_NO	irAE_Yes	0.356315	0.147832	0.0180225	0.0900952	95	95	irAE_No vs irAE_Yes
s__Eubacterium_siraeum	irAE_No	irAE_Yes	0.632614	0.477062	0.188251	0.480535	95	17	irAE_No vs irAE_Yes		PWY-6507: 4 deoxy L threo hex 4 enopyranuronate degradation	irAE_NO	irAE_Yes	0.729154	0.307565	0.019936	0.0959918	95	94	irAE_No vs irAE_Yes
s__Lachnospiraceae_bacterium_7_1_58FAA	irAE_No	irAE_No	-0.447724	0.344943	0.197691	0.489612	95	29	irAE_No vs irAE_Yes		PWY-6630: superpathway of L tyrosine biosynthesis	irAE_NO	irAE_Yes	1.49441	0.680027	0.0306059	0.12537	95	87	irAE_No vs irAE_Yes
s__Megasphaera_micronuciformis	irAE_No	irAE_No	-0.630406	0.48731	0.199173	0.490873	95	22	irAE_No vs irAE_Yes		RIBOSYN2-PWY- flavin biosynthesis I: bacteria and plants	irAE_NO	irAE_Yes	0.935905	0.39419	0.019759	0.0959918	95	93	irAE_No vs irAE_Yes
s__Dialister_invisus	irAE_No	irAE_Yes	0.881438	0.691808	0.20598	0.500307	95	36	irAE_No vs irAE_Yes		PWY-7392: taxadiene biosynthesis: engineered	irAE_NO	irAE_Yes	1.4116	0.595118	0.0198734	0.0959918	95	81	irAE_No vs irAE_Yes
s__Anaerotruncus_unclassified	irAE_No	irAE_No	-0.324889	0.25694	0.209406	0.50498	95	23	irAE_No vs irAE_Yes		PWY-5173: superpathway of acetyl CoA biosynthesis	irAE_NO	irAE_Yes	1.41077	0.645908	0.0316097	0.127529	95	91	irAE_No vs irAE_Yes
s__Alistipes_onderdonkii	irAE_No	irAE_Yes	0.966144	0.769855	0.212813	0.509537	95	61	irAE_No vs irAE_Yes		UDPNAGSYN-PWY- UDP N acetyl D glucosamine biosynthesis I	irAE_NO	irAE_Yes	0.768246	0.331793	0.022915	0.103455	95	95	irAE_No vs irAE_Yes
s__Escherichia_coli	irAE_No	irAE_Yes	1.02541	0.819529	0.214171	0.511575	95	80	irAE_No vs irAE_Yes		PWY-7242: D fructuronate degradation	irAE_NO	irAE_Yes	0.696363	0.303401	0.0241003	0.10733	95	94	irAE_No vs irAE_Yes
s__Escherichia_unclassified	irAE_No	irAE_Yes	0.874852	0.712085	0.222506	0.526492	95	75	irAE_No vs irAE_Yes		GLUTORN-PWY- L ornithine biosynthesis	irAE_NO	irAE_Yes	0.891354	0.391767	0.0253224	0.111051	95	95	irAE_No vs irAE_Yes
s__Lachnospiraceae_bacterium_3_1_46FAA	irAE_No	irAE_No	-0.549724	0.458992	0.234259	0.541589	95	38	irAE_No vs irAE_Yes		GLYCOGENSYNTH-PWY- glycogen biosynthesis I: from ADP D Glucose	irAE_NO	irAE_Yes	0.504203	0.224665	0.0273249	0.116715	95	95	irAE_No vs irAE_Yes
s__Clostridiales_bacterium_1_7_47FAA	irAE_No	irAE_No	-0.357223	0.300638	0.237946	0.54209	95	28	irAE_No vs irAE_Yes		PWY-6859: all trans farnesol biosynthesis	irAE_NO	irAE_Yes	1.39096	0.67789	0.043152	0.155358	95	87	irAE_No vs irAE_Yes
s__Roseburia_unclassified	irAE_No	irAE_Yes	0.470104	0.39583	0.23817	0.54209	95	15	irAE_No vs irAE_Yes		PWY-7209: superpathway of pyrimidine ribonucleosides degradation	irAE_NO	irAE_Yes	1.37136	0.630465	0.0323006	0.129226	95	70	irAE_No vs irAE_Yes
s__Megamonas_hypermegale	irAE_No	irAE_No	-0.517804	0.438076	0.240391	0.54209	95	14	irAE_No vs irAE_Yes		PWY-7234: inosine 5 phosphate biosynthesis III	irAE_NO	irAE_Yes	0.443981	0.200442	0.0293418	0.121115	95	95	irAE_No vs irAE_Yes
s__Coprococcus_sp_ART55_1	irAE_No	irAE_Yes	0.449015	0.382839	0.244018	0.547958	95	15	irAE_No vs irAE_Yes		PWY-6803: phosphatidylcholine acyl editing	irAE_NO	irAE_Yes	1.36828	0.814915	0.0966906	0.250073	95	86	irAE_No vs irAE_Yes
s__Bilophila_wadsworthia	irAE_No	irAE_No	-0.441878	0.380246	0.248342	0.553122	95	48	irAE_No vs irAE_Yes		PWY-7199: pyrimidine deoxyribonucleosides salvage	irAE_NO	irAE_Yes	0.575425	0.262309	0.0308932	0.126093	95	94	irAE_No vs irAE_Yes
s__Collinsella_aerofaciens	irAE_No	irAE_Yes	0.758927	0.660063	0.25335	0.554355	95	69	irAE_No vs irAE_Yes		PWY-5918: superpathay of heme biosynthesis from glutamate	irAE_NO	irAE_Yes	0.935378	0.427184	0.0311962	0.126883	95	92	irAE_No vs irAE_Yes
s__Bacteroides_thetaiotaomicron	irAE_No	irAE_No	-0.739675	0.64282	0.252984	0.554355	95	82	irAE_No vs irAE_Yes		NAD BIOSYNTHESIS II: NAD salvage pathway II	irAE_NO	irAE_Yes	1.36748	0.588289	0.0224012	0.101937	95	92	irAE_No vs irAE_Yes
s__Eubacterium_biforme	irAE_No	irAE_Yes	0.511978	0.445453	0.253529	0.554355	95	23	irAE_No vs irAE_Yes		PWY-5189: tetrapyrrole biosynthesis II: from glycine	irAE_NO	irAE_Yes	1.36342	0.613749	0.0288859	0.120245	95	92	irAE_No vs irAE_Yes
s__Lachnospiraceae_bacterium_8_1_57FAA	irAE_No	irAE_Yes	0.493193	0.430961	0.25556	0.556073	95	25	irAE_No vs irAE_Yes		PWY-5103: L isoleucine biosynthesis III	irAE_NO	irAE_Yes	0.41727	0.194181	0.0343907	0.134369	95	95	irAE_No vs irAE_Yes
s__Ruminococcus_sp_5_1_39BFAA	irAE_No	irAE_Yes	0.411739	0.362436	0.259028	0.560301	95	36	irAE_No vs irAE_Yes		TCA GLYOX BYPASS: superpathway of glyoxylate bypass and TCA	irAE_NO	irAE_Yes	1.34673	0.708733	0.0606823	0.189725	95	84	irAE_No vs irAE_Yes
s__Lachnospiraceae_bacterium_5_1_63FAA	irAE_No	irAE_Yes	0.436485	0.390095	0.266219	0.569629	95	51	irAE_No vs irAE_Yes		PWY-5030: L histidine degradation III	irAE_NO	irAE_Yes	0.842924	0.404329	0.0399896	0.146623	95	93	irAE_No vs irAE_Yes
s__Coprobacter_fastidiosus	irAE_No	irAE_Yes	0.335364	0.306527	0.276908	0.579093	95	14	irAE_No vs irAE_Yes		HISDEG-PWY- L histidine degradation I	irAE_NO	irAE_Yes	0.755945	0.365363	0.0414772	0.151293	95	94	irAE_No vs irAE_Yes
s__Actinomyces_oris	irAE_No	irAE_Yes	0.134063	0.122976	0.278621	0.581402	95	10	irAE_No vs irAE_Yes		GLUCARDEG-PWY- D glucarate degradation I	irAE_NO	irAE_Yes	1.33069	0.708239	0.0635727	0.196887	95	87	irAE_No vs irAE_Yes
s__Clostridium_bolteae	irAE_No	irAE_No	-0.607639	0.572149	0.291128	0.588091	95	66	irAE_No vs irAE_Yes		PYRIDNUCSYN-PWY- NAD biosynthesis I: from aspartate	irAE_NO	irAE_Yes	0.384423	0.186558	0.0422934	0.153297	95	95	irAE_No vs irAE_Yes
s__Clostridium_nexile	irAE_No	irAE_Yes	0.479043	0.458301	0.298767	0.593998	95	14	irAE_No vs irAE_Yes		TEICHOICACID-PWY- teichoic acid: poly glycerol: biosynthesis	irAE_NO	irAE_Yes	1.32979	0.468159	0.00559565	0.0433133	95	37	irAE_No vs irAE_Yes
s__Bacteroides_ovatus	irAE_No	irAE_No	-0.693909	0.666176	0.300437	0.596142	95	84	irAE_No vs irAE_Yes		GLYCOLYSIS TCA GLYOX BYPASS: superpathway of glycolysis: pyruvate dehydrogenase: TCA: and glyoxylate bypass	irAE_NO	irAE_Yes	1.3237	0.64876	0.0443127	0.157146	95	84	irAE_No vs irAE_Yes
s__Bacteroidales_bacterium_ph8	irAE_No	irAE_Yes	0.665267	0.656601	0.313743	0.610527	95	37	irAE_No vs irAE_Yes		PPGPPMET-PWY- ppGpp biosynthesis	irAE_NO	irAE_Yes	0.984891	0.481967	0.0439952	0.156536	95	93	irAE_No vs irAE_Yes
s__Eggerthella_lenta	irAE_No	irAE_Yes	0.317999	0.31625	0.317397	0.615262	95	21	irAE_No vs irAE_Yes		PWY-4041: gamma: glutamyl cycle	irAE_NO	irAE_Yes	1.28066	0.772527	0.100928	0.255713	95	86	irAE_No vs irAE_Yes
s__Ruminococcus_lactaris	irAE_No	irAE_No	-0.599762	0.602036	0.321873	0.619176	95	38	irAE_No vs irAE_Yes		PWY-6545: pyrimidine deoxyribonucleotides de novo biosynthesis III	irAE_NO	irAE_Yes	0.53873	0.264619	0.0447704	0.158281	95	95	irAE_No vs irAE_Yes
s__Bacteroides_coprocola	irAE_No	irAE_No	-0.676082	0.689628	0.329597	0.623331	95	21	irAE_No vs irAE_Yes		PWY-5154: L arginine biosynthesis III: via N acetyl L citrulline	irAE_NO	irAE_Yes	0.652765	0.323094	0.0463871	0.161402	95	95	irAE_No vs irAE_Yes
s__Oxalobacter_formigenes	irAE_No	irAE_Yes	0.239448	0.245594	0.332245	0.624464	95	12	irAE_No vs irAE_Yes		P105-PWY- TCA cycle IV: 2 oxoglutarate decarboxylase	irAE_NO	irAE_Yes	1.19423	0.644201	0.0671151	0.203739	95	83	irAE_No vs irAE_Yes
s__Eubacterium_hallii	irAE_No	irAE_Yes	0.507124	0.525273	0.336966	0.628426	95	66	irAE_No vs irAE_Yes		GLYCOLYSIS E D: superpathway of glycolysis and Entner Doudoroff	irAE_NO	irAE_Yes	0.661735	0.336332	0.0522742	0.173092	95	94	irAE_No vs irAE_Yes
s__Faecalibacterium_prausnitzii	irAE_No	irAE_Yes	0.685145	0.709372	0.336767	0.628426	95	84	irAE_No vs irAE_Yes		PWY-621: sucrose degradation III: sucrose invertase	irAE_NO	irAE_Yes	0.424847	0.220354	0.0570773	0.182796	95	95	irAE_No vs irAE_Yes
s__Veillonella_atypica	irAE_No	irAE_Yes	0.47967	0.497621	0.337724	0.628426	95	53	irAE_No vs irAE_Yes		PWY-6263: superpathway of menaquinol 8 biosynthesis II	irAE_NO	irAE_Yes	1.18792	0.66428	0.0771714	0.217633	95	63	irAE_No vs irAE_Yes
s__Megasphaera_unclassified	irAE_No	irAE_Yes	0.60384	0.628938	0.339638	0.630489	95	28	irAE_No vs irAE_Yes		ANAGLYCOLYSIS-PWY- glycolysis III: from glucose	irAE_NO	irAE_Yes	0.229587	0.119587	0.0581188	0.184325	95	95	irAE_No vs irAE_Yes
s__Bacteroides_caccae	irAE_No	irAE_Yes	0.653583	0.692599	0.347923	0.640626	95	55	irAE_No vs irAE_Yes		PWY66 422: D galactose degradation V: Leloir pathway	irAE_NO	irAE_Yes	0.312442	0.163663	0.0595125	0.187522	95	95	irAE_No vs irAE_Yes
s__Streptococcus_gordonii	irAE_No	irAE_Yes	0.212198	0.226912	0.352266	0.640626	95	24	irAE_No vs irAE_Yes		REDCITCYC: TCA cycle VIII: helicobacter	irAE_NO	irAE_Yes	1.18283	0.572715	0.0418362	0.152342	95	90	irAE_No vs irAE_Yes
s__Clostridium_symbiosum	irAE_No	irAE_No	-0.495467	0.530497	0.352876	0.640626	95	43	irAE_No vs irAE_Yes		GALACTARDEG-PWY- D galactarate degradation I	irAE_NO	irAE_Yes	1.18281	0.667319	0.0797755	0.222751	95	87	irAE_No vs irAE_Yes
s__Bifidobacterium_adolescentis	irAE_No	irAE_Yes	0.624302	0.693553	0.370497	0.65677	95	30	irAE_No vs irAE_Yes		GLUCARGALACTSUPER-PWY- superpathway of D glucarate and D galactarate degradation	irAE_NO	irAE_Yes	1.18281	0.667319	0.0797755	0.222751	95	87	irAE_No vs irAE_Yes
s__Anaerostipes_hadrus	irAE_No	irAE_No	-0.313645	0.351136	0.37417	0.659377	95	32	irAE_No vs irAE_Yes		PWY-6969: TCA cycle V: 2 oxoglutarate ferredoxin oxidoreductase	irAE_NO	irAE_Yes	0.590672	0.315754	0.0647145	0.199644	95	95	irAE_No vs irAE_Yes
s__Fusobacterium_nucleatum	irAE_No	irAE_No	-0.261326	0.293974	0.376458	0.661097	95	26	irAE_No vs irAE_Yes		PWY-6612: superpathway of tetrahydrofolate biosynthesis	irAE_NO	irAE_Yes	0.911833	0.487985	0.06501	0.200259	95	93	irAE_No vs irAE_Yes
s__Bacteroides_plebeius	irAE_No	irAE_No	-0.613521	0.708233	0.388698	0.670903	95	25	irAE_No vs irAE_Yes		FOLSYN-PWY- superpathway of tetrahydrofolate biosynthesis and salvage	irAE_NO	irAE_Yes	0.878862	0.471989	0.0659353	0.201737	95	93	irAE_No vs irAE_Yes
s__Bacteroides_finegoldii	irAE_No	irAE_No	-0.514088	0.60836	0.40038	0.679433	95	28	irAE_No vs irAE_Yes		HSERMETANA-PWY- L methionine biosynthesis III	irAE_NO	irAE_Yes	0.442292	0.237604	0.0660168	0.201737	95	95	irAE_No vs irAE_Yes
s__Eubacterium_ventriosum	irAE_No	irAE_Yes	0.446007	0.529058	0.401503	0.680193	95	46	irAE_No vs irAE_Yes		GLYOXYLATE BYPASS: glyoxylate cycle	irAE_NO	irAE_Yes	1.17708	0.714762	0.103162	0.259089	95	88	irAE_No vs irAE_Yes
s__Enterococcus_faecalis	irAE_No	irAE_No	-0.26768	0.320582	0.40599	0.681158	95	11	irAE_No vs irAE_Yes		P441-PWY- superpathway of N acetylneuraminate degradation	irAE_NO	irAE_Yes	0.491884	0.265246	0.0670246	0.203733	95	94	irAE_No vs irAE_Yes
s__Streptococcus_vestibularis	irAE_No	irAE_Yes	0.286802	0.346788	0.410461	0.681158	95	30	irAE_No vs irAE_Yes		P122-PWY- heterolactic fermentation	irAE_NO	irAE_Yes	1.17492	0.734452	0.113244	0.275663	95	81	irAE_No vs irAE_Yes
s__Peptostreptococcaceae_noname_unclassified	irAE_No	irAE_Yes	0.196764	0.23573	0.406146	0.681158	95	17	irAE_No vs irAE_Yes		HISTSYN-PWY- L histidine biosynthesis	irAE_NO	irAE_Yes	0.318526	0.171997	0.0673901	0.204035	95	95	irAE_No vs irAE_Yes
s__Pyramidobacter_piscolens	irAE_No	irAE_Yes	0.393141	0.473845	0.408963	0.681158	95	25	irAE_No vs irAE_Yes		PWY-4984: urea cycle	irAE_NO	irAE_NO	-0.707502	0.383997	0.0687738	0.207405	95	92	irAE_No vs irAE_Yes
s__Haemophilus_parainfluenzae	irAE_No	irAE_Yes	0.44283	0.541038	0.415293	0.685131	95	55	irAE_No vs irAE_Yes		PWY-6901: superpathway of glucose and xylose degradation	irAE_NO	irAE_Yes	0.489005	0.266392	0.0697859	0.207816	95	95	irAE_No vs irAE_Yes
s__Lachnospiraceae_bacterium_2_1_58FAA	irAE_No	irAE_No	-0.447524	0.548681	0.416911	0.685556	95	36	irAE_No vs irAE_Yes		PWY0 1297: superpathway of purine deoxyribonucleosides degradation	irAE_NO	irAE_Yes	0.626734	0.341983	0.070237	0.207816	95	95	irAE_No vs irAE_Yes
s__Clostridium_leptum	irAE_No	irAE_No	-0.362573	0.458176	0.430873	0.700516	95	38	irAE_No vs irAE_Yes		GALACTUROCAT-PWY- D galacturonate degradation I	irAE_NO	irAE_Yes	0.49039	0.267914	0.0705749	0.207889	95	94	irAE_No vs irAE_Yes
s__Veillonella_parvula	irAE_No	irAE_Yes	0.480882	0.606346	0.429863	0.700516	95	63	irAE_No vs irAE_Yes		PENTOSE P-PWY- pentose phosphate pathway	irAE_NO	irAE_Yes	0.485153	0.265799	0.071354	0.209147	95	95	irAE_No vs irAE_Yes
s__Dorea_longicatena	irAE_No	irAE_Yes	0.415179	0.537587	0.442005	0.708005	95	72	irAE_No vs irAE_Yes		ASPASN-PWY- superpathway of L aspartate and L asparagine biosynthesis	irAE_NO	irAE_Yes	0.34629	0.190404	0.072357	0.210138	95	95	irAE_No vs irAE_Yes
s__Holdemania_unclassified	irAE_No	irAE_Yes	0.148837	0.192944	0.442537	0.708005	95	19	irAE_No vs irAE_Yes		TCA: TCA cycle I: prokaryotic	irAE_NO	irAE_Yes	0.563426	0.309502	0.0720933	0.210138	95	95	irAE_No vs irAE_Yes
s__Streptococcus_sanguinis	irAE_No	irAE_Yes	0.162802	0.21218	0.444968	0.709696	95	19	irAE_No vs irAE_Yes		PWY-6317: galactose degradation I: Leloir pathway	irAE_NO	irAE_Yes	0.298674	0.164587	0.0729786	0.210903	95	95	irAE_No vs irAE_Yes
s__Ruminococcus_bromii	irAE_No	irAE_Yes	0.549096	0.719193	0.447214	0.711028	95	43	irAE_No vs irAE_Yes		PWY-5989: stearate biosynthesis II: bacteria and plants	irAE_NO	irAE_Yes	0.635365	0.354458	0.0764901	0.216617	95	95	irAE_No vs irAE_Yes
s__Flavonifractor_plautii	irAE_No	irAE_No	-0.283366	0.37701	0.454288	0.717746	95	33	irAE_No vs irAE_Yes		POLYISOPRENSYN-PWY- polyisoprenoid biosynthesis: E: coli	irAE_NO	irAE_Yes	1.17275	0.626175	0.0644044	0.199194	95	87	irAE_No vs irAE_Yes
s__Lactobacillus_salivarius	irAE_No	irAE_Yes	0.475057	0.639895	0.459823	0.722762	95	32	irAE_No vs irAE_Yes		PWY-5505: L glutamate and L glutamine biosynthesis	irAE_NO	irAE_Yes	1.15517	0.62092	0.0661655	0.201923	95	86	irAE_No vs irAE_Yes
s__Streptococcus_anginosus	irAE_No	irAE_Yes	0.28097	0.405701	0.490414	0.743322	95	41	irAE_No vs irAE_Yes		PWY-5910: superpathway of geranylgeranyldiphosphate biosynthesis I: via mevalonate	irAE_NO	irAE_Yes	1.10945	0.494299	0.0273087	0.116715	95	53	irAE_No vs irAE_Yes
s__Anaerotruncus_colihominis	irAE_No	irAE_No	-0.305345	0.442439	0.491923	0.743416	95	37	irAE_No vs irAE_Yes		PWY-7210: pyrimidine deoxyribonucleotides biosynthesis from CTP	irAE_NO	irAE_Yes	1.10867	0.54173	0.0436871	0.156375	95	89	irAE_No vs irAE_Yes
s__Streptococcus_infantis	irAE_No	irAE_Yes	0.111363	0.16305	0.496402	0.749062	95	16	irAE_No vs irAE_Yes		CITRULBIO-PWY- L citrulline biosynthesis	irAE_NO	irAE_NO	-0.670706	0.378969	0.0802213	0.222971	95	92	irAE_No vs irAE_Yes
s__Streptococcus_mutans	irAE_No	irAE_Yes	0.177973	0.265575	0.504523	0.751456	95	11	irAE_No vs irAE_Yes		PWY-6527: stachyose degradation	irAE_NO	irAE_Yes	0.276056	0.158052	0.0841935	0.231068	95	95	irAE_No vs irAE_Yes
s__Veillonella_unclassified	irAE_No	irAE_Yes	0.457924	0.689688	0.508452	0.755487	95	70	irAE_No vs irAE_Yes		PWY-5863: superpathway of phylloquinol biosynthesis	irAE_NO	irAE_Yes	0.831948	0.480761	0.0870497	0.234606	95	92	irAE_No vs irAE_Yes
s__Alistipes_sp_AP11	irAE_No	irAE_Yes	0.199117	0.304329	0.514637	0.756201	95	21	irAE_No vs irAE_Yes		PWY-4242: pantothenate and coenzyme A biosynthesis III	irAE_NO	irAE_Yes	0.424981	0.250267	0.0930201	0.243543	95	95	irAE_No vs irAE_Yes
s__Lactobacillus_gasseri	irAE_No	irAE_Yes	0.271245	0.412068	0.512093	0.756201	95	15	irAE_No vs irAE_Yes		PWY-5345: superpathway of L methionine biosynthesis: by sulfhydrylation	irAE_NO	irAE_Yes	0.630637	0.371501	0.0931293	0.243543	95	94	irAE_No vs irAE_Yes
s__Parasutterella_excrementihominis	irAE_No	irAE_No	-0.367986	0.562328	0.514562	0.756201	95	51	irAE_No vs irAE_Yes		PWY-841: superpathway of purine nucleotides de novo biosynthesis I	irAE_NO	irAE_Yes	0.265308	0.157447	0.0955188	0.248587	95	95	irAE_No vs irAE_Yes
s__Burkholderiales_bacterium_1_1_47	irAE_No	irAE_No	-0.375713	0.577939	0.517327	0.757385	95	49	irAE_No vs irAE_Yes		SULFATE CYS-PWY- superpathway of sulfate assimilation and cysteine biosynthesis	irAE_NO	irAE_Yes	0.692257	0.41171	0.0962273	0.249583	95	94	irAE_No vs irAE_Yes
s__Desulfovibrio_piger	irAE_No	irAE_No	-0.18006	0.278724	0.519951	0.757385	95	12	irAE_No vs irAE_Yes		PWY-7198: pyrimidine deoxyribonucleotides de novo biosynthesis IV	irAE_NO	irAE_Yes	1.10737	0.555542	0.0493246	0.167674	95	89	irAE_No vs irAE_Yes
s__Bifidobacterium_longum	irAE_No	irAE_Yes	0.464307	0.725213	0.523684	0.758438	95	71	irAE_No vs irAE_Yes		PWY-6609: adenine and adenosine salvage III	irAE_NO	irAE_Yes	0.276864	0.166796	0.100495	0.255178	95	95	irAE_No vs irAE_Yes
s__Bacteroides_stercoris	irAE_No	irAE_Yes	0.608012	0.964432	0.530044	0.759784	95	51	irAE_No vs irAE_Yes		PWY-5464: superpathway of cytosolic glycolysis: plants: pyruvate dehydrogenase and TCA cycle	irAE_NO	irAE_Yes	1.09091	0.460669	0.0200696	0.0960895	95	89	irAE_No vs irAE_Yes
s__Subdoligranulum_unclassified	irAE_No	irAE_Yes	0.396433	0.629743	0.530643	0.759784	95	84	irAE_No vs irAE_Yes		PWY-561: superpathway of glyoxylate cycle and fatty acid degradation	irAE_NO	irAE_Yes	1.05524	0.659853	0.11336	0.275663	95	81	irAE_No vs irAE_Yes
s__Streptococcus_mitis_oralis_pneumoniae	irAE_No	irAE_Yes	0.130889	0.210153	0.535007	0.764946	95	21	irAE_No vs irAE_Yes		THISYN-PWY- superpathway of thiamin diphosphate biosynthesis I	irAE_NO	irAE_Yes	0.759743	0.466706	0.107124	0.265844	95	93	irAE_No vs irAE_Yes
s__Adlercreutzia_equolifaciens	irAE_No	irAE_No	-0.263546	0.427017	0.53871	0.765793	95	30	irAE_No vs irAE_Yes		P124-PWY- Bifidobacterium shunt	irAE_NO	irAE_Yes	0.856386	0.532721	0.111512	0.272611	95	57	irAE_No vs irAE_Yes
s__Lactobacillus_mucosae	irAE_No	irAE_Yes	0.355087	0.573766	0.537601	0.765793	95	22	irAE_No vs irAE_Yes		PWY0 1061: superpathway of L alanine biosynthesis	irAE_NO	irAE_Yes	1.04455	0.542099	0.0572249	0.182796	95	93	irAE_No vs irAE_Yes
s__Alistipes_shahii	irAE_No	irAE_Yes	0.463967	0.776129	0.551511	0.770626	95	56	irAE_No vs irAE_Yes		ALLANTOINDEG-PWY- superpathway of allantoin degradation in yeast	irAE_NO	irAE_Yes	1.0304	0.577837	0.0780007	0.219164	95	44	irAE_No vs irAE_Yes
s__Streptococcus_salivarius	irAE_No	irAE_Yes	0.342872	0.566591	0.546638	0.770626	95	63	irAE_No vs irAE_Yes		FUC RHAMCAT-PWY- superpathway of fucose and rhamnose degradation	irAE_NO	irAE_Yes	0.973282	0.615759	0.117552	0.282226	95	88	irAE_No vs irAE_Yes
s__Clostridium_asparagiforme	irAE_No	irAE_No	-0.23823	0.395961	0.548954	0.770626	95	52	irAE_No vs irAE_Yes		FAO-PWY- fatty acid: beta: oxidation I	irAE_NO	irAE_Yes	0.749304	0.475075	0.11833	0.28276	95	92	irAE_No vs irAE_Yes
s__Alistipes_senegalensis	irAE_No	irAE_Yes	0.269469	0.467406	0.565735	0.773856	95	34	irAE_No vs irAE_Yes		PWY-5100: pyruvate fermentation to acetate and lactate II	irAE_NO	irAE_Yes	0.322529	0.206031	0.121069	0.288308	95	94	irAE_No vs irAE_Yes
s__Prevotella_copri	irAE_No	irAE_No	-0.465931	0.814376	0.56869	0.774433	95	32	irAE_No vs irAE_Yes		PWY-5136: fatty acid: beta: oxidation II: peroxisome	irAE_NO	irAE_Yes	0.744936	0.478276	0.12293	0.290122	95	92	irAE_No vs irAE_Yes
s__Gordonibacter_pamelaeae	irAE_No	irAE_Yes	0.187097	0.338684	0.582058	0.77917	95	33	irAE_No vs irAE_Yes		PWY-6305: putrescine biosynthesis IV	irAE_NO	irAE_Yes	0.442815	0.284332	0.122967	0.290122	95	95	irAE_No vs irAE_Yes
s__Paraprevotella_xylaniphila	irAE_No	irAE_No	-0.108772	0.202522	0.592562	0.786368	95	11	irAE_No vs irAE_Yes		GLUCUROCAT-PWY- superpathway of: beta: D glucuronide and D glucuronate degradation	irAE_NO	irAE_Yes	0.474477	0.306648	0.12538	0.294304	95	94	irAE_No vs irAE_Yes
s__Bacteroides_dorei	irAE_No	irAE_No	-0.458233	0.861981	0.596339	0.786793	95	44	irAE_No vs irAE_Yes		PWY0 1261: anhydromuropeptides recycling	irAE_NO	irAE_Yes	0.545473	0.353269	0.126159	0.295019	95	94	irAE_No vs irAE_Yes
s__Neisseria_unclassified	irAE_No	irAE_Yes	0.0960674	0.181838	0.598612	0.787729	95	12	irAE_No vs irAE_Yes		PWY-5198: factor 420 biosynthesis	irAE_NO	irAE_Yes	0.474568	0.310415	0.129896	0.301063	95	10	irAE_No vs irAE_Yes
s__Lachnospiraceae_bacterium_3_1_57FAA_CT1	irAE_No	irAE_Yes	0.15847	0.302234	0.601369	0.78827	95	15	irAE_No vs irAE_Yes		PWY-5897: superpathway of menaquinol 11 biosynthesis	irAE_NO	irAE_Yes	0.686847	0.452978	0.133029	0.304484	95	93	irAE_No vs irAE_Yes
s__Lactobacillus_fermentum	irAE_No	irAE_Yes	0.181756	0.373784	0.627992	0.81052	95	19	irAE_No vs irAE_Yes		PWY-5898: superpathway of menaquinol 12 biosynthesis	irAE_NO	irAE_Yes	0.686847	0.452978	0.133029	0.304484	95	93	irAE_No vs irAE_Yes
s__Coprococcus_comes	irAE_No	irAE_No	-0.290072	0.602117	0.631177	0.813589	95	62	irAE_No vs irAE_Yes		PWY-5899: superpathway of menaquinol 13 biosynthesis	irAE_NO	irAE_Yes	0.686847	0.452978	0.133029	0.304484	95	93	irAE_No vs irAE_Yes
s__Dorea_formicigenerans	irAE_No	irAE_Yes	0.252176	0.532887	0.637223	0.819287	95	63	irAE_No vs irAE_Yes		UBISYN-PWY- superpathway of ubiquinol 8 biosynthesis: prokaryotic	irAE_NO	irAE_Yes	1.44925	0.957556	0.133738	0.30489	95	80	irAE_No vs irAE_Yes
s__Parabacteroides_merdae	irAE_No	irAE_No	-0.340185	0.747463	0.650144	0.828737	95	61	irAE_No vs irAE_Yes		PWY-6385: peptidoglycan biosynthesis III: mycobacteria	irAE_NO	irAE_Yes	0.174481	0.116459	0.137656	0.3114	95	95	irAE_No vs irAE_Yes
s__Oscillibacter_unclassified	irAE_No	irAE_No	-0.295483	0.64961	0.650328	0.828737	95	61	irAE_No vs irAE_Yes		PWY-5791: 1 4 dihydroxy 2 naphthoate biosynthesis II: plants	irAE_NO	irAE_Yes	0.749103	0.503869	0.140667	0.312927	95	93	irAE_No vs irAE_Yes
s__Odoribacter_splanchnicus	irAE_No	irAE_No	-0.210713	0.46807	0.653692	0.829876	95	46	irAE_No vs irAE_Yes		PWY-5837: 1 4 dihydroxy 2 naphthoate biosynthesis I	irAE_NO	irAE_Yes	0.749103	0.503869	0.140667	0.312927	95	93	irAE_No vs irAE_Yes
s__Atopobium_parvulum	irAE_No	irAE_No	-0.0712734	0.163148	0.663281	0.834334	95	15	irAE_No vs irAE_Yes		P461-PWY- hexitol fermentation to lactate: formate: ethanol and acetate	irAE_NO	irAE_Yes	0.586392	0.394801	0.141042	0.313456	95	95	irAE_No vs irAE_Yes
s__Fusobacterium_periodonticum	irAE_No	irAE_No	-0.0901405	0.206829	0.664033	0.834334	95	10	irAE_No vs irAE_Yes		BRANCHED CHAIN AA SYN-PWY- superpathway of branched amino acid biosynthesis	irAE_NO	irAE_Yes	0.275328	0.186704	0.143868	0.31607	95	95	irAE_No vs irAE_Yes
s__Alistipes_indistinctus	irAE_No	irAE_No	-0.234481	0.550783	0.67135	0.83649	95	34	irAE_No vs irAE_Yes		METHANOGENESIS-PWY- methanogenesis from H2 and CO2	irAE_NO	irAE_Yes	0.552654	0.374084	0.143152	0.31607	95	11	irAE_No vs irAE_Yes
s__Eubacterium_eligens	irAE_No	irAE_Yes	0.205178	0.481244	0.670895	0.83649	95	53	irAE_No vs irAE_Yes		PWY-6165: chorismate biosynthesis II: archaea	irAE_NO	irAE_Yes	0.391517	0.265365	0.143676	0.31607	95	10	irAE_No vs irAE_Yes
s__Veillonella_dispar	irAE_No	irAE_Yes	0.178263	0.41848	0.671164	0.83649	95	39	irAE_No vs irAE_Yes		PWY-922: mevalonate pathway I	irAE_NO	irAE_Yes	0.716014	0.484529	0.143044	0.31607	95	61	irAE_No vs irAE_Yes
s__Megasphaera_elsdenii	irAE_No	irAE_Yes	0.11674	0.27601	0.673361	0.836927	95	13	irAE_No vs irAE_Yes		PWY66 409: superpathway of purine nucleotide salvage	irAE_NO	irAE_Yes	0.436222	0.295509	0.143467	0.31607	95	95	irAE_No vs irAE_Yes
s__Streptococcus_thermophilus	irAE_No	irAE_Yes	0.160258	0.382523	0.676272	0.83818	95	25	irAE_No vs irAE_Yes		PYRIDNUCSAL-PWY- NAD salvage pathway I	irAE_NO	irAE_Yes	0.588337	0.398299	0.143212	0.31607	95	93	irAE_No vs irAE_Yes
s__Ruminococcus_gnavus	irAE_No	irAE_No	-0.330574	0.789629	0.676496	0.83818	95	53	irAE_No vs irAE_Yes		PWY0 1586: peptidoglycan maturation: meso diaminopimelate containing	irAE_NO	irAE_Yes	0.382708	0.26009	0.144738	0.317373	95	95	irAE_No vs irAE_Yes
s__Sutterella_wadsworthensis	irAE_No	irAE_No	-0.356344	0.880095	0.686539	0.842277	95	29	irAE_No vs irAE_Yes		ARG POLYAMINE SYN: superpathway of arginine and polyamine biosynthesis	irAE_NO	irAE_Yes	0.381242	0.25967	0.145621	0.317502	95	94	irAE_No vs irAE_Yes
s__Klebsiella_pneumoniae	irAE_No	irAE_Yes	0.290356	0.814013	0.722172	0.86704	95	53	irAE_No vs irAE_Yes		PWY-5855: ubiquinol 7 biosynthesis: prokaryotic	irAE_NO	irAE_Yes	1.16511	0.793789	0.145728	0.317502	95	84	irAE_No vs irAE_Yes
s__Clostridium_ramosum	irAE_No	irAE_No	-0.105573	0.297871	0.723868	0.867608	95	19	irAE_No vs irAE_Yes		PWY-5856: ubiquinol 9 biosynthesis: prokaryotic	irAE_NO	irAE_Yes	1.16511	0.793789	0.145728	0.317502	95	84	irAE_No vs irAE_Yes
s__Bacteroides_xylanisolvens	irAE_No	irAE_Yes	0.208824	0.595735	0.726778	0.868	95	60	irAE_No vs irAE_Yes		PWY-5857: ubiquinol 10 biosynthesis: prokaryotic	irAE_NO	irAE_Yes	1.16511	0.793789	0.145728	0.317502	95	84	irAE_No vs irAE_Yes
s__Actinomyces_odontolyticus	irAE_No	irAE_Yes	0.0660802	0.192527	0.732247	0.868674	95	24	irAE_No vs irAE_Yes		PWY-6708: ubiquinol 8 biosynthesis: prokaryotic	irAE_NO	irAE_Yes	1.16511	0.793789	0.145728	0.317502	95	84	irAE_No vs irAE_Yes
s__Bacteroides_faecis	irAE_No	irAE_Yes	0.165502	0.477592	0.729768	0.868674	95	23	irAE_No vs irAE_Yes		PWY-6628: superpathway of L phenylalanine biosynthesis	irAE_NO	irAE_Yes	0.725257	0.496869	0.147946	0.31983	95	93	irAE_No vs irAE_Yes
s__Parabacteroides_johnsonii	irAE_No	irAE_Yes	0.129329	0.374726	0.730819	0.868674	95	14	irAE_No vs irAE_Yes		PWY-5913: TCA cycle VI: obligate autotrophs	irAE_NO	irAE_Yes	0.860665	0.593119	0.150312	0.323728	95	93	irAE_No vs irAE_Yes
s__Ruminococcus_callidus	irAE_No	irAE_No	-0.229388	0.672975	0.734024	0.868674	95	44	irAE_No vs irAE_Yes		PWY66 367: ketogenesis	irAE_NO	irAE_Yes	0.692746	0.47844	0.151191	0.325316	95	27	irAE_No vs irAE_Yes
s__Holdemania_filiformis	irAE_No	irAE_No	-0.101929	0.302661	0.737089	0.868976	95	29	irAE_No vs irAE_Yes		GLUCONEO-PWY- gluconeogenesis I	irAE_NO	irAE_Yes	0.743897	0.514009	0.151381	0.32542	95	92	irAE_No vs irAE_Yes
s__Parabacteroides_unclassified	irAE_No	irAE_No	-0.262298	0.808303	0.746326	0.874764	95	40	irAE_No vs irAE_Yes		PRPP-PWY- superpathway of histidine: purine: and pyrimidine biosynthesis	irAE_NO	irAE_Yes	0.263414	0.183366	0.154393	0.327638	95	95	irAE_No vs irAE_Yes
s__Alistipes_unclassified	irAE_No	irAE_No	-0.143215	0.483573	0.767806	0.891558	95	14	irAE_No vs irAE_Yes		PWY-4981: L proline biosynthesis II: from arginine	irAE_NO	irAE_Yes	0.506307	0.352456	0.154403	0.327638	95	94	irAE_No vs irAE_Yes
s__Streptococcus_australis	irAE_No	irAE_Yes	0.0591421	0.210513	0.779414	0.898912	95	15	irAE_No vs irAE_Yes		PWY0 321: phenylacetate degradation I: aerobic	irAE_NO	irAE_Yes	1.15523	0.8042	0.154409	0.327638	95	59	irAE_No vs irAE_Yes
s__Anaerostipes_unclassified	irAE_No	irAE_Yes	0.0496917	0.185356	0.789259	0.903861	95	10	irAE_No vs irAE_Yes		FUCCAT-PWY- fucose degradation	irAE_NO	irAE_Yes	0.827077	0.577533	0.155661	0.329795	95	90	irAE_No vs irAE_Yes
s__Clostridium_bartlettii	irAE_No	irAE_Yes	0.100164	0.386612	0.796178	0.907859	95	31	irAE_No vs irAE_Yes		AST-PWY- L arginine degradation II: AST pathway	irAE_NO	irAE_Yes	1.24196	0.868911	0.15645	0.329837	95	77	irAE_No vs irAE_Yes
s__Bacteroides_vulgatus	irAE_No	irAE_No	-0.192274	0.779077	0.80564	0.908395	95	79	irAE_No vs irAE_Yes		P164-PWY- purine nucleobases degradation I: anaerobic	irAE_NO	irAE_Yes	0.471466	0.329824	0.156416	0.329837	95	89	irAE_No vs irAE_Yes
s__Granulicatella_unclassified	irAE_No	irAE_No	-0.0411286	0.166667	0.80566	0.908395	95	18	irAE_No vs irAE_Yes		PWY0 1296: purine ribonucleosides degradation	irAE_NO	irAE_Yes	0.237525	0.165957	0.155901	0.329837	95	95	irAE_No vs irAE_Yes
s__Streptococcus_parasanguinis	irAE_No	irAE_Yes	0.113309	0.458551	0.805405	0.908395	95	59	irAE_No vs irAE_Yes		PWY-7286: 7: 3 amino 3 carboxypropyl: wyosine biosynthesis	irAE_NO	irAE_Yes	0.691285	0.485322	0.157872	0.331012	95	11	irAE_No vs irAE_Yes
s__Akkermansia_muciniphila	irAE_No	irAE_Yes	0.229489	0.959524	0.81153	0.911954	95	45	irAE_No vs irAE_Yes		CALVIN-PWY- Calvin Benson Bassham cycle	irAE_NO	irAE_Yes	0.220651	0.155226	0.15871	0.331096	95	95	irAE_No vs irAE_Yes
s__Clostridium_perfringens	irAE_No	irAE_Yes	0.0815025	0.355738	0.819316	0.914067	95	18	irAE_No vs irAE_Yes		P42-PWY- incomplete reductive TCA cycle	irAE_NO	irAE_Yes	0.387971	0.274934	0.161729	0.333621	95	95	irAE_No vs irAE_Yes
s__Lachnospiraceae_bacterium_1_1_57FAA	irAE_No	irAE_Yes	0.145664	0.619271	0.814586	0.914067	95	51	irAE_No vs irAE_Yes		PWY-6285: superpathway of fatty acids biosynthesis: E: coli	irAE_NO	irAE_Yes	0.630809	0.446398	0.161151	0.333621	95	80	irAE_No vs irAE_Yes
s__Roseburia_inulinivorans	irAE_No	irAE_Yes	0.1349	0.585205	0.818224	0.914067	95	72	irAE_No vs irAE_Yes		HCAMHPDEG-PWY- 3 phenylpropanoate and 3: 3 hydroxyphenyl propanoate degradation to 2 oxopent 4 enoate	irAE_NO	irAE_Yes	1.13573	0.807302	0.163002	0.335343	95	79	irAE_No vs irAE_Yes
s__Ruminococcus_sp_JC304	irAE_No	irAE_No	-0.049888	0.223384	0.823798	0.914524	95	10	irAE_No vs irAE_Yes		PWY-6690: cinnamate and 3 hydroxycinnamate degradation to 2 oxopent 4 enoate	irAE_NO	irAE_Yes	1.13573	0.807302	0.163002	0.335343	95	79	irAE_No vs irAE_Yes
s__Enterobacter_cloacae	irAE_No	irAE_No	-0.0930446	0.427478	0.828198	0.915422	95	24	irAE_No vs irAE_Yes		DTDPRHAMSYN-PWY- dTDP L rhamnose biosynthesis I	irAE_NO	irAE_Yes	0.27756	0.198091	0.16468	0.337983	95	95	irAE_No vs irAE_Yes
s__Barnesiella_intestinihominis	irAE_No	irAE_Yes	0.136306	0.660307	0.836934	0.920992	95	37	irAE_No vs irAE_Yes		PWY-5840: superpathway of menaquinol 7 biosynthesis	irAE_NO	irAE_Yes	0.634132	0.453612	0.165639	0.33925	95	92	irAE_No vs irAE_Yes
s__Bacteroides_cellulosilyticus	irAE_No	irAE_Yes	0.147724	0.7304	0.840188	0.922267	95	56	irAE_No vs irAE_Yes		PWY-6590: superpathway of Clostridium acetobutylicum acidogenic fermentation	irAE_NO	irAE_Yes	0.6011	0.430676	0.166313	0.340223	95	79	irAE_No vs irAE_Yes
s__Prevotella_buccae	irAE_No	irAE_No	-0.0706976	0.369753	0.848808	0.924756	95	10	irAE_No vs irAE_Yes		CENTFERM-PWY- pyruvate fermentation to butanoate	irAE_NO	irAE_Yes	0.60504	0.434741	0.167514	0.34187	95	79	irAE_No vs irAE_Yes
s__Bilophila_unclassified	irAE_No	irAE_Yes	0.114124	0.594948	0.848324	0.924756	95	72	irAE_No vs irAE_Yes		PWY-6892: thiazole biosynthesis I: E: coli	irAE_NO	irAE_Yes	0.806819	0.581591	0.168865	0.343713	95	93	irAE_No vs irAE_Yes
s__Eggerthella_unclassified	irAE_No	irAE_No	-0.0920933	0.491489	0.851797	0.925079	95	50	irAE_No vs irAE_Yes		PWY-5692: allantoin degradation to glyoxylate II	irAE_NO	irAE_Yes	0.857216	0.620588	0.170685	0.34477	95	61	irAE_No vs irAE_Yes
s__Granulicatella_adiacens	irAE_No	irAE_No	-0.0266535	0.146094	0.855656	0.926425	95	12	irAE_No vs irAE_Yes		PWY-6549: L glutamine biosynthesis III	irAE_NO	irAE_Yes	0.806396	0.583603	0.170545	0.34477	95	77	irAE_No vs irAE_Yes
s__Subdoligranulum_sp_4_3_54A2FAA	irAE_No	irAE_No	-0.0397295	0.226921	0.861418	0.928786	95	11	irAE_No vs irAE_Yes		PWY-7446: sulfoglycolysis	irAE_NO	irAE_Yes	1.23963	0.895753	0.169888	0.34477	95	73	irAE_No vs irAE_Yes
s__Bacteroides_eggerthii	irAE_No	irAE_No	-0.0939696	0.646914	0.884839	0.945777	95	21	irAE_No vs irAE_Yes		URDEGR-PWY- superpathway of allantoin degradation in plants	irAE_NO	irAE_Yes	0.857216	0.620588	0.170685	0.34477	95	61	irAE_No vs irAE_Yes
s__Alistipes_putredinis	irAE_No	irAE_Yes	0.141267	0.968663	0.884383	0.945777	95	58	irAE_No vs irAE_Yes		PWY0 1277: 3 phenylpropanoate and 3: 3 hydroxyphenyl propanoate degradation	irAE_NO	irAE_Yes	1.04268	0.75885	0.172923	0.347357	95	78	irAE_No vs irAE_Yes
s__Eubacterium_ramulus	irAE_No	irAE_No	-0.0602622	0.457741	0.895561	0.950317	95	41	irAE_No vs irAE_Yes		PWY4LZ 257: superpathway of fermentation: Chlamydomonas reinhardtii	irAE_NO	irAE_Yes	0.578942	0.421231	0.172806	0.347357	95	93	irAE_No vs irAE_Yes
s__Actinomyces_graevenitzii	irAE_No	irAE_Yes	0.017703	0.14807	0.905105	0.952288	95	11	irAE_No vs irAE_Yes		GALACT GLUCUROCAT-PWY- superpathway of hexuronide and hexuronate degradation	irAE_NO	irAE_Yes	0.400492	0.292306	0.174138	0.348882	95	94	irAE_No vs irAE_Yes
s__Bacteroides_salyersiae	irAE_No	irAE_No	-0.0547222	0.462059	0.905996	0.952288	95	26	irAE_No vs irAE_Yes		PWY-5104: L isoleucine biosynthesis IV	irAE_NO	irAE_Yes	0.564458	0.41618	0.178479	0.354796	95	93	irAE_No vs irAE_Yes
s__Coprococcus_catus	irAE_No	irAE_No	-0.0546302	0.510877	0.915085	0.959839	95	55	irAE_No vs irAE_Yes		PWY-6167: flavin biosynthesis II: archaea	irAE_NO	irAE_Yes	0.446321	0.334416	0.185442	0.364226	95	10	irAE_No vs irAE_Yes
s__Bacteroides_fragilis	irAE_No	irAE_Yes	0.0837058	0.792201	0.916091	0.959895	95	52	irAE_No vs irAE_Yes		PWY-5121: superpathway of geranylgeranyl diphosphate biosynthesis II: via MEP	irAE_NO	irAE_Yes	0.464601	0.35169	0.189909	0.368903	95	95	irAE_No vs irAE_Yes
s__Actinomyces_viscosus	irAE_No	irAE_Yes	0.0125217	0.127375	0.921913	0.964993	95	15	irAE_No vs irAE_Yes		KETOGLUCONMET-PWY- ketogluconate metabolism	irAE_NO	irAE_Yes	0.902886	0.687273	0.192355	0.372708	95	81	irAE_No vs irAE_Yes
s__Bacteroides_nordii	irAE_No	irAE_Yes	0.0312521	0.446453	0.944352	0.977317	95	38	irAE_No vs irAE_Yes		GLUCOSE1PMETAB-PWY- glucose and glucose 1 phosphate degradation	irAE_NO	irAE_Yes	0.91942	0.701075	0.19312	0.373246	95	90	irAE_No vs irAE_Yes
s__Roseburia_hominis	irAE_No	irAE_No	-0.0513146	0.770927	0.947081	0.978133	95	60	irAE_No vs irAE_Yes		PWY-5022: 4 aminobutanoate degradation V	irAE_NO	irAE_Yes	0.836206	0.63841	0.193664	0.373982	95	91	irAE_No vs irAE_Yes
s__Lachnospiraceae_bacterium_1_4_56FAA	irAE_No	irAE_No	-0.0143843	0.339733	0.966324	0.987295	95	14	irAE_No vs irAE_Yes		PWY66 398: TCA cycle III: animals	irAE_NO	irAE_Yes	0.581681	0.445491	0.195055	0.375408	95	78	irAE_No vs irAE_Yes
s__Parabacteroides_goldsteinii	irAE_No	irAE_Yes	0.0203445	0.525062	0.96918	0.987742	95	26	irAE_No vs irAE_Yes		PWY-6823: molybdenum cofactor biosynthesis	irAE_NO	irAE_Yes	1.03914	0.799595	0.197137	0.376332	95	77	irAE_No vs irAE_Yes
s__Coprobacillus_unclassified	irAE_No	irAE_Yes	0.013633	0.406413	0.973316	0.989015	95	29	irAE_No vs irAE_Yes		TRNA CHARGING-PWY- tRNA charging	irAE_NO	irAE_Yes	0.237203	0.182882	0.198013	0.377621	95	95	irAE_No vs irAE_Yes
s__Clostridium_citroniae	irAE_No	irAE_Yes	0.00812589	0.355886	0.981835	0.991673	95	37	irAE_No vs irAE_Yes		PWY-7456: mannan degradation	irAE_NO	irAE_Yes	1.1223	0.865713	0.19823	0.377721	95	72	irAE_No vs irAE_Yes
s__Enterococcus_faecium	irAE_No	irAE_Yes	0.00304115	0.336912	0.992818	0.997892	95	12	irAE_No vs irAE_Yes		PWY-821: superpathway of sulfur amino acid biosynthesis: Saccharomyces cerevisiae	irAE_NO	irAE_Yes	0.692046	0.534038	0.198407	0.377746	95	88	irAE_No vs irAE_Yes
s__Bacteroides_intestinalis	irAE_No	irAE_No	-8.60186e-05	0.640021	0.999893	0.999893	95	38	irAE_No vs irAE_Yes		ARGDEG-PWY- superpathway of L arginine: putrescine: and 4 aminobutanoate degradation	irAE_NO	irAE_Yes	1.01934	0.788783	0.199638	0.379441	95	69	irAE_No vs irAE_Yes
											ORNARGDEG-PWY- superpathway of L arginine and L ornithine degradation	irAE_NO	irAE_Yes	1.01934	0.788783	0.199638	0.379441	95	69	irAE_No vs irAE_Yes
											PWY0 1338: polymyxin resistance	irAE_NO	irAE_Yes	1.09972	0.851279	0.199793	0.379441	95	78	irAE_No vs irAE_Yes
											PWY-6895: superpathway of thiamin diphosphate biosynthesis II	irAE_NO	irAE_Yes	0.839102	0.651148	0.200897	0.380282	95	85	irAE_No vs irAE_Yes
											COA-PWY- coenzyme A biosynthesis I	irAE_NO	irAE_Yes	0.284325	0.22164	0.202922	0.382538	95	95	irAE_No vs irAE_Yes
											PWY-6282: palmitoleate biosynthesis I: from: 5Z: dodec 5 enoate	irAE_NO	irAE_Yes	0.50754	0.395892	0.203204	0.382757	95	94	irAE_No vs irAE_Yes
											ARO-PWY- chorismate biosynthesis I	irAE_NO	irAE_Yes	0.140378	0.109841	0.204607	0.384455	95	95	irAE_No vs irAE_Yes
											ORNDEG-PWY- superpathway of ornithine degradation	irAE_NO	irAE_Yes	0.857806	0.672393	0.205401	0.38515	95	71	irAE_No vs irAE_Yes
											SO4ASSIM-PWY- sulfate reduction I: assimilatory	irAE_NO	irAE_Yes	0.644981	0.506532	0.206255	0.385491	95	94	irAE_No vs irAE_Yes
											PWY-5415: catechol degradation I: meta cleavage pathway	irAE_NO	irAE_Yes	0.940538	0.742328	0.208494	0.388265	95	46	irAE_No vs irAE_Yes
											KDO NAGLIPASYN-PWY- superpathway of: Kdo 2 lipid A biosynthesis	irAE_NO	irAE_Yes	1.02492	0.814047	0.211346	0.391774	95	77	irAE_No vs irAE_Yes
											PWY-5723: Rubisco shunt	irAE_NO	irAE_Yes	0.91702	0.729041	0.211776	0.392152	95	88	irAE_No vs irAE_Yes
											FERMENTATION-PWY- mixed acid fermentation	irAE_NO	irAE_Yes	0.6023	0.485533	0.218091	0.399341	95	93	irAE_No vs irAE_Yes
											ARGORNPROST-PWY- arginine: ornithine and proline interconversion	irAE_NO	irAE_Yes	0.799279	0.647003	0.219986	0.400895	95	54	irAE_No vs irAE_Yes
											PWY-6467: Kdo transfer to lipid IVA III: Chlamydia	irAE_NO	irAE_NO	-0.699197	0.566514	0.220411	0.40135	95	18	irAE_No vs irAE_Yes
											FASYN ELONG-PWY- fatty acid elongation: : saturated	irAE_NO	irAE_Yes	0.489897	0.402187	0.226449	0.40918	95	94	irAE_No vs irAE_Yes
											PWY-6387: UDP N acetylmuramoyl pentapeptide biosynthesis I: meso diaminopimelate containing	irAE_NO	irAE_Yes	0.0979675	0.0805009	0.226868	0.409216	95	95	irAE_No vs irAE_Yes
											PWY-7269: NAD NADP NADH NADPH mitochondrial interconversion: yeast	irAE_NO	irAE_Yes	0.873586	0.726637	0.232499	0.416756	95	83	irAE_No vs irAE_Yes
											PWY-5384: sucrose degradation IV: sucrose phosphorylase	irAE_NO	irAE_Yes	0.713797	0.594513	0.233112	0.416917	95	90	irAE_No vs irAE_Yes
											PWY-7664: oleate biosynthesis IV: anaerobic	irAE_NO	irAE_Yes	0.489168	0.410092	0.236144	0.418431	95	94	irAE_No vs irAE_Yes
											HEME BIOSYNTHESIS II: heme biosynthesis I: aerobic	irAE_NO	irAE_Yes	0.459665	0.38753	0.23876	0.421146	95	94	irAE_No vs irAE_Yes
											PWY-7388: octanoyl: acyl carrier protein: biosynthesis: mitochondria: yeast	irAE_NO	irAE_Yes	0.505541	0.426926	0.239546	0.422007	95	94	irAE_No vs irAE_Yes
											PWY-5138: unsaturated: even numbered fatty acid: beta: oxidation	irAE_NO	irAE_Yes	0.903098	0.76804	0.242828	0.424994	95	73	irAE_No vs irAE_Yes
											HEXITOLDEGSUPER-PWY- superpathway of hexitol degradation: bacteria	irAE_NO	irAE_Yes	0.365696	0.312024	0.244355	0.426167	95	95	irAE_No vs irAE_Yes
											PWY0 1241: ADP L glycero: beta: D manno heptose biosynthesis	irAE_NO	irAE_Yes	0.779464	0.666476	0.245348	0.426847	95	89	irAE_No vs irAE_Yes
											PWY0 1415: superpathway of heme biosynthesis from uroporphyrinogen III	irAE_NO	irAE_Yes	0.693835	0.594473	0.246306	0.427501	95	87	irAE_No vs irAE_Yes
											PWY-7663: gondoate biosynthesis: anaerobic	irAE_NO	irAE_Yes	0.18604	0.160825	0.250489	0.431544	95	95	irAE_No vs irAE_Yes
											FASYN INITIAL-PWY- superpathway of fatty acid biosynthesis initiation: E: coli	irAE_NO	irAE_Yes	0.491185	0.425425	0.251391	0.432407	95	94	irAE_No vs irAE_Yes
											PWY-5690: TCA cycle II: plants and fungi	irAE_NO	irAE_Yes	0.30535	0.2668	0.255523	0.43692	95	95	irAE_No vs irAE_Yes
											PWY-6891: thiazole biosynthesis II: Bacillus	irAE_NO	irAE_Yes	0.855518	0.747677	0.255629	0.43692	95	85	irAE_No vs irAE_Yes
											PWY0 1298: superpathway of pyrimidine deoxyribonucleosides degradation	irAE_NO	irAE_Yes	0.438737	0.383511	0.255725	0.43692	95	95	irAE_No vs irAE_Yes
											PWY0 1533: methylphosphonate degradation I	irAE_NO	irAE_Yes	0.899979	0.791491	0.258597	0.438889	95	78	irAE_No vs irAE_Yes
											ECASYN-PWY- enterobacterial common antigen biosynthesis	irAE_NO	irAE_Yes	0.873883	0.771775	0.260583	0.440635	95	76	irAE_No vs irAE_Yes
											PWY-5656: mannosylglycerate biosynthesis I	irAE_NO	irAE_Yes	0.73183	0.654033	0.266207	0.446528	95	70	irAE_No vs irAE_Yes
											PWY-5083: NAD NADH phosphorylation and dephosphorylation	irAE_NO	irAE_Yes	0.850196	0.760522	0.266647	0.44694	95	91	irAE_No vs irAE_Yes
											COMPLETE ARO-PWY- superpathway of aromatic amino acid biosynthesis	irAE_NO	irAE_Yes	0.118507	0.106311	0.268003	0.448541	95	95	irAE_No vs irAE_Yes
											PWY-7409: phospholipid remodeling: phosphatidylethanolamine: yeast	irAE_NO	irAE_Yes	0.866797	0.77906	0.268902	0.449082	95	78	irAE_No vs irAE_Yes
											PWY0 862: 5Z: dodec 5 enoate biosynthesis	irAE_NO	irAE_Yes	0.463115	0.41819	0.271126	0.451484	95	94	irAE_No vs irAE_Yes
											PWY-6168: flavin biosynthesis III: fungi	irAE_NO	irAE_Yes	0.233979	0.212204	0.273201	0.453018	95	95	irAE_No vs irAE_Yes
											PWY-6519: 8 amino 7 oxononanoate biosynthesis I	irAE_NO	irAE_Yes	0.462394	0.419068	0.272868	0.453018	95	93	irAE_No vs irAE_Yes
											PWY-6837: fatty acid beta oxidation V: unsaturated: odd number: di isomerase dependent	irAE_NO	irAE_NO	-0.506058	0.463964	0.278371	0.458893	95	19	irAE_No vs irAE_Yes
											UNINTEGRATED	irAE_NO	irAE_Yes	0.112663	0.104946	0.285966	0.468055	95	95	irAE_No vs irAE_Yes
											GLUDEG I-PWY- GABA shunt	irAE_NO	irAE_Yes	0.722436	0.676819	0.288712	0.471207	95	90	irAE_No vs irAE_Yes
											PWY-6588: pyruvate fermentation to acetone	irAE_NO	irAE_Yes	0.437249	0.41105	0.290358	0.472887	95	92	irAE_No vs irAE_Yes
											PWY-6386: UDP N acetylmuramoyl pentapeptide biosynthesis II: lysine containing	irAE_NO	irAE_Yes	0.0824772	0.0778268	0.292157	0.474472	95	95	irAE_No vs irAE_Yes
											PEPTIDOGLYCANSYN-PWY- peptidoglycan biosynthesis I: meso diaminopimelate containing	irAE_NO	irAE_Yes	0.0816358	0.0775102	0.295121	0.476925	95	95	irAE_No vs irAE_Yes
											PWY-7315: dTDP N acetylthomosamine biosynthesis	irAE_NO	irAE_Yes	0.825307	0.783448	0.295029	0.476925	95	81	irAE_No vs irAE_Yes
											PANTOSYN-PWY- pantothenate and coenzyme A biosynthesis I	irAE_NO	irAE_Yes	0.202829	0.193283	0.296873	0.47841	95	95	irAE_No vs irAE_Yes
											BIOTIN BIOSYNTHESIS-PWY- biotin biosynthesis I	irAE_NO	irAE_Yes	0.42086	0.402476	0.298574	0.480479	95	93	irAE_No vs irAE_Yes
											PWY0 1319: CDP diacylglycerol biosynthesis II	irAE_NO	irAE_Yes	0.137629	0.132504	0.301801	0.482629	95	95	irAE_No vs irAE_Yes
											PWY-5667: CDP diacylglycerol biosynthesis I	irAE_NO	irAE_Yes	0.137487	0.132504	0.302298	0.482753	95	95	irAE_No vs irAE_Yes
											PWY-5838: superpathway of menaquinol 8 biosynthesis I	irAE_NO	irAE_Yes	0.668321	0.643945	0.302181	0.482753	95	85	irAE_No vs irAE_Yes
											PWY-6163: chorismate biosynthesis from 3 dehydroquinate	irAE_NO	irAE_Yes	0.105374	0.101879	0.303826	0.484519	95	95	irAE_No vs irAE_Yes
											PWY-5861: superpathway of demethylmenaquinol 8 biosynthesis	irAE_NO	irAE_Yes	0.684835	0.663799	0.305044	0.485788	95	85	irAE_No vs irAE_Yes
											P161-PWY- acetylene degradation	irAE_NO	irAE_Yes	0.455717	0.443999	0.30752	0.487346	95	94	irAE_No vs irAE_Yes
											NONOXIPENT-PWY- pentose phosphate pathway: non oxidative branch	irAE_NO	irAE_Yes	0.184313	0.180435	0.309821	0.489663	95	95	irAE_No vs irAE_Yes
											PWY-6876: isopropanol biosynthesis	irAE_NO	irAE_Yes	0.544849	0.537152	0.313207	0.493316	95	30	irAE_No vs irAE_Yes
											PWY-6629: superpathway of L tryptophan biosynthesis	irAE_NO	irAE_Yes	0.754507	0.746208	0.314731	0.493713	95	77	irAE_No vs irAE_Yes
											P23-PWY- reductive TCA cycle I	irAE_NO	irAE_Yes	0.587785	0.584966	0.317739	0.497388	95	71	irAE_No vs irAE_Yes
											PWY-5971: palmitate biosynthesis II: bacteria and plants	irAE_NO	irAE_Yes	0.419502	0.417887	0.318196	0.497464	95	87	irAE_No vs irAE_Yes
											SALVADEHYPOX-PWY- adenosine nucleotides degradation II	irAE_NO	irAE_Yes	0.298269	0.299038	0.321292	0.499884	95	95	irAE_No vs irAE_Yes
											PWY-6595: superpathway of guanosine nucleotides degradation: plants	irAE_NO	irAE_Yes	0.400271	0.404247	0.324808	0.503311	95	90	irAE_No vs irAE_Yes
											PWY-1042: glycolysis IV: plant cytosol	irAE_NO	irAE_Yes	0.14592	0.149523	0.331785	0.511363	95	95	irAE_No vs irAE_Yes
											PWY3O 19: ubiquinol 6 biosynthesis from 4 hydroxybenzoate: eukaryotic	irAE_NO	irAE_Yes	0.371078	0.38113	0.332911	0.512471	95	19	irAE_No vs irAE_Yes
											PWY-5941: glycogen degradation II: eukaryotic	irAE_NO	irAE_Yes	0.443974	0.457942	0.334953	0.514177	95	85	irAE_No vs irAE_Yes
											RHAMCAT-PWY- L rhamnose degradation I	irAE_NO	irAE_Yes	0.22272	0.234934	0.34572	0.522148	95	95	irAE_No vs irAE_Yes
											PWY-6606: guanosine nucleotides degradation II	irAE_NO	irAE_Yes	0.273096	0.291361	0.351163	0.525031	95	93	irAE_No vs irAE_Yes
											PWY-5188: tetrapyrrole biosynthesis I: from glutamate	irAE_NO	irAE_Yes	0.186894	0.200735	0.354377	0.528805	95	95	irAE_No vs irAE_Yes
											TRPSYN-PWY- L tryptophan biosynthesis	irAE_NO	irAE_Yes	0.223539	0.241073	0.356323	0.530175	95	95	irAE_No vs irAE_Yes
											PWY-5695: urate biosynthesis inosine 5 phosphate degradation	irAE_NO	irAE_Yes	0.109951	0.119691	0.360804	0.535481	95	95	irAE_No vs irAE_Yes
											POLYAMSYN-PWY- superpathway of polyamine biosynthesis I	irAE_NO	irAE_Yes	0.236937	0.259687	0.364054	0.538696	95	94	irAE_No vs irAE_Yes
											PWY-7560: methylerythritol phosphate pathway II	irAE_NO	irAE_Yes	0.283997	0.312426	0.365831	0.540624	95	95	irAE_No vs irAE_Yes
											ILEUSYN-PWY- L isoleucine biosynthesis I: from threonine	irAE_NO	irAE_Yes	0.0996741	0.109857	0.366721	0.540902	95	95	irAE_No vs irAE_Yes
											VALSYN-PWY- L valine biosynthesis	irAE_NO	irAE_Yes	0.0996741	0.109857	0.366721	0.540902	95	95	irAE_No vs irAE_Yes
											PWY-6270: isoprene biosynthesis I	irAE_NO	irAE_Yes	0.272927	0.304976	0.373275	0.545666	95	95	irAE_No vs irAE_Yes
											ANAEROFRUCAT-PWY- homolactic fermentation	irAE_NO	irAE_Yes	0.150949	0.170543	0.378509	0.551562	95	95	irAE_No vs irAE_Yes
											LACTOSECAT-PWY- lactose and galactose degradation I	irAE_NO	irAE_Yes	0.512195	0.581483	0.380803	0.553501	95	91	irAE_No vs irAE_Yes
											PWY-241: C4 photosynthetic carbon assimilation cycle: NADP ME type	irAE_NO	irAE_Yes	0.558219	0.63718	0.383373	0.555287	95	72	irAE_No vs irAE_Yes
											PWY-2723: trehalose degradation V	irAE_NO	irAE_Yes	0.689957	0.78917	0.384345	0.556057	95	73	irAE_No vs irAE_Yes
											PWY-7111: pyruvate fermentation to isobutanol: engineered	irAE_NO	irAE_Yes	0.0982161	0.11285	0.386491	0.558238	95	95	irAE_No vs irAE_Yes
											PWY-5101: L isoleucine biosynthesis II	irAE_NO	irAE_Yes	0.392849	0.458561	0.393937	0.565712	95	95	irAE_No vs irAE_Yes
											PWY4FS 7: phosphatidylglycerol biosynthesis I: plastidic	irAE_NO	irAE_Yes	0.214225	0.250158	0.394124	0.565712	95	94	irAE_No vs irAE_Yes
											PWY4FS 8: phosphatidylglycerol biosynthesis II: non plastidic	irAE_NO	irAE_Yes	0.214214	0.250146	0.394127	0.565712	95	94	irAE_No vs irAE_Yes
											ALL CHORISMATE-PWY- superpathway of chorismate metabolism	irAE_NO	irAE_Yes	0.438733	0.513468	0.395176	0.56587	95	26	irAE_No vs irAE_Yes
											PYRIDOXSYN-PWY- pyridoxal 5 phosphate biosynthesis I	irAE_NO	irAE_Yes	0.248405	0.290984	0.395603	0.56587	95	94	irAE_No vs irAE_Yes
											RUMP-PWY- formaldehyde oxidation I	irAE_NO	irAE_Yes	0.347818	0.407895	0.396132	0.56587	95	29	irAE_No vs irAE_Yes
											PWY-5004: superpathway of L citrulline metabolism	irAE_NO	irAE_Yes	0.213688	0.253427	0.401408	0.571168	95	17	irAE_No vs irAE_Yes
											GLCMANNANAUT-PWY- superpathway of N acetylglucosamine: N acetylmannosamine and N acetylneuraminate degradation	irAE_NO	irAE_Yes	0.246494	0.292594	0.401824	0.571239	95	95	irAE_No vs irAE_Yes
											PWY-6284: superpathway of unsaturated fatty acids biosynthesis: E: coli	irAE_NO	irAE_Yes	0.375274	0.447011	0.403453	0.573013	95	87	irAE_No vs irAE_Yes
											PWY-4702: phytate degradation I	irAE_NO	irAE_Yes	0.611806	0.753594	0.419067	0.589722	95	88	irAE_No vs irAE_Yes
											X3 HYDROXYPHENYLACETATE DEGRADATION-PWY- 4 hydroxyphenylacetate degradation	irAE_NO	irAE_Yes	0.591375	0.735414	0.423484	0.59231	95	63	irAE_No vs irAE_Yes
											COBALSYN-PWY- adenosylcobalamin salvage from cobinamide I	irAE_NO	irAE_Yes	0.240682	0.301001	0.426092	0.594629	95	95	irAE_No vs irAE_Yes
											PWY-7115: C4 photosynthetic carbon assimilation cycle: NAD ME type	irAE_NO	irAE_Yes	0.528257	0.667348	0.430737	0.598613	95	73	irAE_No vs irAE_Yes
											PWY-5367: petroselinate biosynthesis	irAE_NO	irAE_Yes	0.500584	0.644345	0.439308	0.606324	95	88	irAE_No vs irAE_Yes
											PWY-5705: allantoin degradation to glyoxylate III	irAE_NO	irAE_Yes	0.602679	0.775595	0.439211	0.606324	95	76	irAE_No vs irAE_Yes
											PWY-5005: biotin biosynthesis II	irAE_NO	irAE_Yes	0.35048	0.452186	0.440371	0.607056	95	89	irAE_No vs irAE_Yes
											PWY-6353: purine nucleotides degradation II: aerobic	irAE_NO	irAE_Yes	0.233639	0.305202	0.446008	0.60966	95	95	irAE_No vs irAE_Yes
											PWY-6435: 4 hydroxybenzoate biosynthesis V	irAE_NO	irAE_Yes	0.383609	0.501163	0.446058	0.60966	95	26	irAE_No vs irAE_Yes
											COA-PWY-1: coenzyme A biosynthesis II: mammalian	irAE_NO	irAE_Yes	0.0670893	0.0888225	0.452075	0.613404	95	95	irAE_No vs irAE_Yes
											PWY-7539: 6 hydroxymethyl dihydropterin diphosphate biosynthesis III: Chlamydia	irAE_NO	irAE_Yes	0.227544	0.304098	0.456299	0.617821	95	95	irAE_No vs irAE_Yes
											CRNFORCAT-PWY- creatinine degradation I	irAE_NO	irAE_Yes	0.436922	0.586106	0.457977	0.618167	95	58	irAE_No vs irAE_Yes
											PWY0 41: allantoin degradation IV: anaerobic	irAE_NO	irAE_Yes	0.457552	0.618573	0.461457	0.61941	95	66	irAE_No vs irAE_Yes
											PWY-5675: nitrate reduction V: assimilatory	irAE_NO	irAE_NO	-0.53058	0.744367	0.477859	0.634752	95	48	irAE_No vs irAE_Yes
											PWY-6731: starch degradation III	irAE_NO	irAE_Yes	0.410175	0.583977	0.484295	0.640708	95	49	irAE_No vs irAE_Yes
											PWY-1861: formaldehyde assimilation II: RuMP Cycle	irAE_NO	irAE_Yes	0.334506	0.478503	0.486352	0.641952	95	49	irAE_No vs irAE_Yes
											PWY-7323: superpathway of GDP mannose derived O antigen building blocks biosynthesis	irAE_NO	irAE_NO	-0.29194	0.418878	0.487667	0.642948	95	94	irAE_No vs irAE_Yes
											POLYAMINSYN3-PWY- superpathway of polyamine biosynthesis II	irAE_NO	irAE_Yes	0.325841	0.470696	0.4906	0.645335	95	86	irAE_No vs irAE_Yes
											P162-PWY- L glutamate degradation V: via hydroxyglutarate	irAE_NO	irAE_NO	-0.215003	0.311449	0.491802	0.645473	95	91	irAE_No vs irAE_Yes
											PWY-6122: 5 aminoimidazole ribonucleotide biosynthesis II	irAE_NO	irAE_Yes	0.100561	0.145869	0.492391	0.645473	95	95	irAE_No vs irAE_Yes
											PWY-6277: superpathway of 5 aminoimidazole ribonucleotide biosynthesis	irAE_NO	irAE_Yes	0.100561	0.145869	0.492391	0.645473	95	95	irAE_No vs irAE_Yes
											PWY-6471: peptidoglycan biosynthesis IV: Enterococcus faecium	irAE_NO	irAE_NO	-0.551695	0.802171	0.493418	0.64645	95	70	irAE_No vs irAE_Yes
											PWY-7039: phosphatidate metabolism: as a signaling molecule	irAE_NO	irAE_Yes	0.369065	0.548311	0.502651	0.65404	95	36	irAE_No vs irAE_Yes
											PWY1F 823: leucopelargonidin and leucocyanidin biosynthesis	irAE_NO	irAE_Yes	0.179855	0.268871	0.505292	0.655652	95	18	irAE_No vs irAE_Yes
											PWY-6608: guanosine nucleotides degradation III	irAE_NO	irAE_Yes	0.194094	0.290535	0.505844	0.655906	95	95	irAE_No vs irAE_Yes
											PWY-7204: pyridoxal 5 phosphate salvage II: plants	irAE_NO	irAE_Yes	0.389905	0.592114	0.511938	0.660547	95	83	irAE_No vs irAE_Yes
											P163-PWY- L lysine fermentation to acetate and butanoate	irAE_NO	irAE_Yes	0.271819	0.431661	0.530518	0.675793	95	43	irAE_No vs irAE_Yes
											PWY-6121: 5 aminoimidazole ribonucleotide biosynthesis I	irAE_NO	irAE_Yes	0.0832207	0.136705	0.544252	0.687751	95	95	irAE_No vs irAE_Yes
											PWY-4722: creatinine degradation II	irAE_NO	irAE_Yes	0.139829	0.232542	0.549181	0.691896	95	11	irAE_No vs irAE_Yes
											METHGLYUT-PWY- superpathway of methylglyoxal degradation	irAE_NO	irAE_Yes	0.409291	0.691241	0.555295	0.695457	95	80	irAE_No vs irAE_Yes
											PWY-6151: S adenosyl L methionine cycle I	irAE_NO	irAE_Yes	0.0698793	0.11812	0.555639	0.695457	95	95	irAE_No vs irAE_Yes
											PWY-5177: glutaryl CoA degradation	irAE_NO	irAE_Yes	0.1952	0.333484	0.55982	0.699927	95	93	irAE_No vs irAE_Yes
											PWY0 42: 2 methylcitrate cycle I	irAE_NO	irAE_Yes	0.455319	0.779503	0.560638	0.700188	95	58	irAE_No vs irAE_Yes
											PWY-6113: superpathway of mycolate biosynthesis	irAE_NO	irAE_Yes	0.221025	0.381974	0.564311	0.703628	95	86	irAE_No vs irAE_Yes
											PWY1G 0: mycothiol biosynthesis	irAE_NO	irAE_Yes	0.167504	0.291492	0.566998	0.705358	95	18	irAE_No vs irAE_Yes
											PWY0 166: superpathway of pyrimidine deoxyribonucleotides de novo biosynthesis: E: coli	irAE_NO	irAE_Yes	0.079646	0.141893	0.576014	0.711656	95	95	irAE_No vs irAE_Yes
											PWY490 3: nitrate reduction VI: assimilatory	irAE_NO	irAE_Yes	0.320076	0.568399	0.574786	0.711656	95	78	irAE_No vs irAE_Yes
											PWY-6318: L phenylalanine degradation IV: mammalian: via side chain	irAE_NO	irAE_Yes	0.249858	0.450778	0.580792	0.715636	95	18	irAE_No vs irAE_Yes
											GLYCOL GLYOXDEG-PWY- superpathway of glycol metabolism and degradation	irAE_NO	irAE_Yes	0.426038	0.776313	0.584534	0.717937	95	80	irAE_No vs irAE_Yes
											PWY-2941: L lysine biosynthesis II	irAE_NO	irAE_Yes	0.161067	0.300865	0.59376	0.725391	95	95	irAE_No vs irAE_Yes
											PWY-7003: glycerol degradation to butanol	irAE_NO	irAE_Yes	0.194527	0.36329	0.593684	0.725391	95	90	irAE_No vs irAE_Yes
											GOLPDLCAT-PWY- superpathway of glycerol degradation to 1 3 propanediol	irAE_NO	irAE_NO	-0.200178	0.392004	0.610874	0.739426	95	94	irAE_No vs irAE_Yes
											PWY-6700: queuosine biosynthesis	irAE_NO	irAE_NO	-0.0984882	0.191988	0.609242	0.739426	95	95	irAE_No vs irAE_Yes
											PWY66 399: gluconeogenesis III	irAE_NO	irAE_Yes	0.221799	0.434106	0.610678	0.739426	95	90	irAE_No vs irAE_Yes
											PWY-7013: L 1 2 propanediol degradation	irAE_NO	irAE_Yes	0.460632	0.945113	0.627199	0.753425	95	77	irAE_No vs irAE_Yes
											PWY0 162: superpathway of pyrimidine ribonucleotides de novo biosynthesis	irAE_NO	irAE_Yes	0.0910113	0.187786	0.629125	0.754772	95	95	irAE_No vs irAE_Yes
											PWY-7219: adenosine ribonucleotides de novo biosynthesis	irAE_NO	irAE_Yes	0.0413324	0.0862649	0.633032	0.758451	95	95	irAE_No vs irAE_Yes
											PWY-5973: cis vaccenate biosynthesis	irAE_NO	irAE_Yes	0.0761724	0.159148	0.633391	0.758485	95	95	irAE_No vs irAE_Yes
											PWY-7245: superpathway NAD NADP: NADH NADPH interconversion: yeast	irAE_NO	irAE_Yes	0.115272	0.243566	0.637195	0.761057	95	10	irAE_No vs irAE_Yes
											PWY-7399: methylphosphonate degradation II	irAE_NO	irAE_NO	-0.173811	0.36903	0.63881	0.761799	95	25	irAE_No vs irAE_Yes
											PWY-6737: starch degradation V	irAE_NO	irAE_Yes	0.0864994	0.185583	0.642299	0.764017	95	95	irAE_No vs irAE_Yes
											PWY-5686: UMP biosynthesis	irAE_NO	irAE_Yes	0.0430711	0.0938432	0.647388	0.767932	95	95	irAE_No vs irAE_Yes
											PWY-6185: 4 methylcatechol degradation: ortho cleavage	irAE_NO	irAE_Yes	0.208928	0.46475	0.654141	0.772862	95	29	irAE_No vs irAE_Yes
											PWY-7383: anaerobic energy metabolism: invertebrates: cytosol	irAE_NO	irAE_Yes	0.228063	0.520128	0.662116	0.779848	95	90	irAE_No vs irAE_Yes
											PWY-6415: L ascorbate biosynthesis V	irAE_NO	irAE_Yes	0.222663	0.508992	0.662851	0.779944	95	32	irAE_No vs irAE_Yes
											HEMESYN2-PWY- heme biosynthesis II: anaerobic	irAE_NO	irAE_Yes	0.12576	0.301022	0.677129	0.791879	95	95	irAE_No vs irAE_Yes
											ENTBACSYN-PWY- enterobactin biosynthesis	irAE_NO	irAE_Yes	0.257902	0.623483	0.680139	0.793783	95	81	irAE_No vs irAE_Yes
											GLYCOCAT-PWY- glycogen degradation I: bacterial	irAE_NO	irAE_Yes	0.19416	0.482273	0.688224	0.797951	95	91	irAE_No vs irAE_Yes
											PWY-5676: acetyl CoA fermentation to butanoate II	irAE_NO	irAE_NO	-0.121728	0.302242	0.68811	0.797951	95	92	irAE_No vs irAE_Yes
											PWY-7268: NAD NADP NADH NADPH cytosolic interconversion: yeast	irAE_NO	irAE_Yes	0.095439	0.239018	0.690642	0.799826	95	11	irAE_No vs irAE_Yes
											P125-PWY- superpathway of: R R: butanediol biosynthesis	irAE_NO	irAE_Yes	0.123268	0.310065	0.691921	0.800622	95	19	irAE_No vs irAE_Yes
											CATECHOL ORTHO CLEAVAGE-PWY- catechol degradation to: beta: ketoadipate	irAE_NO	irAE_NO	-0.215653	0.546332	0.693998	0.80262	95	29	irAE_No vs irAE_Yes
											PWY-7200: superpathway of pyrimidine deoxyribonucleoside salvage	irAE_NO	irAE_NO	-0.124758	0.327709	0.704344	0.813767	95	11	irAE_No vs irAE_Yes
											PWY-7117: C4 photosynthetic carbon assimilation cycle: PEPCK type	irAE_NO	irAE_Yes	0.26072	0.710839	0.714665	0.823564	95	74	irAE_No vs irAE_Yes
											PHOSLIPSYN-PWY- superpathway of phospholipid biosynthesis I: bacteria	irAE_NO	irAE_Yes	0.0890581	0.248876	0.721319	0.827968	95	94	irAE_No vs irAE_Yes
											PWY0 845: superpathway of pyridoxal 5 phosphate biosynthesis and salvage	irAE_NO	irAE_Yes	0.10042	0.286595	0.726883	0.833521	95	93	irAE_No vs irAE_Yes
											PWY-6147: 6 hydroxymethyl dihydropterin diphosphate biosynthesis I	irAE_NO	irAE_Yes	0.107746	0.311433	0.730193	0.836482	95	95	irAE_No vs irAE_Yes
											PWY-7196: superpathway of pyrimidine ribonucleosides salvage	irAE_NO	irAE_NO	-0.189839	0.563005	0.736777	0.838932	95	91	irAE_No vs irAE_Yes
											PWY-7220: adenosine deoxyribonucleotides de novo biosynthesis II	irAE_NO	irAE_NO	-0.059691	0.178259	0.738531	0.839272	95	95	irAE_No vs irAE_Yes
											PWY-7222: guanosine deoxyribonucleotides de novo biosynthesis II	irAE_NO	irAE_NO	-0.059691	0.178259	0.738531	0.839272	95	95	irAE_No vs irAE_Yes
											P185-PWY- formaldehyde assimilation III: dihydroxyacetone cycle	irAE_NO	irAE_NO	-0.11463	0.345868	0.74111	0.840193	95	93	irAE_No vs irAE_Yes
											PWY-5860: superpathway of demethylmenaquinol 6 biosynthesis I	irAE_NO	irAE_Yes	0.210541	0.641288	0.743458	0.840299	95	78	irAE_No vs irAE_Yes
											PWY-5862: superpathway of demethylmenaquinol 9 biosynthesis	irAE_NO	irAE_Yes	0.210541	0.641288	0.743458	0.840299	95	78	irAE_No vs irAE_Yes
											PWY-6125: superpathway of guanosine nucleotides de novo biosynthesis II	irAE_NO	irAE_NO	-0.0537699	0.163619	0.743217	0.840299	95	95	irAE_No vs irAE_Yes
											PWYG 321: mycolate biosynthesis	irAE_NO	irAE_Yes	0.136034	0.415619	0.744215	0.840299	95	92	irAE_No vs irAE_Yes
											PWY-3841: folate transformations II	irAE_NO	irAE_Yes	0.0384291	0.118205	0.745874	0.841029	95	95	irAE_No vs irAE_Yes
											PWY-5845: superpathway of menaquinol 9 biosynthesis	irAE_NO	irAE_Yes	0.197425	0.622576	0.751912	0.844522	95	78	irAE_No vs irAE_Yes
											PWY-5850: superpathway of menaquinol 6 biosynthesis I	irAE_NO	irAE_Yes	0.197425	0.622576	0.751912	0.844522	95	78	irAE_No vs irAE_Yes
											PWY-5896: superpathway of menaquinol 10 biosynthesis	irAE_NO	irAE_Yes	0.197425	0.622576	0.751912	0.844522	95	78	irAE_No vs irAE_Yes
											PWY-6470: peptidoglycan biosynthesis V: beta: lactam resistance	irAE_NO	irAE_Yes	0.0720917	0.231068	0.755784	0.847215	95	10	irAE_No vs irAE_Yes
											X1CMET2-PWY- N10 formyl tetrahydrofolate biosynthesis	irAE_NO	irAE_Yes	0.0369277	0.121957	0.762763	0.851221	95	95	irAE_No vs irAE_Yes
											PWY-7228: superpathway of guanosine nucleotides de novo biosynthesis I	irAE_NO	irAE_NO	-0.0500988	0.166746	0.764543	0.851221	95	95	irAE_No vs irAE_Yes
											PWY66 389: phytol degradation	irAE_NO	irAE_NO	-0.260278	0.86346	0.763793	0.851221	95	48	irAE_No vs irAE_Yes
											PWY-7184: pyrimidine deoxyribonucleotides de novo biosynthesis I	irAE_NO	irAE_Yes	0.048101	0.162758	0.76828	0.852903	95	95	irAE_No vs irAE_Yes
											P108-PWY- pyruvate fermentation to propanoate I	irAE_NO	irAE_Yes	0.158943	0.56359	0.778591	0.862266	95	84	irAE_No vs irAE_Yes
											PWY66 400: glycolysis VI: metazoan	irAE_NO	irAE_Yes	0.0838218	0.301269	0.781489	0.864226	95	95	irAE_No vs irAE_Yes
											PWY-5097: L lysine biosynthesis VI	irAE_NO	irAE_NO	-0.0265278	0.0979331	0.78712	0.868364	95	95	irAE_No vs irAE_Yes
											ARGININE SYN4-PWY- L ornithine de novo: biosynthesis	irAE_NO	irAE_NO	-0.12624	0.471962	0.789727	0.870404	95	91	irAE_No vs irAE_Yes
											PWY-5747: 2 methylcitrate cycle II	irAE_NO	irAE_Yes	0.201578	0.765998	0.793045	0.872292	95	63	irAE_No vs irAE_Yes
											PWY-5088: L glutamate degradation VIII: to propanoate	irAE_NO	irAE_Yes	0.142903	0.55564	0.797635	0.874955	95	28	irAE_No vs irAE_Yes
											PWY0 1479: tRNA processing	irAE_NO	irAE_NO	-0.150498	0.631061	0.81206	0.884834	95	85	irAE_No vs irAE_Yes
											PWY-6126: superpathway of adenosine nucleotides de novo biosynthesis II	irAE_NO	irAE_NO	-0.0322421	0.142007	0.820914	0.892335	95	95	irAE_No vs irAE_Yes
											THISYNARA-PWY- superpathway of thiamin diphosphate biosynthesis III: eukaryotes	irAE_NO	irAE_Yes	0.0394491	0.174105	0.821274	0.892335	95	95	irAE_No vs irAE_Yes
											PWY-7282: 4 amino 2 methyl 5 phosphomethylpyrimidine biosynthesis: yeast	irAE_NO	irAE_NO	-0.0450797	0.217401	0.83621	0.904713	95	93	irAE_No vs irAE_Yes
											PWY-5304: superpathway of sulfur oxidation: Acidianus ambivalens	irAE_NO	irAE_Yes	0.0712337	0.360146	0.843665	0.910319	95	17	irAE_No vs irAE_Yes
											PWY-2942: L lysine biosynthesis III	irAE_NO	irAE_NO	-0.0193513	0.0994493	0.846167	0.911806	95	95	irAE_No vs irAE_Yes
											PWY-7211: superpathway of pyrimidine deoxyribonucleotides de novo biosynthesis	irAE_NO	irAE_NO	-0.0403188	0.237321	0.865485	0.927219	95	95	irAE_No vs irAE_Yes
											PWY-1269: CMP 3 deoxy D manno octulosonate biosynthesis I	irAE_NO	irAE_Yes	0.0455115	0.282884	0.872554	0.931751	95	94	irAE_No vs irAE_Yes
											COLANSYN-PWY- colanic acid building blocks biosynthesis	irAE_NO	irAE_NO	-0.0570872	0.359833	0.874309	0.932645	95	94	irAE_No vs irAE_Yes
											PWY-7235: superpathway of ubiquinol 6 biosynthesis: eukaryotic	irAE_NO	irAE_NO	-0.0699759	0.44743	0.87608	0.932645	95	16	irAE_No vs irAE_Yes
											AEROBACTINSYN-PWY- aerobactin biosynthesis	irAE_NO	irAE_NO	-0.119362	0.827851	0.885685	0.938361	95	46	irAE_No vs irAE_Yes
											PROTOCATECHUATE ORTHO CLEAVAGE-PWY- protocatechuate degradation II: ortho cleavage pathway	irAE_NO	irAE_Yes	0.10385	0.77482	0.893684	0.943789	95	53	irAE_No vs irAE_Yes
											PWY-7208: superpathway of pyrimidine nucleobases salvage	irAE_NO	irAE_Yes	0.0220794	0.171722	0.897986	0.947027	95	95	irAE_No vs irAE_Yes
											PWY-622: starch biosynthesis	irAE_NO	irAE_NO	-0.0324705	0.286797	0.910116	0.953067	95	17	irAE_No vs irAE_Yes
											PWY-5180: toluene degradation I: aerobic: via o cresol	irAE_NO	irAE_NO	-0.054937	0.507668	0.914072	0.95479	95	10	irAE_No vs irAE_Yes
											PWY-5182: toluene degradation II: aerobic: via 4 methylcatechol	irAE_NO	irAE_NO	-0.054937	0.507668	0.914072	0.95479	95	10	irAE_No vs irAE_Yes
											GLYCOLYSIS: glycolysis I: from glucose 6 phosphate	irAE_NO	irAE_Yes	0.0260744	0.248968	0.916829	0.956736	95	95	irAE_No vs irAE_Yes
											NONMEVIPP-PWY- methylerythritol phosphate pathway I	irAE_NO	irAE_Yes	0.00890177	0.0862457	0.918028	0.956736	95	95	irAE_No vs irAE_Yes
											URSIN-PWY- ureide biosynthesis	irAE_NO	irAE_Yes	0.042622	0.423805	0.920121	0.957728	95	15	irAE_No vs irAE_Yes
											PWY-7229: superpathway of adenosine nucleotides de novo biosynthesis I	irAE_NO	irAE_NO	-0.0124331	0.128044	0.922867	0.957784	95	95	irAE_No vs irAE_Yes
											PWY-7279: aerobic respiration II: cytochrome c: yeast	irAE_NO	irAE_Yes	0.061047	0.63135	0.92319	0.957784	95	46	irAE_No vs irAE_Yes
											PWY-6897: thiamin salvage II	irAE_NO	irAE_NO	-0.0141798	0.151377	0.925583	0.958967	95	95	irAE_No vs irAE_Yes
											PWY-3781: aerobic respiration I: cytochrome c	irAE_NO	irAE_NO	-0.0584976	0.651533	0.928663	0.960426	95	48	irAE_No vs irAE_Yes
											PWY-5484: glycolysis II: from fructose 6 phosphate	irAE_NO	irAE_Yes	0.0220591	0.247714	0.929244	0.960595	95	95	irAE_No vs irAE_Yes
											PANTO-PWY- phosphopantothenate biosynthesis I	irAE_NO	irAE_Yes	0.0134004	0.15207	0.929982	0.960925	95	95	irAE_No vs irAE_Yes
											PWY-7197: pyrimidine deoxyribonucleotide phosphorylation	irAE_NO	irAE_Yes	0.0164082	0.191659	0.93197	0.962547	95	95	irAE_No vs irAE_Yes
											PWY-7357: thiamin formation from pyrithiamine and oxythiamine: yeast	irAE_NO	irAE_Yes	0.012363	0.151597	0.935188	0.963896	95	95	irAE_No vs irAE_Yes
											P562-PWY- myo inositol degradation I	irAE_NO	irAE_Yes	0.0333684	0.486877	0.945515	0.970849	95	22	irAE_No vs irAE_Yes
											PWY-7328: superpathway of UDP glucose derived O antigen building blocks biosynthesis	irAE_NO	irAE_Yes	0.0403209	0.631738	0.949254	0.972406	95	84	irAE_No vs irAE_Yes
											PWY-7221: guanosine ribonucleotides de novo biosynthesis	irAE_NO	irAE_NO	-0.00538148	0.0872207	0.950942	0.972958	95	95	irAE_No vs irAE_Yes
											PWY-7237: myo: chiro: and scillo inositol degradation	irAE_NO	irAE_NO	-0.0222926	0.379805	0.953328	0.973666	95	94	irAE_No vs irAE_Yes
											NAGLIPASYN-PWY- lipid IVA biosynthesis	irAE_NO	irAE_NO	-0.0153322	0.369399	0.966987	0.982811	95	94	irAE_No vs irAE_Yes
											LPSSYN-PWY- superpathway of lipopolysaccharide biosynthesis	irAE_NO	irAE_Yes	0.021768	0.750058	0.976913	0.987694	95	55	irAE_No vs irAE_Yes
											PWY-5417: catechol degradation III: ortho cleavage pathway	irAE_NO	irAE_Yes	0.0127844	0.43885	0.976826	0.987694	95	24	irAE_No vs irAE_Yes
											PWY-5431: aromatic compounds degradation via: beta: ketoadipate	irAE_NO	irAE_Yes	0.0127844	0.43885	0.976826	0.987694	95	24	irAE_No vs irAE_Yes
											PWY-6531: mannitol cycle	irAE_NO	irAE_Yes	0.0108463	0.586297	0.985282	0.990981	95	85	irAE_No vs irAE_Yes
											PWY-6703: preQ0 biosynthesis	irAE_NO	irAE_Yes	0.00216991	0.198449	0.991301	0.994329	95	95	irAE_No vs irAE_Yes
											PWY-7371: 1 4 dihydroxy 6 naphthoate biosynthesis II	irAE_NO	irAE_Yes	0.00357769	1.00008	0.997154	0.998336	95	61	irAE_No vs irAE_Yes
