# Supplementary material for: Correlation of the gut microbiome and immune-related adverse events in gastrointestinal cancer patients treated with immune checkpoint inhibitors
Source: Front Cell Infect Microbiol. 2023 Mar 3;13:1099063. doi: 10.3389/fcimb.2023.1099063 (PMC10084768; doi:10.3389/fcimb.2023.1099063)
Supplement: Supplementary file 5 [file Table_5.xlsx]

## Sheet: sheet1
Supplementary Table 5. Differential features between the irAE (low-grade and high-grade) and non-irAE group stratified by the caner type caculated by Maaslin2. “Reference level” indicates the group maaslin2 used to compare against. "Comparison" indicates the two groups maaslin2 compared. “Enrich group" indicates in which direction the feature is enriched. "coef" means the model coefficient value …
"EC_taxa" shows the species results for esophageal cancer patients.
"EC_pathway" shows the functional pathway results for esophageal cancer patients.
"GC_taxa" shows the species results for gastric cancer patients.
"GC_pathway" shows the functional pathway results for gastric cancer patients.
"CRC_taxa" shows the species results for colon cancer patients.
"CRC_pathway" shows the functional pathway results for colon cancer patients.
EC_taxa											EC_pathway											GC_taxa											GC_pathway											CRC_taxa
feature	Reference level	Enrich group	coef	stderr	pval	qval	N	N.not.zero	Comparison		feature	Reference level	Enrich group	coef	stderr	pval	qval	N	N.not.zero	Comparison		feature	Reference level	Enrich group	coef	stderr	pval	qval	N	N.not.zero	Comparison		feature	Reference level	Enrich group	coef	stderr	pval	qval	N	N.not.zero	Comparison		feature	Reference level	Enrich group	coef	stderr	pval
s__Rothia_mucilaginosa	irAE_No	irAE_Low	1.04354	0.42352	0.0272994	0.763631	19	3	irAE_No vs irAE_Low		ANAEROFRUCAT-PWY- homolactic fermentation	irAE_No	irAE_Low	0.417487	0.388543	0.300772	0.765396	19	19	irAE_No vs irAE_Low		s__Bifidobacterium_bifidum	irAE_NO	irAE_Low	3.86465	1.01342	0.000843035	0.291658	29	6	irAE_No vs irAE_Low		TEICHOICACID-PWY- teichoic acid: poly glycerol: biosynthesis	irAE_No	irAE_Low	3.30664	1.13816	0.00776392	0.0696509	29	18	irAE_No vs irAE_Low		s__Gordonibacter_pamelaeae	irAE_No	irAE_Low	1.76165	0.583285	0.00676076
s__Parabacteroides_distasonis	irAE_No	irAE_No	-3.88524	1.80733	0.0495432	0.763631	19	13	irAE_No vs irAE_Low		ARGDEG-PWY- superpathway of L arginine: putrescine: and 4 aminobutanoate degradation	irAE_No	irAE_Low	1.75613	1.39805	0.229627	0.765396	19	10	irAE_No vs irAE_Low		s__Scardovia_wiggsiae	irAE_NO	irAE_Low	0.692466	0.189882	0.00127935	0.291658	29	4	irAE_No vs irAE_Low		PWY-7209: superpathway of pyrimidine ribonucleosides degradation	irAE_No	irAE_Low	3.31875	1.33124	0.0199638	0.107845	29	22	irAE_No vs irAE_Low		s__Subdoligranulum_unclassified	irAE_No	irAE_Low	2.8297	0.888082	0.00463886
s__Paraprevotella_clara	irAE_No	irAE_No	-2.07717	0.959963	0.0482588	0.763631	19	7	irAE_No vs irAE_Low		ARGININE SYN4-PWY- L ornithine de novo: biosynthesis	irAE_No	irAE_No	-1.16654	0.743688	0.139064	0.765396	19	18	irAE_No vs irAE_Low		s__Bifidobacterium_adolescentis	irAE_NO	irAE_Low	4.89712	1.59697	0.00529595	0.375594	29	13	irAE_No vs irAE_Low		PWY-7117: C4 photosynthetic carbon assimilation cycle: PEPCK type	irAE_No	irAE_No	-2.07224	0.852676	0.0229337	0.117469	29	28	irAE_No vs irAE_Low		s__Lactobacillus_salivarius	irAE_No	irAE_Low	2.03071	0.845742	0.0261882
s__Alistipes_indistinctus	irAE_No	irAE_No	-2.32522	1.07609	0.0485301	0.763631	19	11	irAE_No vs irAE_Low		ARGORNPROST-PWY- arginine: ornithine and proline interconversion	irAE_No	irAE_Low	1.61929	1.56899	0.319547	0.765396	19	13	irAE_No vs irAE_Low		s__Bifidobacterium_dentium	irAE_NO	irAE_Low	4.74244	1.4885	0.00397254	0.375594	29	15	irAE_No vs irAE_Low		FERMENTATION-PWY- mixed acid fermentation	irAE_No	irAE_No	-1.3755	0.64856	0.0444604	0.170377	29	29	irAE_No vs irAE_Low		s__Eggerthella_unclassified	irAE_No	irAE_Low	1.59299	0.759742	0.0489345
s__Clostridium_citroniae	irAE_No	irAE_No	-1.50945	0.581974	0.0212371	0.763631	19	6	irAE_No vs irAE_Low		ARGSYNBSUB-PWY- L arginine biosynthesis II: acetyl cycle	irAE_No	irAE_Low	1.03349	0.94203	0.291114	0.765396	19	19	irAE_No vs irAE_Low		s__Bacteroides_uniformis	irAE_NO	irAE_Low	3.33014	1.42712	0.0283291	0.43935	29	25	irAE_No vs irAE_Low		PWY-241: C4 photosynthetic carbon assimilation cycle: NADP ME type	irAE_No	irAE_No	-1.74997	0.829478	0.0454972	0.172645	29	28	irAE_No vs irAE_Low		s__Enterococcus_faecium	irAE_No	irAE_Low	0.583704	0.277644	0.0483897
s__Ruminococcus_torques	irAE_No	irAE_No	-2.86574	1.31378	0.0467083	0.763631	19	17	irAE_No vs irAE_Low		ASPASN-PWY- superpathway of L aspartate and L asparagine biosynthesis	irAE_No	irAE_Low	0.810645	0.507037	0.132185	0.765396	19	19	irAE_No vs irAE_Low		s__Eubacterium_rectale	irAE_NO	irAE_Low	4.24111	1.80865	0.0276359	0.43935	29	21	irAE_No vs irAE_Low		UNINTEGRATED	irAE_No	irAE_No	-0.341102	0.166976	0.0522016	0.183378	29	29	irAE_No vs irAE_Low		s__Coprobacter_fastidiosus	irAE_No	irAE_Low	1.33393	0.696417	0.0698491
s__Megamonas_rupellensis	irAE_No	irAE_No	-0.57466	0.25825	0.0430156	0.763631	19	3	irAE_No vs irAE_Low		AST-PWY- L arginine degradation II: AST pathway	irAE_No	irAE_Low	2.61133	1.931	0.197715	0.765396	19	13	irAE_No vs irAE_Low		s__Bacteroides_massiliensis	irAE_NO	irAE_NO	-3.00352	1.37526	0.0389705	0.477037	29	12	irAE_No vs irAE_Low		PWY-621: sucrose degradation III: sucrose invertase	irAE_No	irAE_Low	0.567233	0.280099	0.0541161	0.186724	29	29	irAE_No vs irAE_Low		s__Paraprevotella_clara	irAE_No	irAE_No	-0.436645	0.249239	0.0951096
s__Bifidobacterium_dentium	irAE_No	irAE_Low	1.73094	0.819476	0.0531145	0.764849	19	5	irAE_No vs irAE_Low		BIOTIN BIOSYNTHESIS-PWY- biotin biosynthesis I	irAE_No	irAE_Low	1.43336	0.841278	0.110505	0.765396	19	19	irAE_No vs irAE_Low		s__Bifidobacterium_pseudocatenulatum	irAE_NO	irAE_Low	3.18621	1.51702	0.0463919	0.512753	29	12	irAE_No vs irAE_Low		CATECHOL ORTHO CLEAVAGE-PWY- catechol degradation to: beta: ketoadipate	irAE_No	irAE_No	-2.42878	1.20334	0.0548633	0.187964	29	14	irAE_No vs irAE_Low		s__Megamonas_hypermegale	irAE_No	irAE_No	-0.526288	0.299896	0.0945842
s__Bacteroides_massiliensis	irAE_No	irAE_No	-2.63225	1.40449	0.0819274	0.791681	19	6	irAE_No vs irAE_Low		CALVIN-PWY- Calvin Benson Bassham cycle	irAE_No	irAE_Low	0.640643	0.399764	0.131349	0.765396	19	19	irAE_No vs irAE_Low		s__Roseburia_intestinalis	irAE_NO	irAE_Low	2.68196	1.33733	0.0563151	0.562808	29	17	irAE_No vs irAE_Low		X7ALPHADEHYDROX-PWY- cholate degradation: bacteria: anaerobic	irAE_No	irAE_Low	1.13196	0.561357	0.0550737	0.18827	29	5	irAE_No vs irAE_Low		s__Alistipes_sp_AP11	irAE_No	irAE_Low	1.58766	0.909839	0.0963335
s__Bacteroides_nordii	irAE_No	irAE_No	-2.0837	1.09925	0.0788525	0.791681	19	9	irAE_No vs irAE_Low		CITRULBIO-PWY- L citrulline biosynthesis	irAE_No	irAE_No	-0.719675	0.574693	0.230985	0.765396	19	18	irAE_No vs irAE_Low		s__Lachnospiraceae_bacterium_1_1_57FAA	irAE_NO	irAE_Low	1.83541	0.944166	0.0637149	0.594672	29	18	irAE_No vs irAE_Low		PWY-5104: L isoleucine biosynthesis IV	irAE_No	irAE_Low	1.2465	0.631514	0.0600204	0.200758	29	29	irAE_No vs irAE_Low		s__Bacteroides_nordii	irAE_No	irAE_Low	1.25577	0.734936	0.102985
s__Megamonas_unclassified	irAE_No	irAE_No	-1.32771	0.71789	0.0856126	0.791681	19	3	irAE_No vs irAE_Low		COA-PWY- coenzyme A biosynthesis I	irAE_No	irAE_Low	0.99108	0.485369	0.060471	0.765396	19	19	irAE_No vs irAE_Low		s__Bacteroides_xylanisolvens	irAE_NO	irAE_NO	-2.5192	1.3199	0.0683386	0.604426	29	21	irAE_No vs irAE_Low		PWY-5675: nitrate reduction V: assimilatory	irAE_No	irAE_No	-2.62236	1.34174	0.0623953	0.206037	29	19	irAE_No vs irAE_Low		s__Clostridium_nexile	irAE_No	irAE_Low	1.33924	0.792289	0.10649
s__Enterobacter_cloacae	irAE_No	irAE_No	-0.33775	0.175009	0.0741342	0.791681	19	2	irAE_No vs irAE_Low		COBALSYN-PWY- adenosylcobalamin salvage from cobinamide I	irAE_No	irAE_Low	0.82334	0.549019	0.155913	0.765396	19	19	irAE_No vs irAE_Low		s__Klebsiella_pneumoniae	irAE_NO	irAE_NO	-3.10963	1.62853	0.0682263	0.604426	29	22	irAE_No vs irAE_Low		PWY-5941: glycogen degradation II: eukaryotic	irAE_No	irAE_Low	1.5535	0.807111	0.0661911	0.214913	29	28	irAE_No vs irAE_Low		s__Bifidobacterium_longum	irAE_No	irAE_Low	2.13737	1.27886	0.110236
s__Bacteroides_stercoris	irAE_No	irAE_No	-2.99407	1.67673	0.0958255	0.80867	19	10	irAE_No vs irAE_Low		COLANSYN-PWY- colanic acid building blocks biosynthesis	irAE_No	irAE_No	-0.825258	0.668931	0.237627	0.765396	19	19	irAE_No vs irAE_Low		s__Lachnospiraceae_bacterium_2_1_58FAA	irAE_NO	irAE_NO	-2.29938	1.21823	0.0712487	0.605611	29	14	irAE_No vs irAE_Low		ALLANTOINDEG-PWY- superpathway of allantoin degradation in yeast	irAE_No	irAE_Low	2.82901	1.49214	0.0700714	0.223923	29	18	irAE_No vs irAE_Low		s__Holdemania_unclassified	irAE_No	irAE_Low	0.432966	0.260193	0.1117
s__Methanobrevibacter_smithii	irAE_No	irAE_Low	2.44291	1.48387	0.121955	0.823184	19	5	irAE_No vs irAE_Low		ECASYN-PWY- enterobacterial common antigen biosynthesis	irAE_No	irAE_Low	3.38176	1.77686	0.0777767	0.765396	19	12	irAE_No vs irAE_Low		s__Lachnospiraceae_bacterium_5_1_57FAA	irAE_NO	irAE_Low	1.41345	0.768553	0.0783055	0.609383	29	3	irAE_No vs irAE_Low		PWY-5913: TCA cycle VI: obligate autotrophs	irAE_No	irAE_No	-1.70395	0.910447	0.0735067	0.229896	29	29	irAE_No vs irAE_Low		s__Bacteroides_salyersiae	irAE_No	irAE_No	-0.550763	0.341401	0.122359
s__Actinomyces_odontolyticus	irAE_No	irAE_Low	0.472632	0.351174	0.199738	0.823184	19	4	irAE_No vs irAE_Low		FAO-PWY- fatty acid: beta: oxidation I	irAE_No	irAE_Low	2.34173	1.22697	0.0770371	0.765396	19	19	irAE_No vs irAE_Low		s__Lactobacillus_vaginalis	irAE_NO	irAE_Low	1.32986	0.734783	0.082858	0.621435	29	6	irAE_No vs irAE_Low		PWY-5840: superpathway of menaquinol 7 biosynthesis	irAE_No	irAE_No	-1.35431	0.743552	0.0810351	0.242325	29	28	irAE_No vs irAE_Low		s__Bacteroidales_bacterium_ph8	irAE_No	irAE_Low	2.09779	1.30322	0.123134
s__Bacteroides_coprocola	irAE_No	irAE_No	-2.00706	1.44302	0.185976	0.823184	19	4	irAE_No vs irAE_Low		FASYN ELONG-PWY- fatty acid elongation: : saturated	irAE_No	irAE_Low	1.57651	0.89681	0.100597	0.765396	19	19	irAE_No vs irAE_Low		s__Eubacterium_eligens	irAE_NO	irAE_Low	1.77595	1.07557	0.111731	0.653504	29	21	irAE_No vs irAE_Low		PWY-7013: L 1 2 propanediol degradation	irAE_No	irAE_No	-2.95759	1.64542	0.0848576	0.24943	29	27	irAE_No vs irAE_Low		s__Eubacterium_siraeum	irAE_No	irAE_Low	0.928898	0.59908	0.136692
s__Bacteroides_finegoldii	irAE_No	irAE_No	-1.42713	0.976979	0.16616	0.823184	19	6	irAE_No vs irAE_Low		FASYN INITIAL-PWY- superpathway of fatty acid biosynthesis initiation: E: coli	irAE_No	irAE_Low	1.69022	0.972888	0.104269	0.765396	19	19	irAE_No vs irAE_Low		s__Atopobium_rimae	irAE_NO	irAE_Low	0.517049	0.32173	0.121113	0.654675	29	3	irAE_No vs irAE_Low		GOLPDLCAT-PWY- superpathway of glycerol degradation to 1 3 propanediol	irAE_No	irAE_No	-1.14843	0.640495	0.0855817	0.250639	29	29	irAE_No vs irAE_Low		s__Roseburia_hominis	irAE_No	irAE_Low	2.20654	1.42332	0.136755
s__Bacteroides_ovatus	irAE_No	irAE_No	-1.61253	1.15645	0.184937	0.823184	19	18	irAE_No vs irAE_Low		FERMENTATION-PWY- mixed acid fermentation	irAE_No	irAE_Low	1.51888	1.27686	0.254009	0.765396	19	18	irAE_No vs irAE_Low		s__Parabacteroides_unclassified	irAE_NO	irAE_NO	-2.1842	1.38333	0.127439	0.654675	29	14	irAE_No vs irAE_Low		PWY66 400: glycolysis VI: metazoan	irAE_No	irAE_No	-0.935147	0.528927	0.089772	0.2614	29	29	irAE_No vs irAE_Low		s__Subdoligranulum_sp_4_3_54A2FAA	irAE_No	irAE_Low	1.12666	0.725733	0.136238
s__Bacteroides_thetaiotaomicron	irAE_No	irAE_No	-2.00551	1.40378	0.175036	0.823184	19	16	irAE_No vs irAE_Low		FUCCAT-PWY- fucose degradation	irAE_No	irAE_Low	1.57369	1.21497	0.216186	0.765396	19	19	irAE_No vs irAE_Low		s__Gemella_haemolysans	irAE_NO	irAE_Low	0.740765	0.489341	0.143136	0.654675	29	6	irAE_No vs irAE_Low		PWY-5897: superpathway of menaquinol 11 biosynthesis	irAE_No	irAE_No	-1.32897	0.755638	0.091368	0.261762	29	29	irAE_No vs irAE_Low		s__Megamonas_unclassified	irAE_No	irAE_No	-0.863009	0.550694	0.13277
s__Paraprevotella_unclassified	irAE_No	irAE_No	-1.44644	1.04937	0.189714	0.823184	19	8	irAE_No vs irAE_Low		GALACTARDEG-PWY- D galactarate degradation I	irAE_No	irAE_Low	1.98589	1.43159	0.187074	0.765396	19	16	irAE_No vs irAE_Low		s__Lactobacillus_gasseri	irAE_NO	irAE_Low	1.76813	1.09057	0.118021	0.654675	29	7	irAE_No vs irAE_Low		PWY-5898: superpathway of menaquinol 12 biosynthesis	irAE_No	irAE_No	-1.32897	0.755638	0.091368	0.261762	29	29	irAE_No vs irAE_Low		s__Lachnospiraceae_bacterium_1_1_57FAA	irAE_No	irAE_Low	1.50546	0.979689	0.140044
s__Prevotella_disiens	irAE_No	irAE_No	-0.396269	0.249429	0.134448	0.823184	19	2	irAE_No vs irAE_Low		GALACTUROCAT-PWY- D galacturonate degradation I	irAE_No	irAE_Low	0.988403	0.69709	0.178094	0.765396	19	19	irAE_No vs irAE_Low		s__Dorea_unclassified	irAE_NO	irAE_Low	0.969534	0.64219	0.144166	0.654675	29	3	irAE_No vs irAE_Low		PWY-5899: superpathway of menaquinol 13 biosynthesis	irAE_No	irAE_No	-1.32897	0.755638	0.091368	0.261762	29	29	irAE_No vs irAE_Low		s__Clostridium_perfringens	irAE_No	irAE_Low	0.432007	0.284239	0.144195
s__Alistipes_putredinis	irAE_No	irAE_No	-3.68117	2.14151	0.107645	0.823184	19	13	irAE_No vs irAE_Low		GLCMANNANAUT-PWY- superpathway of N acetylglucosamine: N acetylmannosamine and N acetylneuraminate degradation	irAE_No	irAE_Low	0.80949	0.647706	0.231869	0.765396	19	19	irAE_No vs irAE_Low		s__Lachnospiraceae_bacterium_5_1_63FAA	irAE_NO	irAE_Low	1.20615	0.796801	0.143149	0.654675	29	18	irAE_No vs irAE_Low		PWY-5484: glycolysis II: from fructose 6 phosphate	irAE_No	irAE_No	-0.91252	0.523154	0.0939088	0.26565	29	29	irAE_No vs irAE_Low		s__Prevotella_copri	irAE_No	irAE_No	-0.73631	0.4897	0.148314
s__Streptococcus_anginosus	irAE_No	irAE_No	-0.980567	0.671219	0.166128	0.823184	19	5	irAE_No vs irAE_Low		GLUCARDEG-PWY- D glucarate degradation I	irAE_No	irAE_Low	2.79245	1.65079	0.112854	0.765396	19	16	irAE_No vs irAE_Low		s__Roseburia_inulinivorans	irAE_NO	irAE_Low	1.8887	1.16998	0.119535	0.654675	29	25	irAE_No vs irAE_Low		PWY-5838: superpathway of menaquinol 8 biosynthesis I	irAE_No	irAE_No	-1.58091	0.92337	0.0997706	0.275523	29	27	irAE_No vs irAE_Low		s__Alistipes_shahii	irAE_No	irAE_Low	1.16325	0.807895	0.165378
s__Streptococcus_infantis	irAE_No	irAE_Low	0.75277	0.448611	0.11552	0.823184	19	3	irAE_No vs irAE_Low		GLUCARGALACTSUPER-PWY- superpathway of D glucarate and D galactarate degradation	irAE_No	irAE_Low	1.98589	1.43159	0.187074	0.765396	19	16	irAE_No vs irAE_Low		s__Bilophila_unclassified	irAE_NO	irAE_Low	1.70864	1.11258	0.137681	0.654675	29	23	irAE_No vs irAE_Low		GLYCOLYSIS: glycolysis I: from glucose 6 phosphate	irAE_No	irAE_No	-0.900799	0.529485	0.101814	0.27802	29	29	irAE_No vs irAE_Low		s__Adlercreutzia_equolifaciens	irAE_No	irAE_Low	0.889417	0.639125	0.179324
s__Streptococcus_vestibularis	irAE_No	irAE_No	-0.543379	0.384942	0.17991	0.823184	19	2	irAE_No vs irAE_Low		GLUTORN-PWY- L ornithine biosynthesis	irAE_No	irAE_Low	1.22886	1.05469	0.263431	0.765396	19	19	irAE_No vs irAE_Low		s__Bilophila_wadsworthia	irAE_NO	irAE_Low	1.07807	0.698663	0.135903	0.654675	29	16	irAE_No vs irAE_Low		PWY-4041: gamma: glutamyl cycle	irAE_No	irAE_No	-2.03997	1.19996	0.102049	0.27802	29	27	irAE_No vs irAE_Low		s__Lactobacillus_gasseri	irAE_No	irAE_No	-0.707167	0.509622	0.180518
s__Flavonifractor_plautii	irAE_No	irAE_No	-1.09647	0.803713	0.194018	0.823184	19	7	irAE_No vs irAE_Low		GLYCOGENSYNTH-PWY- glycogen biosynthesis I: from ADP D Glucose	irAE_No	irAE_Low	0.740886	0.651068	0.27424	0.765396	19	19	irAE_No vs irAE_Low		s__Granulicatella_unclassified	irAE_NO	irAE_NO	-0.703763	0.48362	0.158571	0.656335	29	10	irAE_No vs irAE_Low		PWY66 389: phytol degradation	irAE_No	irAE_No	-3.37559	1.98584	0.10209	0.27802	29	18	irAE_No vs irAE_Low		s__Klebsiella_pneumoniae	irAE_No	irAE_Low	2.07117	1.47598	0.175877
s__Catenibacterium_mitsuokai	irAE_No	irAE_Low	0.294626	0.174431	0.113343	0.823184	19	2	irAE_No vs irAE_Low		GLYCOL GLYOXDEG-PWY- superpathway of glycol metabolism and degradation	irAE_No	irAE_Low	2.04139	1.87544	0.294765	0.765396	19	14	irAE_No vs irAE_Low		s__Lactobacillus_oris	irAE_NO	irAE_Low	0.93567	0.641308	0.15753	0.656335	29	6	irAE_No vs irAE_Low		PWY-5861: superpathway of demethylmenaquinol 8 biosynthesis	irAE_No	irAE_No	-1.61278	0.963038	0.106981	0.288255	29	27	irAE_No vs irAE_Low		s__Paraprevotella_unclassified	irAE_No	irAE_No	-0.487833	0.353229	0.182496
s__Erysipelotrichaceae_bacterium_2_2_44A	irAE_No	irAE_No	-0.62033	0.434385	0.175201	0.823184	19	2	irAE_No vs irAE_Low		GLYCOLYSIS E D: superpathway of glycolysis and Entner Doudoroff	irAE_No	irAE_Low	1.36988	0.745831	0.087573	0.765396	19	19	irAE_No vs irAE_Low		s__Coprococcus_catus	irAE_NO	irAE_NO	-1.74473	1.20522	0.160652	0.656335	29	19	irAE_No vs irAE_Low		PROTOCATECHUATE ORTHO CLEAVAGE-PWY- protocatechuate degradation II: ortho cleavage pathway	irAE_No	irAE_No	-2.5518	1.53434	0.109294	0.292386	29	22	irAE_No vs irAE_Low		s__Lachnospiraceae_bacterium_3_1_57FAA_CT1	irAE_No	irAE_Low	0.485203	0.355866	0.187896
s__Megamonas_hypermegale	irAE_No	irAE_No	-0.525046	0.359412	0.166136	0.823184	19	2	irAE_No vs irAE_Low		GLYCOLYSIS TCA GLYOX BYPASS: superpathway of glycolysis: pyruvate dehydrogenase: TCA: and glyoxylate bypass	irAE_No	irAE_Low	3.3759	1.74215	0.0730891	0.765396	19	15	irAE_No vs irAE_Low		s__Faecalibacterium_prausnitzii	irAE_NO	irAE_Low	1.15317	0.801838	0.163302	0.656335	29	27	irAE_No vs irAE_Low		PWY-5791: 1 4 dihydroxy 2 naphthoate biosynthesis II: plants	irAE_No	irAE_No	-1.44559	0.869621	0.109456	0.292386	29	29	irAE_No vs irAE_Low		s__Ruminococcus_bromii	irAE_No	irAE_Low	1.42937	1.08207	0.201432
s__Megasphaera_unclassified	irAE_No	irAE_No	-0.552734	0.353963	0.140708	0.823184	19	4	irAE_No vs irAE_Low		GLYCOLYSIS: glycolysis I: from glucose 6 phosphate	irAE_No	irAE_Low	0.617008	0.578545	0.304253	0.765396	19	19	irAE_No vs irAE_Low		s__Ruminococcus_lactaris	irAE_NO	irAE_NO	-2.32836	1.59029	0.156141	0.656335	29	14	irAE_No vs irAE_Low		PWY-5837: 1 4 dihydroxy 2 naphthoate biosynthesis I	irAE_No	irAE_No	-1.44559	0.869621	0.109456	0.292386	29	29	irAE_No vs irAE_Low		s__Eggerthella_lenta	irAE_No	irAE_Low	0.307807	0.240249	0.214781
s__Escherichia_coli	irAE_No	irAE_Low	2.83989	2.05368	0.188376	0.823184	19	13	irAE_No vs irAE_Low		GLYOXYLATE BYPASS: glyoxylate cycle	irAE_No	irAE_Low	2.3028	1.91853	0.249943	0.765396	19	16	irAE_No vs irAE_Low		s__Megasphaera_unclassified	irAE_NO	irAE_Low	1.54296	1.06683	0.161025	0.656335	29	11	irAE_No vs irAE_Low		PWY-7371: 1 4 dihydroxy 6 naphthoate biosynthesis II	irAE_No	irAE_No	-1.75612	1.05851	0.110121	0.293029	29	20	irAE_No vs irAE_Low		s__Bacteroides_intestinalis	irAE_No	irAE_Low	1.18703	0.924839	0.213992
s__Escherichia_unclassified	irAE_No	irAE_Low	2.47072	1.81179	0.194192	0.823184	19	14	irAE_No vs irAE_Low		HCAMHPDEG-PWY- 3 phenylpropanoate and 3: 3 hydroxyphenyl propanoate degradation to 2 oxopent 4 enoate	irAE_No	irAE_Low	2.8282	1.95846	0.170717	0.765396	19	13	irAE_No vs irAE_Low		s__Bacteroides_plebeius	irAE_NO	irAE_NO	-2.22788	1.61507	0.180481	0.658211	29	8	irAE_No vs irAE_Low		PWY-6531: mannitol cycle	irAE_No	irAE_No	-1.5228	0.920774	0.111186	0.294976	29	27	irAE_No vs irAE_Low		s__Bifidobacterium_dentium	irAE_No	irAE_Low	0.386774	0.354088	0.287681
s__Eubacterium_biforme	irAE_No	irAE_Low	1.22417	0.932374	0.210312	0.84125	19	7	irAE_No vs irAE_Low		HEXITOLDEGSUPER-PWY- superpathway of hexitol degradation: bacteria	irAE_No	irAE_Low	1.19482	0.99147	0.248142	0.765396	19	19	irAE_No vs irAE_Low		s__Alistipes_onderdonkii	irAE_NO	irAE_Low	1.8324	1.29521	0.169985	0.658211	29	23	irAE_No vs irAE_Low		PWY-7115: C4 photosynthetic carbon assimilation cycle: NAD ME type	irAE_No	irAE_No	-1.59335	0.971383	0.113987	0.300353	29	27	irAE_No vs irAE_Low		s__Bacteroides_dorei	irAE_No	irAE_No	-2.09697	1.67969	0.226293
s__Bifidobacterium_adolescentis	irAE_No	irAE_No	-2.48586	1.92094	0.216576	0.843265	19	5	irAE_No vs irAE_Low		HISDEG-PWY- L histidine degradation I	irAE_No	irAE_Low	1.56749	0.707003	0.0436769	0.765396	19	19	irAE_No vs irAE_Low		s__Clostridiales_bacterium_1_7_47FAA	irAE_NO	irAE_NO	-1.14625	0.815838	0.172834	0.658211	29	8	irAE_No vs irAE_Low		PWY-6147: 6 hydroxymethyl dihydropterin diphosphate biosynthesis I	irAE_No	irAE_No	-1.0034	0.615308	0.116003	0.301568	29	29	irAE_No vs irAE_Low		s__Bacteroides_massiliensis	irAE_No	irAE_No	-0.500847	0.481515	0.310683
s__Megasphaera_micronuciformis	irAE_No	irAE_No	-0.751961	0.58131	0.216753	0.843265	19	3	irAE_No vs irAE_Low		KDO NAGLIPASYN-PWY- superpathway of: Kdo 2 lipid A biosynthesis	irAE_No	irAE_Low	4.27157	2.0757	0.0587213	0.765396	19	13	irAE_No vs irAE_Low		s__Bacteroides_clarus	irAE_NO	irAE_NO	-0.824755	0.611276	0.189854	0.667796	29	5	irAE_No vs irAE_Low		PWY-6549: L glutamine biosynthesis III	irAE_No	irAE_No	-1.13626	0.698639	0.116926	0.303244	29	28	irAE_No vs irAE_Low		s__Bacteroides_uniformis	irAE_No	irAE_Low	1.50108	1.30042	0.261981
s__Sutterella_wadsworthensis	irAE_No	irAE_No	-0.585216	0.467869	0.231504	0.851092	19	2	irAE_No vs irAE_Low		KETOGLUCONMET-PWY- ketogluconate metabolism	irAE_No	irAE_Low	3.14177	1.53854	0.0604549	0.765396	19	12	irAE_No vs irAE_Low		s__Bacteroides_coprocola	irAE_NO	irAE_NO	-1.76052	1.30583	0.190182	0.667796	29	8	irAE_No vs irAE_Low		PWY-6837: fatty acid beta oxidation V: unsaturated: odd number: di isomerase dependent	irAE_No	irAE_No	-2.46628	1.52	0.117749	0.30407	29	10	irAE_No vs irAE_Low		s__Bacteroides_vulgatus	irAE_No	irAE_Low	2.23052	1.78905	0.22689
s__Bacteroides_uniformis	irAE_No	irAE_No	-1.62716	1.36685	0.253667	0.855617	19	18	irAE_No vs irAE_Low		METHANOGENESIS-PWY- methanogenesis from H2 and CO2	irAE_No	irAE_Low	2.31547	1.413	0.123549	0.765396	19	5	irAE_No vs irAE_Low		s__Bacteroides_fragilis	irAE_NO	irAE_Low	1.93664	1.44668	0.193218	0.667796	29	12	irAE_No vs irAE_Low		PWY0 1241: ADP L glycero: beta: D manno heptose biosynthesis	irAE_No	irAE_No	-1.61574	1.0006	0.119432	0.304867	29	28	irAE_No vs irAE_Low		s__Parabacteroides_distasonis	irAE_No	irAE_No	-1.88415	1.65857	0.269383
s__Parabacteroides_goldsteinii	irAE_No	irAE_Low	1.35196	1.11546	0.245561	0.855617	19	6	irAE_No vs irAE_Low		NAD BIOSYNTHESIS II: NAD salvage pathway II	irAE_No	irAE_Low	2.07684	1.56781	0.206495	0.765396	19	18	irAE_No vs irAE_Low		s__Parabacteroides_distasonis	irAE_NO	irAE_NO	-1.79977	1.36787	0.20069	0.667796	29	21	irAE_No vs irAE_Low		FASYN INITIAL-PWY- superpathway of fatty acid biosynthesis initiation: E: coli	irAE_No	irAE_No	-1.08772	0.681965	0.123803	0.312936	29	29	irAE_No vs irAE_Low		s__Parabacteroides_goldsteinii	irAE_No	irAE_No	-0.901753	0.812668	0.280327
s__Prevotella_copri	irAE_No	irAE_No	-2.62087	2.16119	0.245312	0.855617	19	11	irAE_No vs irAE_Low		NONOXIPENT-PWY- pentose phosphate pathway: non oxidative branch	irAE_No	irAE_Low	0.687278	0.448774	0.147936	0.765396	19	19	irAE_No vs irAE_Low		s__Paraprevotella_unclassified	irAE_NO	irAE_NO	-0.817156	0.621369	0.200907	0.667796	29	7	irAE_No vs irAE_Low		PWY-5686: UMP biosynthesis	irAE_No	irAE_No	-0.240683	0.154859	0.133225	0.330601	29	29	irAE_No vs irAE_Low		s__Enterococcus_faecalis	irAE_No	irAE_No	-0.551728	0.526772	0.307419
s__Enterococcus_faecalis	irAE_No	irAE_Low	0.528212	0.464442	0.274503	0.855617	19	3	irAE_No vs irAE_Low		ORNARGDEG-PWY- superpathway of L arginine and L ornithine degradation	irAE_No	irAE_Low	1.75613	1.39805	0.229627	0.765396	19	10	irAE_No vs irAE_Low		s__Lachnospiraceae_bacterium_3_1_46FAA	irAE_NO	irAE_NO	-1.25378	1.00211	0.222942	0.684525	29	16	irAE_No vs irAE_Low		PWY-7388: octanoyl: acyl carrier protein: biosynthesis: mitochondria: yeast	irAE_No	irAE_No	-1.06249	0.684364	0.133626	0.330763	29	29	irAE_No vs irAE_Low		s__Streptococcus_thermophilus	irAE_No	irAE_Low	0.587224	0.556054	0.303533
s__Clostridium_bolteae	irAE_No	irAE_No	-1.13949	1.03648	0.290147	0.855617	19	12	irAE_No vs irAE_Low		ORNDEG-PWY- superpathway of ornithine degradation	irAE_No	irAE_Low	2.78145	1.77475	0.139379	0.765396	19	11	irAE_No vs irAE_Low		s__Veillonella_unclassified	irAE_NO	irAE_NO	-1.71823	1.37439	0.223285	0.684525	29	27	irAE_No vs irAE_Low		P23-PWY- reductive TCA cycle I	irAE_No	irAE_No	-1.41658	0.920223	0.136793	0.336454	29	27	irAE_No vs irAE_Low		s__Clostridium_asparagiforme	irAE_No	irAE_Low	0.716655	0.6963	0.315657
s__Clostridiales_bacterium_1_7_47FAA	irAE_No	irAE_No	-0.913838	0.820719	0.284264	0.855617	19	5	irAE_No vs irAE_Low		P105-PWY- TCA cycle IV: 2 oxoglutarate decarboxylase	irAE_No	irAE_Low	3.25311	1.74136	0.0828139	0.765396	19	15	irAE_No vs irAE_Low		s__Clostridium_leptum	irAE_NO	irAE_NO	-1.2924	1.05175	0.231059	0.69595	29	19	irAE_No vs irAE_Low		FASYN ELONG-PWY- fatty acid elongation: : saturated	irAE_No	irAE_No	-1.0159	0.665808	0.140129	0.340345	29	29	irAE_No vs irAE_Low		s__Clostridium_hathewayi	irAE_No	irAE_No	-0.987713	0.803418	0.233194
s__Desulfovibrio_piger	irAE_No	irAE_Low	0.817161	0.680305	0.249614	0.855617	19	3	irAE_No vs irAE_Low		P161-PWY- acetylene degradation	irAE_No	irAE_Low	2.16757	0.913177	0.0324643	0.765396	19	19	irAE_No vs irAE_Low		s__Veillonella_dispar	irAE_NO	irAE_NO	-1.16581	0.944169	0.228877	0.69595	29	22	irAE_No vs irAE_Low		PWY-7664: oleate biosynthesis IV: anaerobic	irAE_No	irAE_No	-1.02979	0.67964	0.142784	0.346251	29	29	irAE_No vs irAE_Low		s__Clostridium_leptum	irAE_No	irAE_Low	1.19236	1.06715	0.277094
s__Haemophilus_parainfluenzae	irAE_No	irAE_Low	1.48815	1.35347	0.290096	0.855617	19	7	irAE_No vs irAE_Low		P164-PWY- purine nucleobases degradation I: anaerobic	irAE_No	irAE_Low	0.885937	0.744994	0.254146	0.765396	19	18	irAE_No vs irAE_Low		s__Paraprevotella_clara	irAE_NO	irAE_NO	-1.18021	0.967312	0.234283	0.697189	29	7	irAE_No vs irAE_Low		ANAEROFRUCAT-PWY- homolactic fermentation	irAE_No	irAE_No	-0.579068	0.386006	0.146617	0.351951	29	29	irAE_No vs irAE_Low		s__Clostridium_symbiosum	irAE_No	irAE_Low	1.12752	1.12521	0.328288
s__Akkermansia_muciniphila	irAE_No	irAE_Low	1.38115	1.22767	0.279501	0.855617	19	9	irAE_No vs irAE_Low		P441-PWY- superpathway of N acetylneuraminate degradation	irAE_No	irAE_Low	1.40641	0.668324	0.053894	0.765396	19	19	irAE_No vs irAE_Low		s__Streptococcus_australis	irAE_NO	irAE_NO	-0.446859	0.37142	0.240668	0.697231	29	6	irAE_No vs irAE_Low		LPSSYN-PWY- superpathway of lipopolysaccharide biosynthesis	irAE_No	irAE_No	-2.29593	1.52995	0.146486	0.351951	29	20	irAE_No vs irAE_Low		s__Eubacterium_limosum	irAE_No	irAE_Low	0.367468	0.299753	0.234474
s__Eggerthella_unclassified	irAE_No	irAE_No	-1.05721	0.983626	0.300636	0.858116	19	9	irAE_No vs irAE_Low		P461-PWY- hexitol fermentation to lactate: formate: ethanol and acetate	irAE_No	irAE_Low	2.12978	1.29404	0.122054	0.765396	19	19	irAE_No vs irAE_Low		s__Bacteroides_dorei	irAE_NO	irAE_NO	-1.7774	1.49193	0.245169	0.697879	29	13	irAE_No vs irAE_Low		PWY-5083: NAD NADH phosphorylation and dephosphorylation	irAE_No	irAE_No	-1.5582	1.03993	0.147078	0.351951	29	28	irAE_No vs irAE_Low		s__Lachnospiraceae_bacterium_5_1_63FAA	irAE_No	irAE_No	-0.634214	0.545226	0.258435
s__Alistipes_senegalensis	irAE_No	irAE_Low	1.38871	1.2874	0.29896	0.858116	19	9	irAE_No vs irAE_Low		PANTOSYN-PWY- pantothenate and coenzyme A biosynthesis I	irAE_No	irAE_Low	0.659686	0.4095	0.129498	0.765396	19	19	irAE_No vs irAE_Low		s__Odoribacter_splanchnicus	irAE_NO	irAE_NO	-1.23047	1.04756	0.251674	0.706096	29	16	irAE_No vs irAE_Low		PWY0 862: 5Z: dodec 5 enoate biosynthesis	irAE_No	irAE_No	-1.04331	0.69557	0.146674	0.351951	29	29	irAE_No vs irAE_Low		s__Oscillibacter_unclassified	irAE_No	irAE_Low	1.6283	1.3658	0.24714
s__Odoribacter_splanchnicus	irAE_No	irAE_Low	0.9096	0.866022	0.311365	0.863695	19	15	irAE_No vs irAE_Low		PHOSLIPSYN-PWY- superpathway of phospholipid biosynthesis I: bacteria	irAE_No	irAE_Low	0.568666	0.551014	0.319556	0.765396	19	19	irAE_No vs irAE_Low		s__Alistipes_finegoldii	irAE_NO	irAE_Low	1.70708	1.44837	0.250104	0.706096	29	17	irAE_No vs irAE_Low		PWYG 321: mycolate biosynthesis	irAE_No	irAE_No	-0.994766	0.664069	0.147175	0.351951	29	29	irAE_No vs irAE_Low		s__Megasphaera_unclassified	irAE_No	irAE_Low	0.390071	0.363169	0.295577
s__Coprococcus_catus	irAE_No	irAE_Low	1.1654	1.114	0.313223	0.863695	19	13	irAE_No vs irAE_Low		POLYISOPRENSYN-PWY- polyisoprenoid biosynthesis: E: coli	irAE_No	irAE_Low	2.14101	1.56504	0.192863	0.765396	19	15	irAE_No vs irAE_Low		s__Bacteroides_sp_2_1_22	irAE_NO	irAE_NO	-0.878081	0.754829	0.25615	0.707783	29	4	irAE_No vs irAE_Low		PWY-5863: superpathway of phylloquinol biosynthesis	irAE_No	irAE_No	-1.16546	0.785364	0.15083	0.359032	29	29	irAE_No vs irAE_Low		s__Sutterella_wadsworthensis	irAE_No	irAE_No	-0.744706	0.589466	0.22099
s__Bacteroides_vulgatus	irAE_No	irAE_No	-1.23179	1.19554	0.320334	0.868257	19	18	irAE_No vs irAE_Low		PPGPPMET-PWY- ppGpp biosynthesis	irAE_No	irAE_Low	2.35248	1.19475	0.0690717	0.765396	19	19	irAE_No vs irAE_Low		s__Bacteroides_caccae	irAE_NO	irAE_Low	1.00729	0.882436	0.264927	0.728119	29	17	irAE_No vs irAE_Low		PWY-5415: catechol degradation I: meta cleavage pathway	irAE_No	irAE_No	-2.31578	1.58821	0.157775	0.369332	29	17	irAE_No vs irAE_Low		s__Escherichia_coli	irAE_No	irAE_Low	1.60619	1.56612	0.317331
s__Coprobacillus_sp_29_1	irAE_No	irAE_Low	0.443801	0.431563	0.321222	0.868257	19	2	irAE_No vs irAE_Low		PWY-1269: CMP 3 deoxy D manno octulosonate biosynthesis I	irAE_No	irAE_Low	0.719472	0.543695	0.206941	0.765396	19	19	irAE_No vs irAE_Low		s__Parabacteroides_goldsteinii	irAE_NO	irAE_NO	-1.19271	1.04874	0.266648	0.728119	29	6	irAE_No vs irAE_Low		PWY-5138: unsaturated: even numbered fatty acid: beta: oxidation	irAE_No	irAE_No	-2.14287	1.47076	0.158082	0.369493	29	24	irAE_No vs irAE_Low		s__Alistipes_onderdonkii	irAE_No	irAE_Low	0.908491	0.92185	0.336147
s__Lachnospiraceae_bacterium_1_4_56FAA	irAE_No	irAE_No	-0.628625	0.622932	0.330032	0.878417	19	3	irAE_No vs irAE_Low		PWY-2723: trehalose degradation V	irAE_No	irAE_Low	2.06499	1.76475	0.261482	0.765396	19	11	irAE_No vs irAE_Low		s__Lactobacillus_delbrueckii	irAE_NO	irAE_Low	1.05663	0.941877	0.273033	0.728119	29	5	irAE_No vs irAE_Low		PWY-6901: superpathway of glucose and xylose degradation	irAE_No	irAE_No	-0.729166	0.503835	0.160768	0.374082	29	29	irAE_No vs irAE_Low		s__Dorea_unclassified	irAE_No	irAE_Low	0.509208	0.539458	0.356472
s__Lachnospiraceae_bacterium_3_1_46FAA	irAE_No	irAE_No	-1.12617	1.11176	0.328269	0.878417	19	9	irAE_No vs irAE_Low		PWY-3001: superpathway of L isoleucine biosynthesis I	irAE_No	irAE_Low	0.643733	0.580199	0.285908	0.765396	19	19	irAE_No vs irAE_Low		s__Flavonifractor_plautii	irAE_NO	irAE_Low	0.916393	0.816892	0.273045	0.728119	29	10	irAE_No vs irAE_Low		PWY-5845: superpathway of menaquinol 9 biosynthesis	irAE_No	irAE_No	-1.65071	1.14438	0.1621	0.375492	29	27	irAE_No vs irAE_Low		s__Bacteroides_cellulosilyticus	irAE_No	irAE_Low	1.08242	1.45444	0.4654
s__Slackia_piriformis	irAE_No	irAE_Low	0.288446	0.295152	0.345015	0.880197	19	2	irAE_No vs irAE_Low		PWY-3781: aerobic respiration I: cytochrome c	irAE_No	irAE_Low	1.9905	1.52223	0.212068	0.765396	19	7	irAE_No vs irAE_Low		s__Roseburia_hominis	irAE_NO	irAE_NO	-2.13127	1.89888	0.272804	0.728119	29	22	irAE_No vs irAE_Low		PWY-5850: superpathway of menaquinol 6 biosynthesis I	irAE_No	irAE_No	-1.65071	1.14438	0.1621	0.375492	29	27	irAE_No vs irAE_Low		s__Bacteroides_clarus	irAE_No	irAE_No	-0.317898	0.503637	0.535055
s__Enterococcus_faecium	irAE_No	irAE_No	-0.275137	0.283863	0.348863	0.883684	19	2	irAE_No vs irAE_Low		PWY-3801: sucrose degradation II: sucrose synthase	irAE_No	irAE_Low	0.322156	0.308136	0.313508	0.765396	19	2	irAE_No vs irAE_Low		s__Actinomyces_massiliensis	irAE_NO	irAE_NO	-0.46366	0.417197	0.277419	0.732143	29	6	irAE_No vs irAE_Low		PWY-5896: superpathway of menaquinol 10 biosynthesis	irAE_No	irAE_No	-1.65071	1.14438	0.1621	0.375492	29	27	irAE_No vs irAE_Low		s__Bacteroides_plebeius	irAE_No	irAE_No	-1.28888	1.4483	0.384085
s__Lachnospiraceae_bacterium_3_1_57FAA_CT1	irAE_No	irAE_Low	1.06431	1.12319	0.359415	0.884544	19	2	irAE_No vs irAE_Low		PWY-4041: gamma: glutamyl cycle	irAE_No	irAE_Low	4.0357	2.16653	0.0836139	0.765396	19	15	irAE_No vs irAE_Low		s__Clostridium_clostridioforme	irAE_NO	irAE_NO	-1.11999	1.02087	0.283489	0.73271	29	8	irAE_No vs irAE_Low		P562-PWY- myo inositol degradation I	irAE_No	irAE_No	-1.3078	0.908264	0.162817	0.376589	29	11	irAE_No vs irAE_Low		s__Odoribacter_splanchnicus	irAE_No	irAE_Low	0.367217	0.471262	0.444973
s__Subdoligranulum_sp_4_3_54A2FAA	irAE_No	irAE_No	-0.237099	0.249944	0.358909	0.884544	19	3	irAE_No vs irAE_Low		PWY-4242: pantothenate and coenzyme A biosynthesis III	irAE_No	irAE_Low	1.22893	0.560509	0.0457366	0.765396	19	19	irAE_No vs irAE_Low		s__Adlercreutzia_equolifaciens	irAE_NO	irAE_NO	-1.24017	1.16016	0.295718	0.737102	29	13	irAE_No vs irAE_Low		PWY-5367: petroselinate biosynthesis	irAE_No	irAE_Low	2.14082	1.50809	0.168596	0.383201	29	28	irAE_No vs irAE_Low		s__Parabacteroides_johnsonii	irAE_No	irAE_Low	0.464458	0.69774	0.513233
s__Streptococcus_sanguinis	irAE_No	irAE_Low	0.112908	0.120681	0.365341	0.888324	19	3	irAE_No vs irAE_Low		PWY-4702: phytate degradation I	irAE_No	irAE_Low	1.73892	1.532	0.275409	0.765396	19	18	irAE_No vs irAE_Low		s__Olsenella_uli	irAE_NO	irAE_Low	0.657626	0.639748	0.314225	0.751991	29	6	irAE_No vs irAE_Low		PWY-7204: pyridoxal 5 phosphate salvage II: plants	irAE_No	irAE_No	-1.59887	1.12811	0.169249	0.384028	29	27	irAE_No vs irAE_Low		s__Parabacteroides_unclassified	irAE_No	irAE_Low	1.29037	1.81328	0.484919
s__Blautia_producta	irAE_No	irAE_No	-0.230773	0.247021	0.366022	0.888324	19	2	irAE_No vs irAE_Low		PWY-4981: L proline biosynthesis II: from arginine	irAE_No	irAE_Low	1.20514	0.838823	0.172774	0.765396	19	19	irAE_No vs irAE_Low		s__Ruminococcus_obeum	irAE_NO	irAE_Low	0.993686	0.963445	0.312641	0.751991	29	28	irAE_No vs irAE_Low		PEPTIDOGLYCANSYN-PWY- peptidoglycan biosynthesis I: meso diaminopimelate containing	irAE_No	irAE_No	-0.149286	0.105847	0.171256	0.385202	29	29	irAE_No vs irAE_Low		s__Alistipes_finegoldii	irAE_No	irAE_Low	1.1339	1.23186	0.368291
s__Roseburia_inulinivorans	irAE_No	irAE_No	-1.42915	1.53928	0.368902	0.889428	19	16	irAE_No vs irAE_Low		PWY-4984: urea cycle	irAE_No	irAE_No	-0.826459	0.602531	0.191757	0.765396	19	18	irAE_No vs irAE_Low		s__Bacteroides_sp_3_1_19	irAE_NO	irAE_NO	-0.361797	0.363424	0.329413	0.760184	29	4	irAE_No vs irAE_Low		PWY-5860: superpathway of demethylmenaquinol 6 biosynthesis I	irAE_No	irAE_No	-1.6692	1.18322	0.171156	0.385202	29	27	irAE_No vs irAE_Low		s__Clostridiaceae_bacterium_JC118	irAE_No	irAE_Low	0.185528	0.258047	0.480476
s__Clostridium_difficile	irAE_No	irAE_Low	0.181818	0.201717	0.382645	0.903853	19	2	irAE_No vs irAE_Low		PWY-5022: 4 aminobutanoate degradation V	irAE_No	irAE_Low	1.60797	1.48593	0.297483	0.765396	19	19	irAE_No vs irAE_Low		s__Lactobacillus_johnsonii	irAE_NO	irAE_NO	-0.879534	0.880948	0.328048	0.760184	29	4	irAE_No vs irAE_Low		PWY-5862: superpathway of demethylmenaquinol 9 biosynthesis	irAE_No	irAE_No	-1.6692	1.18322	0.171156	0.385202	29	27	irAE_No vs irAE_Low		s__Clostridium_bolteae	irAE_No	irAE_Low	0.791456	1.22587	0.525859
s__Erysipelotrichaceae_bacterium_21_3	irAE_No	irAE_No	-0.314375	0.349892	0.384116	0.903853	19	3	irAE_No vs irAE_Low		PWY-5083: NAD NADH phosphorylation and dephosphorylation	irAE_No	irAE_Low	2.05547	1.91791	0.301971	0.765396	19	18	irAE_No vs irAE_Low		s__Coprococcus_sp_ART55_1	irAE_NO	irAE_Low	0.869761	0.862767	0.323459	0.760184	29	5	irAE_No vs irAE_Low		PWY-5656: mannosylglycerate biosynthesis I	irAE_No	irAE_No	-2.14936	1.54928	0.178091	0.39261	29	21	irAE_No vs irAE_Low		s__Clostridium_citroniae	irAE_No	irAE_Low	0.50721	0.621418	0.423993
s__Ruminococcus_lactaris	irAE_No	irAE_No	-1.15525	1.34175	0.403744	0.914776	19	8	irAE_No vs irAE_Low		PWY-5101: L isoleucine biosynthesis II	irAE_No	irAE_No	-1.84108	1.27387	0.170395	0.765396	19	19	irAE_No vs irAE_Low		s__Megamonas_unclassified	irAE_NO	irAE_NO	-0.845018	0.848115	0.329021	0.760184	29	7	irAE_No vs irAE_Low		PWY-1269: CMP 3 deoxy D manno octulosonate biosynthesis I	irAE_No	irAE_No	-0.636834	0.459876	0.178855	0.393177	29	28	irAE_No vs irAE_Low		s__Clostridiales_bacterium_1_7_47FAA	irAE_No	irAE_Low	0.397704	0.561891	0.487239
s__Lactobacillus_salivarius	irAE_No	irAE_Low	0.266952	0.312485	0.407327	0.919679	19	2	irAE_No vs irAE_Low		PWY-5104: L isoleucine biosynthesis IV	irAE_No	irAE_Low	1.45343	1.14696	0.22576	0.765396	19	19	irAE_No vs irAE_Low		s__Clostridium_ramosum	irAE_NO	irAE_Low	0.65579	0.665489	0.334246	0.767121	29	7	irAE_No vs irAE_Low		PWY66 367: ketogenesis	irAE_No	irAE_Low	1.78729	1.29795	0.181218	0.395571	29	16	irAE_No vs irAE_Low		s__Flavonifractor_plautii	irAE_No	irAE_Low	0.559811	0.859229	0.522123
s__Butyricimonas_synergistica	irAE_No	irAE_Low	0.400063	0.478365	0.417026	0.925359	19	2	irAE_No vs irAE_Low		PWY-5136: fatty acid: beta: oxidation II: peroxisome	irAE_No	irAE_Low	2.17959	1.23889	0.100351	0.765396	19	19	irAE_No vs irAE_Low		s__Anaerostipes_hadrus	irAE_NO	irAE_NO	-0.860243	0.892382	0.344667	0.768988	29	12	irAE_No vs irAE_Low		PWY-7328: superpathway of UDP glucose derived O antigen building blocks biosynthesis	irAE_No	irAE_No	-1.83684	1.34816	0.185695	0.40219	29	27	irAE_No vs irAE_Low		s__Eubacterium_hallii	irAE_No	irAE_No	-0.864469	0.972632	0.384679
s__Coprococcus_sp_ART55_1	irAE_No	irAE_Low	0.366059	0.442878	0.422358	0.925359	19	3	irAE_No vs irAE_Low		PWY-5138: unsaturated: even numbered fatty acid: beta: oxidation	irAE_No	irAE_Low	3.36672	1.33707	0.0245966	0.765396	19	12	irAE_No vs irAE_Low		s__Blautia_producta	irAE_NO	irAE_NO	-0.434224	0.451759	0.346044	0.768988	29	4	irAE_No vs irAE_Low		PWY-7539: 6 hydroxymethyl dihydropterin diphosphate biosynthesis III: Chlamydia	irAE_No	irAE_No	-0.846395	0.621469	0.185868	0.40219	29	29	irAE_No vs irAE_Low		s__Eubacterium_ventriosum	irAE_No	irAE_Low	0.753855	0.881048	0.402335
s__Holdemania_filiformis	irAE_No	irAE_Low	0.681292	0.836255	0.428889	0.927866	19	8	irAE_No vs irAE_Low		PWY-5180: toluene degradation I: aerobic: via o cresol	irAE_No	irAE_Low	0.747915	0.440919	0.111949	0.765396	19	2	irAE_No vs irAE_Low		s__Lachnospiraceae_bacterium_1_4_56FAA	irAE_NO	irAE_Low	0.546637	0.563628	0.341793	0.768988	29	6	irAE_No vs irAE_Low		PWY-6185: 4 methylcatechol degradation: ortho cleavage	irAE_No	irAE_No	-1.26144	0.939266	0.191834	0.410091	29	12	irAE_No vs irAE_Low		s__Anaerostipes_unclassified	irAE_No	irAE_Low	0.438982	0.564128	0.445584
s__Adlercreutzia_equolifaciens	irAE_No	irAE_Low	0.581216	0.72296	0.434871	0.928254	19	6	irAE_No vs irAE_Low		PWY-5182: toluene degradation II: aerobic: via 4 methylcatechol	irAE_No	irAE_Low	0.747915	0.440919	0.111949	0.765396	19	2	irAE_No vs irAE_Low		s__Fusobacterium_ulcerans	irAE_NO	irAE_NO	-0.855621	0.886705	0.344195	0.768988	29	3	irAE_No vs irAE_Low		PWY-5417: catechol degradation III: ortho cleavage pathway	irAE_No	irAE_No	-1.51112	1.12944	0.193456	0.412423	29	11	irAE_No vs irAE_Low		s__Coprococcus_catus	irAE_No	irAE_Low	0.623947	0.939152	0.514039
s__Coprobacter_fastidiosus	irAE_No	irAE_Low	0.515379	0.641933	0.435477	0.928254	19	6	irAE_No vs irAE_Low		PWY-5188: tetrapyrrole biosynthesis I: from glutamate	irAE_No	irAE_Low	0.615728	0.518682	0.254941	0.765396	19	19	irAE_No vs irAE_Low		s__Bifidobacterium_longum	irAE_NO	irAE_Low	1.38729	1.46387	0.352736	0.779396	29	24	irAE_No vs irAE_Low		PWY-5431: aromatic compounds degradation via: beta: ketoadipate	irAE_No	irAE_No	-1.51112	1.12944	0.193456	0.412423	29	11	irAE_No vs irAE_Low		s__Lachnospiraceae_bacterium_3_1_46FAA	irAE_No	irAE_Low	0.651492	0.72119	0.377089
s__Megasphaera_elsdenii	irAE_No	irAE_Low	0.404456	0.515915	0.446126	0.928759	19	2	irAE_No vs irAE_Low		PWY-5189: tetrapyrrole biosynthesis II: from glycine	irAE_No	irAE_Low	3.34512	1.55108	0.048908	0.765396	19	17	irAE_No vs irAE_Low		s__Granulicatella_adiacens	irAE_NO	irAE_NO	-0.411284	0.435556	0.35444	0.779396	29	7	irAE_No vs irAE_Low		PWY-7221: guanosine ribonucleotides de novo biosynthesis	irAE_No	irAE_No	-0.209346	0.156882	0.194589	0.414269	29	29	irAE_No vs irAE_Low		s__Roseburia_intestinalis	irAE_No	irAE_Low	0.87108	1.25893	0.496942
s__Ruminococcus_sp_5_1_39BFAA	irAE_No	irAE_Low	0.63972	0.852006	0.465184	0.933247	19	9	irAE_No vs irAE_Low		PWY-5198: factor 420 biosynthesis	irAE_No	irAE_Low	2.01222	1.23038	0.124232	0.765396	19	4	irAE_No vs irAE_Low		s__Clostridium_perfringens	irAE_NO	irAE_NO	-1.03684	1.09605	0.353584	0.779396	29	11	irAE_No vs irAE_Low		BIOTIN BIOSYNTHESIS-PWY- biotin biosynthesis I	irAE_No	irAE_No	-0.944258	0.709153	0.195525	0.415647	29	28	irAE_No vs irAE_Low		s__Roseburia_unclassified	irAE_No	irAE_Low	0.625695	0.776635	0.42992
s__Mitsuokella_unclassified	irAE_No	irAE_Low	0.357579	0.473629	0.462775	0.933247	19	2	irAE_No vs irAE_Low		PWY-5304: superpathway of sulfur oxidation: Acidianus ambivalens	irAE_No	irAE_No	-0.243929	0.153858	0.135193	0.765396	19	2	irAE_No vs irAE_Low		s__Holdemania_filiformis	irAE_NO	irAE_Low	0.653015	0.695923	0.357416	0.783889	29	9	irAE_No vs irAE_Low		PWY-6628: superpathway of L phenylalanine biosynthesis	irAE_No	irAE_No	-0.735502	0.554269	0.197004	0.417691	29	29	irAE_No vs irAE_Low		s__Clostridium_bartlettii	irAE_No	irAE_Low	0.717454	0.847569	0.407297
s__Veillonella_parvula	irAE_No	irAE_Low	0.846975	1.11322	0.459378	0.933247	19	8	irAE_No vs irAE_Low		PWY-5464: superpathway of cytosolic glycolysis: plants: pyruvate dehydrogenase and TCA cycle	irAE_No	irAE_Low	1.93719	1.47673	0.210688	0.765396	19	17	irAE_No vs irAE_Low		s__Veillonella_atypica	irAE_NO	irAE_NO	-0.997044	1.08522	0.367369	0.79329	29	24	irAE_No vs irAE_Low		PWY-5005: biotin biosynthesis II	irAE_No	irAE_No	-0.647989	0.491569	0.199878	0.42034	29	27	irAE_No vs irAE_Low		s__Peptostreptococcaceae_noname_unclassified	irAE_No	irAE_Low	0.360438	0.429507	0.411282
s__Neisseria_unclassified	irAE_No	irAE_No	-0.365473	0.480731	0.459721	0.933247	19	2	irAE_No vs irAE_Low		PWY-5484: glycolysis II: from fructose 6 phosphate	irAE_No	irAE_Low	0.5967	0.585569	0.325486	0.765396	19	19	irAE_No vs irAE_Low		s__Desulfovibrio_piger	irAE_NO	irAE_NO	-0.50823	0.552878	0.367115	0.79329	29	5	irAE_No vs irAE_Low		AST-PWY- L arginine degradation II: AST pathway	irAE_No	irAE_No	-1.78341	1.36342	0.203249	0.424679	29	25	irAE_No vs irAE_Low		s__Faecalibacterium_prausnitzii	irAE_No	irAE_Low	1.44082	1.82758	0.439722
s__Bilophila_unclassified	irAE_No	irAE_Low	0.719421	0.951302	0.462037	0.933247	19	14	irAE_No vs irAE_Low		PWY-561: superpathway of glyoxylate cycle and fatty acid degradation	irAE_No	irAE_Low	3.52222	1.67234	0.053717	0.765396	19	15	irAE_No vs irAE_Low		s__Streptococcus_thermophilus	irAE_NO	irAE_Low	0.677313	0.739709	0.368961	0.794685	29	9	irAE_No vs irAE_Low		NONMEVIPP-PWY- methylerythritol phosphate pathway I	irAE_No	irAE_No	-0.144254	0.110175	0.202826	0.424679	29	29	irAE_No vs irAE_Low		s__Clostridium_ramosum	irAE_No	irAE_No	-0.245247	0.393754	0.540426
s__Anaerotruncus_colihominis	irAE_No	irAE_No	-0.618542	0.837322	0.472284	0.941933	19	7	irAE_No vs irAE_Low		PWY-5656: mannosylglycerate biosynthesis I	irAE_No	irAE_Low	1.84854	1.01111	0.0888993	0.765396	19	11	irAE_No vs irAE_Low		s__Clostridium_bartlettii	irAE_NO	irAE_Low	0.856663	0.942979	0.372665	0.796427	29	14	irAE_No vs irAE_Low		UBISYN-PWY- superpathway of ubiquinol 8 biosynthesis: prokaryotic	irAE_No	irAE_No	-1.71185	1.31698	0.206005	0.428005	29	27	irAE_No vs irAE_Low		s__Megasphaera_micronuciformis	irAE_No	irAE_No	-0.551153	0.839709	0.519073
s__Granulicatella_unclassified	irAE_No	irAE_Low	0.160139	0.224139	0.486683	0.961372	19	2	irAE_No vs irAE_Low		PWY-5659: GDP mannose biosynthesis	irAE_No	irAE_Low	0.501202	0.390551	0.220217	0.765396	19	19	irAE_No vs irAE_Low		s__Citrobacter_freundii	irAE_NO	irAE_NO	-0.684434	0.755817	0.374174	0.796427	29	4	irAE_No vs irAE_Low		HEME BIOSYNTHESIS II: heme biosynthesis I: aerobic	irAE_No	irAE_No	-0.885117	0.685872	0.209173	0.432664	29	29	irAE_No vs irAE_Low		s__Fusobacterium_ulcerans	irAE_No	irAE_No	-0.353585	0.398002	0.384886
s__Ruminococcaceae_bacterium_D16	irAE_No	irAE_No	-0.296425	0.41892	0.49081	0.961372	19	2	irAE_No vs irAE_Low		PWY-5690: TCA cycle II: plants and fungi	irAE_No	irAE_Low	0.887696	0.772414	0.269709	0.765396	19	19	irAE_No vs irAE_Low		s__Dialister_succinatiphilus	irAE_NO	irAE_Low	0.194119	0.216714	0.379288	0.796538	29	3	irAE_No vs irAE_Low		PWY-6519: 8 amino 7 oxononanoate biosynthesis I	irAE_No	irAE_No	-0.955699	0.742497	0.210321	0.43349	29	28	irAE_No vs irAE_Low		s__Oxalobacter_formigenes	irAE_No	irAE_Low	0.529371	0.603512	0.39082
s__Eubacterium_siraeum	irAE_No	irAE_Low	0.616173	0.875028	0.492871	0.96199	19	3	irAE_No vs irAE_Low		PWY-5692: allantoin degradation to glyoxylate II	irAE_No	irAE_Low	1.64084	1.02759	0.13263	0.765396	19	9	irAE_No vs irAE_Low		s__Megasphaera_elsdenii	irAE_NO	irAE_Low	0.566378	0.633842	0.380429	0.796538	29	6	irAE_No vs irAE_Low		P122-PWY- heterolactic fermentation	irAE_No	irAE_No	-1.52307	1.20477	0.218296	0.445784	29	28	irAE_No vs irAE_Low		s__Parasutterella_excrementihominis	irAE_No	irAE_No	-0.99605	1.28481	0.447263
s__Bifidobacterium_pseudocatenulatum	irAE_No	irAE_Low	0.931829	1.34514	0.499804	0.96779	19	9	irAE_No vs irAE_Low		PWY-5695: urate biosynthesis inosine 5 phosphate degradation	irAE_No	irAE_Low	0.495963	0.315959	0.138804	0.765396	19	19	irAE_No vs irAE_Low		s__Coprobacillus_unclassified	irAE_NO	irAE_Low	0.715974	0.805317	0.382796	0.797115	29	8	irAE_No vs irAE_Low		TCA: TCA cycle I: prokaryotic	irAE_No	irAE_No	-0.757616	0.612901	0.228378	0.457936	29	29	irAE_No vs irAE_Low		s__Bilophila_unclassified	irAE_No	irAE_Low	0.670921	1.07463	0.53947
s__Bifidobacterium_bifidum	irAE_No	irAE_Low	0.896236	1.78878	0.624134	0.974246	19	6	irAE_No vs irAE_Low		PWY-5723: Rubisco shunt	irAE_No	irAE_Low	2.92149	2.04356	0.174764	0.765396	19	15	irAE_No vs irAE_Low		s__Klebsiella_oxytoca	irAE_NO	irAE_NO	-0.300618	0.342674	0.389037	0.801106	29	4	irAE_No vs irAE_Low		PWY-5097: L lysine biosynthesis VI	irAE_No	irAE_No	-0.259622	0.211028	0.230519	0.458273	29	29	irAE_No vs irAE_Low		s__Escherichia_unclassified	irAE_No	irAE_Low	1.03983	1.31887	0.439694
s__Atopobium_parvulum	irAE_No	irAE_Low	0.0884989	0.241293	0.719275	0.974246	19	2	irAE_No vs irAE_Low		PWY-5791: 1 4 dihydroxy 2 naphthoate biosynthesis II: plants	irAE_No	irAE_Low	1.48621	1.40759	0.308914	0.765396	19	18	irAE_No vs irAE_Low		s__Enterococcus_faecium	irAE_NO	irAE_Low	0.441839	0.512725	0.397356	0.806292	29	4	irAE_No vs irAE_Low		PWY-6969: TCA cycle V: 2 oxoglutarate ferredoxin oxidoreductase	irAE_No	irAE_No	-0.804611	0.657284	0.232779	0.459635	29	29	irAE_No vs irAE_Low		s__Klebsiella_unclassified	irAE_No	irAE_No	-0.196946	0.24268	0.426605
s__Collinsella_aerofaciens	irAE_No	irAE_Low	0.416658	1.58643	0.796655	0.974246	19	14	irAE_No vs irAE_Low		PWY-5837: 1 4 dihydroxy 2 naphthoate biosynthesis I	irAE_No	irAE_Low	1.48621	1.40759	0.308914	0.765396	19	18	irAE_No vs irAE_Low		s__Dialister_invisus	irAE_NO	irAE_Low	1.26227	1.46169	0.396374	0.806292	29	15	irAE_No vs irAE_Low		PWY-2723: trehalose degradation V	irAE_No	irAE_No	-1.88309	1.54115	0.233621	0.459933	29	25	irAE_No vs irAE_Low		s__Morganella_morganii	irAE_No	irAE_Low	0.10594	0.159251	0.513498
s__Eggerthella_lenta	irAE_No	irAE_Low	0.136364	0.265311	0.615285	0.974246	19	2	irAE_No vs irAE_Low		PWY-5855: ubiquinol 7 biosynthesis: prokaryotic	irAE_No	irAE_Low	2.3586	2.08654	0.277307	0.765396	19	16	irAE_No vs irAE_Low		s__Megamonas_funiformis	irAE_NO	irAE_NO	-0.505742	0.58692	0.397387	0.806292	29	5	irAE_No vs irAE_Low		PWY-4321: L glutamate degradation IV	irAE_No	irAE_No	-0.838804	0.686789	0.233819	0.459933	29	4	irAE_No vs irAE_Low		s__Akkermansia_muciniphila	irAE_No	irAE_Low	1.07201	1.71739	0.539545
s__Gordonibacter_pamelaeae	irAE_No	irAE_Low	0.581323	1.00414	0.571837	0.974246	19	5	irAE_No vs irAE_Low		PWY-5856: ubiquinol 9 biosynthesis: prokaryotic	irAE_No	irAE_Low	2.3586	2.08654	0.277307	0.765396	19	16	irAE_No vs irAE_Low		s__Actinomyces_naeslundii	irAE_NO	irAE_Low	0.286824	0.335918	0.401631	0.806646	29	8	irAE_No vs irAE_Low		GLYCOCAT-PWY- glycogen degradation I: bacterial	irAE_No	irAE_No	-1.11963	0.921832	0.236346	0.462565	29	28	irAE_No vs irAE_Low		s__Bifidobacterium_pseudocatenulatum	irAE_No	irAE_Low	0.730931	1.19724	0.548397
s__Bacteroides_caccae	irAE_No	irAE_Low	0.81867	1.4486	0.58092	0.974246	19	11	irAE_No vs irAE_Low		PWY-5857: ubiquinol 10 biosynthesis: prokaryotic	irAE_No	irAE_Low	2.3586	2.08654	0.277307	0.765396	19	16	irAE_No vs irAE_Low		s__Prevotella_buccae	irAE_NO	irAE_Low	1.09496	1.29041	0.404522	0.806646	29	6	irAE_No vs irAE_Low		P221-PWY- octane oxidation	irAE_No	irAE_No	-0.891469	0.736173	0.237705	0.462883	29	4	irAE_No vs irAE_Low		s__Anaerostipes_hadrus	irAE_No	irAE_No	-0.24849	0.407985	0.549336
s__Bacteroides_dorei	irAE_No	irAE_Low	0.635635	1.86446	0.738225	0.974246	19	12	irAE_No vs irAE_Low		PWY-5897: superpathway of menaquinol 11 biosynthesis	irAE_No	irAE_Low	1.39682	1.29864	0.300293	0.765396	19	18	irAE_No vs irAE_Low		s__Lactobacillus_fermentum	irAE_NO	irAE_Low	1.16967	1.38052	0.405215	0.806646	29	15	irAE_No vs irAE_Low		PWY-5022: 4 aminobutanoate degradation V	irAE_No	irAE_No	-1.57652	1.3098	0.24047	0.466511	29	28	irAE_No vs irAE_Low		s__Bacteroides_fragilis	irAE_No	irAE_No	-0.691958	1.1502	0.554199
s__Bacteroides_eggerthii	irAE_No	irAE_Low	0.838223	1.70625	0.63085	0.974246	19	6	irAE_No vs irAE_Low		PWY-5898: superpathway of menaquinol 12 biosynthesis	irAE_No	irAE_Low	1.39682	1.29864	0.300293	0.765396	19	18	irAE_No vs irAE_Low		s__Streptococcus_lutetiensis	irAE_NO	irAE_Low	0.242488	0.287062	0.406607	0.806646	29	3	irAE_No vs irAE_Low		PWY-7383: anaerobic energy metabolism: invertebrates: cytosol	irAE_No	irAE_Low	1.05844	0.882013	0.241842	0.468004	29	29	irAE_No vs irAE_Low		s__Bacteroides_stercoris	irAE_No	irAE_Low	0.495109	0.844025	0.564033
s__Bacteroides_fragilis	irAE_No	irAE_Low	0.599142	1.25712	0.641001	0.974246	19	9	irAE_No vs irAE_Low		PWY-5899: superpathway of menaquinol 13 biosynthesis	irAE_No	irAE_Low	1.39682	1.29864	0.300293	0.765396	19	18	irAE_No vs irAE_Low		s__Citrobacter_unclassified	irAE_NO	irAE_NO	-0.440195	0.523737	0.40893	0.806646	29	4	irAE_No vs irAE_Low		PWY-6415: L ascorbate biosynthesis V	irAE_No	irAE_No	-1.68874	1.42226	0.246704	0.475187	29	13	irAE_No vs irAE_Low		s__Dorea_formicigenerans	irAE_No	irAE_Low	0.479442	0.799754	0.555579
s__Bacteroides_intestinalis	irAE_No	irAE_Low	0.405274	0.926431	0.668453	0.974246	19	7	irAE_No vs irAE_Low		PWY-5918: superpathay of heme biosynthesis from glutamate	irAE_No	irAE_Low	2.09126	1.26364	0.12017	0.765396	19	17	irAE_No vs irAE_Low		s__Prevotella_copri	irAE_NO	irAE_NO	-1.44838	1.76219	0.419214	0.817029	29	8	irAE_No vs irAE_Low		PWY-6282: palmitoleate biosynthesis I: from: 5Z: dodec 5 enoate	irAE_No	irAE_No	-0.787766	0.667696	0.249632	0.477717	29	29	irAE_No vs irAE_Low		s__Lachnospiraceae_bacterium_8_1_57FAA	irAE_No	irAE_No	-0.141105	0.240767	0.564388
s__Bacteroides_plebeius	irAE_No	irAE_Low	0.663508	1.10434	0.557563	0.974246	19	5	irAE_No vs irAE_Low		PWY-5920: superpathway of heme biosynthesis from glycine	irAE_No	irAE_Low	2.74373	1.38671	0.067882	0.765396	19	14	irAE_No vs irAE_Low		s__Streptococcus_cristatus	irAE_NO	irAE_NO	-0.336991	0.411944	0.421376	0.818664	29	4	irAE_No vs irAE_Low		PWY-5971: palmitate biosynthesis II: bacteria and plants	irAE_No	irAE_No	-0.858411	0.735775	0.254804	0.479641	29	28	irAE_No vs irAE_Low		s__Veillonella_unclassified	irAE_No	irAE_No	-0.771889	1.34098	0.571297
s__Bacteroides_salyersiae	irAE_No	irAE_Low	0.476659	1.42806	0.743491	0.974246	19	9	irAE_No vs irAE_Low		PWY-5971: palmitate biosynthesis II: bacteria and plants	irAE_No	irAE_Low	1.52217	0.820535	0.0847605	0.765396	19	19	irAE_No vs irAE_Low		s__Enterococcus_faecalis	irAE_NO	irAE_NO	-0.349893	0.436624	0.430786	0.828056	29	3	irAE_No vs irAE_Low		PWY-7219: adenosine ribonucleotides de novo biosynthesis	irAE_No	irAE_No	-0.172416	0.147368	0.253501	0.479641	29	29	irAE_No vs irAE_Low		s__Haemophilus_parainfluenzae	irAE_No	irAE_No	-0.52851	0.935215	0.578276
s__Bacteroides_xylanisolvens	irAE_No	irAE_Low	0.355752	1.25053	0.780205	0.974246	19	10	irAE_No vs irAE_Low		PWY-5989: stearate biosynthesis II: bacteria and plants	irAE_No	irAE_Low	0.775079	0.587902	0.208539	0.765396	19	19	irAE_No vs irAE_Low		s__Eubacterium_siraeum	irAE_NO	irAE_Low	0.976193	1.23203	0.435922	0.834111	29	8	irAE_No vs irAE_Low		URSIN-PWY- ureide biosynthesis	irAE_No	irAE_No	-1.1359	0.987008	0.261133	0.486528	29	6	irAE_No vs irAE_Low		s__Streptococcus_anginosus	irAE_No	irAE_Low	0.171344	0.327033	0.606083
s__Parabacteroides_johnsonii	irAE_No	irAE_Low	0.348544	0.640816	0.595062	0.974246	19	3	irAE_No vs irAE_Low		PWY-6123: inosine 5 phosphate biosynthesis I	irAE_No	irAE_Low	0.57353	0.538388	0.30478	0.765396	19	19	irAE_No vs irAE_Low		s__Actinomyces_oris	irAE_NO	irAE_Low	0.355554	0.451803	0.439003	0.836196	29	7	irAE_No vs irAE_Low		PWY-6737: starch degradation V	irAE_No	irAE_Low	0.340586	0.297178	0.263066	0.48886	29	29	irAE_No vs irAE_Low		s__Ruminococcus_obeum	irAE_No	irAE_Low	0.498885	0.950062	0.605281
s__Parabacteroides_merdae	irAE_No	irAE_Low	1.29131	2.0729	0.543332	0.974246	19	13	irAE_No vs irAE_Low		PWY-6124: inosine 5 phosphate biosynthesis II	irAE_No	irAE_Low	0.685418	0.560229	0.24135	0.765396	19	19	irAE_No vs irAE_Low		s__Bacteroides_cellulosilyticus	irAE_NO	irAE_NO	-1.46697	1.87154	0.440807	0.836619	29	19	irAE_No vs irAE_Low		DHGLUCONATE PYR CAT-PWY- glucose degradation: oxidative	irAE_No	irAE_No	-0.303003	0.266457	0.2667	0.492191	29	3	irAE_No vs irAE_Low		s__Lachnospiraceae_bacterium_7_1_58FAA	irAE_No	irAE_Low	0.3069	0.606457	0.618351
s__Parabacteroides_unclassified	irAE_No	irAE_No	-0.496782	0.801924	0.545545	0.974246	19	6	irAE_No vs irAE_Low		PWY-6125: superpathway of guanosine nucleotides de novo biosynthesis II	irAE_No	irAE_Low	0.43156	0.323401	0.203358	0.765396	19	19	irAE_No vs irAE_Low		s__Eubacterium_ramulus	irAE_NO	irAE_NO	-0.926557	1.18316	0.441217	0.836619	29	18	irAE_No vs irAE_Low		PWY-7279: aerobic respiration II: cytochrome c: yeast	irAE_No	irAE_No	-1.47789	1.29824	0.266198	0.492191	29	15	irAE_No vs irAE_Low		s__Ruminococcus_callidus	irAE_No	irAE_Low	0.821473	1.49744	0.589362
s__Alistipes_shahii	irAE_No	irAE_Low	0.967802	1.76249	0.591581	0.974246	19	12	irAE_No vs irAE_Low		PWY-6126: superpathway of adenosine nucleotides de novo biosynthesis II	irAE_No	irAE_Low	0.408826	0.296964	0.190228	0.765396	19	19	irAE_No vs irAE_Low		s__Streptococcus_sobrinus	irAE_NO	irAE_Low	0.559492	0.716747	0.44267	0.837484	29	4	irAE_No vs irAE_Low		REDCITCYC: TCA cycle VIII: helicobacter	irAE_No	irAE_No	-0.956152	0.846741	0.269968	0.495847	29	27	irAE_No vs irAE_Low		s__Bacteroides_coprocola	irAE_No	irAE_Low	0.120816	0.288062	0.679388
s__Granulicatella_adiacens	irAE_No	irAE_Low	0.0509848	0.176454	0.77686	0.974246	19	2	irAE_No vs irAE_Low		PWY-6138: CMP N acetylneuraminate biosynthesis I: eukaryotes	irAE_No	irAE_Low	0.34518	0.205773	0.115623	0.765396	19	2	irAE_No vs irAE_Low		s__Weissella_cibaria	irAE_NO	irAE_NO	-0.485059	0.636027	0.45311	0.843962	29	4	irAE_No vs irAE_Low		GLYCOL GLYOXDEG-PWY- superpathway of glycol metabolism and degradation	irAE_No	irAE_No	-1.55959	1.38327	0.270692	0.496002	29	26	irAE_No vs irAE_Low		s__Bacteroides_eggerthii	irAE_No	irAE_No	-0.166512	0.405744	0.685885
s__Lactobacillus_mucosae	irAE_No	irAE_Low	0.427833	1.20903	0.728712	0.974246	19	3	irAE_No vs irAE_Low		PWY-6165: chorismate biosynthesis II: archaea	irAE_No	irAE_Low	1.70965	0.851432	0.0643455	0.765396	19	4	irAE_No vs irAE_Low		s__Dorea_formicigenerans	irAE_NO	irAE_NO	-1.15511	1.51222	0.4524	0.843962	29	19	irAE_No vs irAE_Low		SO4ASSIM-PWY- sulfate reduction I: assimilatory	irAE_No	irAE_No	-1.11632	0.994192	0.272611	0.497689	29	28	irAE_No vs irAE_Low		s__Bacteroides_faecis	irAE_No	irAE_Low	0.195577	0.431625	0.655341
s__Streptococcus_australis	irAE_No	irAE_No	-0.136364	0.316765	0.673394	0.974246	19	2	irAE_No vs irAE_Low		PWY-6167: flavin biosynthesis II: archaea	irAE_No	irAE_Low	1.93951	1.26084	0.146273	0.765396	19	4	irAE_No vs irAE_Low		s__Lachnospiraceae_bacterium_8_1_57FAA	irAE_NO	irAE_NO	-0.546501	0.72661	0.459289	0.847919	29	8	irAE_No vs irAE_Low		PWY-4361: S methyl 5 thio: alpha: D ribose 1 phosphate degradation	irAE_No	irAE_No	-0.572482	0.512286	0.274841	0.497855	29	5	irAE_No vs irAE_Low		s__Bacteroides_ovatus	irAE_No	irAE_No	-0.571439	1.58929	0.722948
s__Streptococcus_gordonii	irAE_No	irAE_No	-0.232447	0.371426	0.5415	0.974246	19	3	irAE_No vs irAE_Low		PWY-6168: flavin biosynthesis III: fungi	irAE_No	irAE_Low	0.439421	0.381281	0.26842	0.765396	19	19	irAE_No vs irAE_Low		s__Eubacterium_hallii	irAE_NO	irAE_Low	0.910147	1.22054	0.463095	0.849345	29	23	irAE_No vs irAE_Low		PWY-6629: superpathway of L tryptophan biosynthesis	irAE_No	irAE_No	-1.7471	1.56282	0.274669	0.497855	29	24	irAE_No vs irAE_Low		s__Parabacteroides_merdae	irAE_No	irAE_No	-0.395174	0.819469	0.634877
s__Streptococcus_parasanguinis	irAE_No	irAE_No	-0.731922	1.18641	0.54719	0.974246	19	11	irAE_No vs irAE_Low		PWY-6174: mevalonate pathway II: archaea	irAE_No	irAE_Low	0.716124	0.530332	0.198336	0.765396	19	2	irAE_No vs irAE_Low		s__Clostridium_methylpentosum	irAE_NO	irAE_NO	-0.157238	0.213826	0.46925	0.853181	29	3	irAE_No vs irAE_Low		PWY-7527: L methionine salvage cycle III	irAE_No	irAE_No	-0.569317	0.50953	0.274911	0.497855	29	5	irAE_No vs irAE_Low		s__Alistipes_putredinis	irAE_No	irAE_Low	0.178066	0.508062	0.729643
s__Streptococcus_salivarius	irAE_No	irAE_No	-0.458483	1.32631	0.734721	0.974246	19	10	irAE_No vs irAE_Low		PWY-6270: isoprene biosynthesis I	irAE_No	irAE_Low	0.79363	0.691105	0.270067	0.765396	19	19	irAE_No vs irAE_Low		s__Haemophilus_parahaemolyticus	irAE_NO	irAE_NO	-0.197189	0.274874	0.480065	0.857989	29	3	irAE_No vs irAE_Low		PWY-7094: fatty acid salvage	irAE_No	irAE_No	-0.273531	0.245559	0.276348	0.498065	29	3	irAE_No vs irAE_Low		s__Alistipes_senegalensis	irAE_No	irAE_Low	0.191668	0.495143	0.702774
s__Clostridium_asparagiforme	irAE_No	irAE_No	-0.499872	0.890473	0.58343	0.974246	19	11	irAE_No vs irAE_Low		PWY-6282: palmitoleate biosynthesis I: from: 5Z: dodec 5 enoate	irAE_No	irAE_Low	1.51062	0.852004	0.0979722	0.765396	19	19	irAE_No vs irAE_Low		s__Bacteroides_vulgatus	irAE_NO	irAE_Low	0.799285	1.13316	0.487376	0.860075	29	26	irAE_No vs irAE_Low		PWY1G 0: mycothiol biosynthesis	irAE_No	irAE_No	-0.566894	0.508811	0.276247	0.498065	29	10	irAE_No vs irAE_Low		s__Ruminococcus_torques	irAE_No	irAE_No	-0.527353	1.13393	0.646906
s__Clostridium_hathewayi	irAE_No	irAE_No	-0.422331	1.49711	0.781997	0.974246	19	10	irAE_No vs irAE_Low		PWY-6284: superpathway of unsaturated fatty acids biosynthesis: E: coli	irAE_No	irAE_Low	0.94162	0.769546	0.241297	0.765396	19	19	irAE_No vs irAE_Low		s__Paraprevotella_xylaniphila	irAE_NO	irAE_NO	-0.360818	0.507994	0.484375	0.860075	29	4	irAE_No vs irAE_Low		PWY-7323: superpathway of GDP mannose derived O antigen building blocks biosynthesis	irAE_No	irAE_No	-0.69966	0.63525	0.281649	0.505925	29	28	irAE_No vs irAE_Low		s__Coprococcus_comes	irAE_No	irAE_Low	0.351012	0.997237	0.728532
s__Clostridium_symbiosum	irAE_No	irAE_No	-0.727391	1.16948	0.543954	0.974246	19	9	irAE_No vs irAE_Low		PWY-6285: superpathway of fatty acids biosynthesis: E: coli	irAE_No	irAE_Low	1.04141	0.83661	0.23364	0.765396	19	16	irAE_No vs irAE_Low		s__Ruminococcus_callidus	irAE_NO	irAE_Low	1.02427	1.43508	0.482276	0.860075	29	18	irAE_No vs irAE_Low		GLUCONEO-PWY- gluconeogenesis I	irAE_No	irAE_No	-0.664549	0.60627	0.283901	0.507035	29	29	irAE_No vs irAE_Low		s__Coprobacillus_unclassified	irAE_No	irAE_Low	0.242746	0.559321	0.668933
s__Eubacterium_hallii	irAE_No	irAE_Low	0.472527	0.944202	0.624532	0.974246	19	13	irAE_No vs irAE_Low		PWY-6305: putrescine biosynthesis IV	irAE_No	irAE_Low	1.22326	0.638353	0.0759752	0.765396	19	19	irAE_No vs irAE_Low		s__Megamonas_hypermegale	irAE_NO	irAE_NO	-0.685921	0.972147	0.487246	0.860075	29	5	irAE_No vs irAE_Low		PWY-3781: aerobic respiration I: cytochrome c	irAE_No	irAE_No	-1.49188	1.36007	0.283564	0.507035	29	15	irAE_No vs irAE_Low		s__Holdemania_filiformis	irAE_No	irAE_Low	0.180657	0.556061	0.74864
s__Eubacterium_ramulus	irAE_No	irAE_Low	0.521448	0.898776	0.571017	0.974246	19	9	irAE_No vs irAE_Low		PWY-6317: galactose degradation I: Leloir pathway	irAE_No	irAE_Low	0.471274	0.457877	0.320813	0.765396	19	19	irAE_No vs irAE_Low		s__Barnesiella_intestinihominis	irAE_NO	irAE_NO	-1.0656	1.52337	0.490962	0.860978	29	12	irAE_No vs irAE_Low		PWY-7385: 1 3 propanediol biosynthesis: engineered	irAE_No	irAE_No	-0.251209	0.231726	0.289102	0.513491	29	3	irAE_No vs irAE_Low		s__Veillonella_atypica	irAE_No	irAE_Low	0.294222	0.799747	0.716817
s__Anaerostipes_hadrus	irAE_No	irAE_Low	0.660395	0.98238	0.512373	0.974246	19	9	irAE_No vs irAE_Low		PWY-6415: L ascorbate biosynthesis V	irAE_No	irAE_Low	1.94064	1.16762	0.118722	0.765396	19	7	irAE_No vs irAE_Low		s__Catenibacterium_mitsuokai	irAE_NO	irAE_Low	0.500125	0.71346	0.490053	0.860978	29	4	irAE_No vs irAE_Low		PWY-2942: L lysine biosynthesis III	irAE_No	irAE_No	-0.24009	0.222254	0.290766	0.515605	29	29	irAE_No vs irAE_Low		s__Veillonella_parvula	irAE_No	irAE_No	-0.648296	1.34265	0.634446
s__Ruminococcus_gnavus	irAE_No	irAE_No	-0.959558	1.6878	0.578685	0.974246	19	8	irAE_No vs irAE_Low		PWY-6435: 4 hydroxybenzoate biosynthesis V	irAE_No	irAE_Low	0.823872	0.637899	0.217433	0.765396	19	2	irAE_No vs irAE_Low		s__Actinomyces_sp_HPA0247	irAE_NO	irAE_Low	0.140483	0.204327	0.498334	0.862593	29	4	irAE_No vs irAE_Low		ECASYN-PWY- enterobacterial common antigen biosynthesis	irAE_No	irAE_No	-1.59865	1.48855	0.293516	0.517655	29	25	irAE_No vs irAE_Low		s__Burkholderiales_bacterium_1_1_47	irAE_No	irAE_No	-0.587588	1.20768	0.63187
s__Ruminococcus_obeum	irAE_No	irAE_Low	0.653785	1.1669	0.584146	0.974246	19	17	irAE_No vs irAE_Low		PWY-6507: 4 deoxy L threo hex 4 enopyranuronate degradation	irAE_No	irAE_Low	1.05275	0.839299	0.230265	0.765396	19	19	irAE_No vs irAE_Low		s__Streptococcus_tigurinus	irAE_NO	irAE_NO	-0.427114	0.626258	0.501763	0.862593	29	3	irAE_No vs irAE_Low		KDO NAGLIPASYN-PWY- superpathway of: Kdo 2 lipid A biosynthesis	irAE_No	irAE_No	-1.49482	1.39773	0.2955	0.52052	29	26	irAE_No vs irAE_Low		s__Bacteroides_xylanisolvens	irAE_No	irAE_Low	0.246997	0.806928	0.762695
s__Butyrivibrio_crossotus	irAE_No	irAE_No	-0.469678	0.76088	0.546958	0.974246	19	2	irAE_No vs irAE_Low		PWY-6519: 8 amino 7 oxononanoate biosynthesis I	irAE_No	irAE_Low	1.53074	0.888127	0.10679	0.765396	19	19	irAE_No vs irAE_Low		s__Clostridium_citroniae	irAE_NO	irAE_NO	-0.437386	0.648183	0.50626	0.862593	29	12	irAE_No vs irAE_Low		PWY-6386: UDP N acetylmuramoyl pentapeptide biosynthesis II: lysine containing	irAE_No	irAE_No	-0.116352	0.108866	0.295811	0.52052	29	29	irAE_No vs irAE_Low		s__Bifidobacterium_bifidum	irAE_No	irAE_No	-0.229713	1.12414	0.840149
s__Coprococcus_comes	irAE_No	irAE_Low	0.444782	1.0516	0.678752	0.974246	19	13	irAE_No vs irAE_Low		PWY-6531: mannitol cycle	irAE_No	irAE_No	-1.42114	1.07618	0.207834	0.765396	19	17	irAE_No vs irAE_Low		s__Clostridium_hathewayi	irAE_NO	irAE_NO	-0.821326	1.2158	0.505787	0.862593	29	18	irAE_No vs irAE_Low		PWY-6891: thiazole biosynthesis II: Bacillus	irAE_No	irAE_No	-1.55639	1.47166	0.30078	0.525433	29	27	irAE_No vs irAE_Low		s__Collinsella_aerofaciens	irAE_No	irAE_Low	0.272965	1.33596	0.840167
s__Dorea_formicigenerans	irAE_No	irAE_No	-0.306897	1.02367	0.768734	0.974246	19	15	irAE_No vs irAE_Low		PWY-6609: adenine and adenosine salvage III	irAE_No	irAE_Low	0.733118	0.52084	0.181073	0.765396	19	19	irAE_No vs irAE_Low		s__Peptostreptococcaceae_noname_unclassified	irAE_NO	irAE_NO	-0.224171	0.322337	0.493449	0.862593	29	3	irAE_No vs irAE_Low		PWY-6895: superpathway of thiamin diphosphate biosynthesis II	irAE_No	irAE_No	-1.3561	1.2828	0.300973	0.525433	29	27	irAE_No vs irAE_Low		s__Bacteroides_thetaiotaomicron	irAE_No	irAE_Low	0.309553	1.4278	0.830557
s__Dorea_unclassified	irAE_No	irAE_Low	0.136364	0.274935	0.627601	0.974246	19	2	irAE_No vs irAE_Low		PWY-6629: superpathway of L tryptophan biosynthesis	irAE_No	irAE_Low	1.6218	1.33952	0.246041	0.765396	19	13	irAE_No vs irAE_Low		s__Pyramidobacter_piscolens	irAE_NO	irAE_Low	0.892221	1.30209	0.499771	0.862593	29	14	irAE_No vs irAE_Low		PWY-7220: adenosine deoxyribonucleotides de novo biosynthesis II	irAE_No	irAE_No	-0.464765	0.440912	0.302334	0.526147	29	29	irAE_No vs irAE_Low		s__Barnesiella_intestinihominis	irAE_No	irAE_Low	0.0573681	0.29005	0.845208
s__Lachnospiraceae_bacterium_5_1_63FAA	irAE_No	irAE_Low	0.453696	1.07776	0.680174	0.974246	19	9	irAE_No vs irAE_Low		PWY-6630: superpathway of L tyrosine biosynthesis	irAE_No	irAE_Low	2.05576	1.49099	0.189593	0.765396	19	15	irAE_No vs irAE_Low		less_0.01p_total	irAE_NO	irAE_NO	-0.153268	0.225769	0.503714	0.862593	29	29	irAE_No vs irAE_Low		PWY-7222: guanosine deoxyribonucleotides de novo biosynthesis II	irAE_No	irAE_No	-0.464765	0.440912	0.302334	0.526147	29	29	irAE_No vs irAE_Low		s__Lactobacillus_mucosae	irAE_No	irAE_No	-0.101332	0.52568	0.849088
s__Lachnospiraceae_bacterium_7_1_58FAA	irAE_No	irAE_No	-0.284841	1.10663	0.800619	0.974246	19	8	irAE_No vs irAE_Low		PWY-6690: cinnamate and 3 hydroxycinnamate degradation to 2 oxopent 4 enoate	irAE_No	irAE_Low	2.8282	1.95846	0.170717	0.765396	19	13	irAE_No vs irAE_Low		s__Eggerthella_lenta	irAE_NO	irAE_Low	0.543783	0.847512	0.527199	0.875854	29	11	irAE_No vs irAE_Low		PWY-5920: superpathway of heme biosynthesis from glycine	irAE_No	irAE_No	-1.50371	1.42865	0.303035	0.526663	29	25	irAE_No vs irAE_Low		s__Streptococcus_salivarius	irAE_No	irAE_No	-0.17279	0.891285	0.848236
s__Lachnospiraceae_bacterium_8_1_57FAA	irAE_No	irAE_No	-0.206142	0.786651	0.797099	0.974246	19	5	irAE_No vs irAE_Low		PWY-6708: ubiquinol 8 biosynthesis: prokaryotic	irAE_No	irAE_Low	2.3586	2.08654	0.277307	0.765396	19	16	irAE_No vs irAE_Low		s__Parabacteroides_merdae	irAE_NO	irAE_NO	-0.634807	0.980818	0.523631	0.875854	29	25	irAE_No vs irAE_Low		X3 HYDROXYPHENYLACETATE DEGRADATION-PWY- 4 hydroxyphenylacetate degradation	irAE_No	irAE_No	-1.52052	1.45713	0.307112	0.531368	29	21	irAE_No vs irAE_Low		s__Eubacterium_ramulus	irAE_No	irAE_Low	0.185641	0.78799	0.816148
s__Roseburia_hominis	irAE_No	irAE_No	-0.500538	1.51636	0.746218	0.974246	19	12	irAE_No vs irAE_Low		PWY-6731: starch degradation III	irAE_No	irAE_Low	2.18696	1.27379	0.108031	0.765396	19	6	irAE_No vs irAE_Low		s__Alistipes_senegalensis	irAE_NO	irAE_Low	0.575467	0.922998	0.538853	0.875854	29	11	irAE_No vs irAE_Low		PHOSLIPSYN-PWY- superpathway of phospholipid biosynthesis I: bacteria	irAE_No	irAE_No	-0.456503	0.440177	0.310031	0.532697	29	28	irAE_No vs irAE_Low		s__Lachnospiraceae_bacterium_1_4_56FAA	irAE_No	irAE_No	-0.174014	0.712313	0.809492
s__Roseburia_intestinalis	irAE_No	irAE_No	-0.223577	0.751026	0.770308	0.974246	19	7	irAE_No vs irAE_Low		PWY-6803: phosphatidylcholine acyl editing	irAE_No	irAE_Low	2.63917	1.88709	0.183712	0.765396	19	17	irAE_No vs irAE_Low		s__Enterococcus_casseliflavus	irAE_NO	irAE_NO	-0.361184	0.571763	0.533553	0.875854	29	3	irAE_No vs irAE_Low		PWY-5855: ubiquinol 7 biosynthesis: prokaryotic	irAE_No	irAE_No	-1.37949	1.33355	0.311236	0.532697	29	27	irAE_No vs irAE_Low		s__Lachnospiraceae_bacterium_9_1_43BFAA	irAE_No	irAE_No	-0.138955	0.52486	0.793914
s__Roseburia_unclassified	irAE_No	irAE_No	-0.104605	0.32863	0.754951	0.974246	19	2	irAE_No vs irAE_Low		PWY-6823: molybdenum cofactor biosynthesis	irAE_No	irAE_Low	3.49928	1.75521	0.066048	0.765396	19	12	irAE_No vs irAE_Low		s__Streptococcus_anginosus	irAE_NO	irAE_Low	0.768428	1.1957	0.526539	0.875854	29	23	irAE_No vs irAE_Low		PWY-5856: ubiquinol 9 biosynthesis: prokaryotic	irAE_No	irAE_No	-1.37949	1.33355	0.311236	0.532697	29	27	irAE_No vs irAE_Low		s__Anaerotruncus_colihominis	irAE_No	irAE_Low	0.18293	0.784255	0.817936
s__Oscillibacter_unclassified	irAE_No	irAE_No	-0.457432	1.42647	0.753194	0.974246	19	15	irAE_No vs irAE_Low		PWY-6859: all trans farnesol biosynthesis	irAE_No	irAE_Low	2.86542	2.07017	0.187982	0.765396	19	15	irAE_No vs irAE_Low		s__Streptococcus_mutans	irAE_NO	irAE_Low	0.568859	0.874418	0.521512	0.875854	29	8	irAE_No vs irAE_Low		PWY-5857: ubiquinol 10 biosynthesis: prokaryotic	irAE_No	irAE_No	-1.37949	1.33355	0.311236	0.532697	29	27	irAE_No vs irAE_Low		s__Ruminococcus_lactaris	irAE_No	irAE_Low	0.213159	0.977619	0.829608
s__Peptostreptococcaceae_noname_unclassified	irAE_No	irAE_Low	0.207324	0.443883	0.647637	0.974246	19	5	irAE_No vs irAE_Low		PWY-6901: superpathway of glucose and xylose degradation	irAE_No	irAE_Low	0.794525	0.564633	0.181194	0.765396	19	19	irAE_No vs irAE_Low		s__Dorea_longicatena	irAE_NO	irAE_NO	-0.894665	1.43287	0.538264	0.875854	29	23	irAE_No vs irAE_Low		PWY-6708: ubiquinol 8 biosynthesis: prokaryotic	irAE_No	irAE_No	-1.37949	1.33355	0.311236	0.532697	29	27	irAE_No vs irAE_Low		s__Megasphaera_elsdenii	irAE_No	irAE_No	-0.110737	0.408784	0.789248
s__Anaerotruncus_unclassified	irAE_No	irAE_No	-0.262252	0.506125	0.61244	0.974246	19	5	irAE_No vs irAE_Low		PWY-6936: seleno amino acid biosynthesis	irAE_No	irAE_Low	1.40165	0.828897	0.112972	0.765396	19	19	irAE_No vs irAE_Low		s__Acidaminococcus_fermentans	irAE_NO	irAE_Low	0.567974	0.916528	0.541294	0.875854	29	5	irAE_No vs irAE_Low		PWY-7315: dTDP N acetylthomosamine biosynthesis	irAE_No	irAE_No	-1.73487	1.67389	0.310334	0.532697	29	26	irAE_No vs irAE_Low		s__Veillonella_dispar	irAE_No	irAE_Low	0.122285	0.526988	0.818861
s__Faecalibacterium_prausnitzii	irAE_No	irAE_Low	0.524196	1.2259	0.675445	0.974246	19	17	irAE_No vs irAE_Low		PWY-6969: TCA cycle V: 2 oxoglutarate ferredoxin oxidoreductase	irAE_No	irAE_Low	1.00975	0.855041	0.257301	0.765396	19	19	irAE_No vs irAE_Low		s__Burkholderiales_bacterium_1_1_47	irAE_NO	irAE_NO	-0.66581	1.03891	0.527675	0.875854	29	12	irAE_No vs irAE_Low		PWY-6823: molybdenum cofactor biosynthesis	irAE_No	irAE_No	-1.57709	1.53577	0.314704	0.534962	29	25	irAE_No vs irAE_Low		s__Bilophila_wadsworthia	irAE_No	irAE_No	-0.169166	0.789264	0.832457
s__Ruminococcus_bromii	irAE_No	irAE_Low	0.706936	1.32789	0.602812	0.974246	19	9	irAE_No vs irAE_Low		PWY-7184: pyrimidine deoxyribonucleotides de novo biosynthesis I	irAE_No	irAE_Low	0.457001	0.341155	0.201726	0.765396	19	19	irAE_No vs irAE_Low		s__Oscillibacter_unclassified	irAE_NO	irAE_Low	0.795894	1.38683	0.571378	0.89744	29	20	irAE_No vs irAE_Low		COLANSYN-PWY- colanic acid building blocks biosynthesis	irAE_No	irAE_No	-0.542398	0.539504	0.324751	0.544421	29	28	irAE_No vs irAE_Low		s__Pyramidobacter_piscolens	irAE_No	irAE_Low	0.21402	0.968683	0.82738
s__Ruminococcus_callidus	irAE_No	irAE_Low	0.592158	1.54956	0.708092	0.974246	19	9	irAE_No vs irAE_Low		PWY-7196: superpathway of pyrimidine ribonucleosides salvage	irAE_No	irAE_No	-1.94636	1.65628	0.259539	0.765396	19	18	irAE_No vs irAE_Low		s__Ruminococcus_sp_JC304	irAE_NO	irAE_NO	-0.495898	0.878685	0.577743	0.902053	29	8	irAE_No vs irAE_Low		GLUTORN-PWY- L ornithine biosynthesis	irAE_No	irAE_No	-0.78714	0.78661	0.326968	0.545643	29	29	irAE_No vs irAE_Low		s__Ruminococcus_gnavus	irAE_No	irAE_No	-0.206353	1.1414	0.858353
s__Coprobacillus_unclassified	irAE_No	irAE_No	-0.640198	1.23462	0.61218	0.974246	19	6	irAE_No vs irAE_Low		PWY-7197: pyrimidine deoxyribonucleotide phosphorylation	irAE_No	irAE_Low	0.437036	0.378756	0.26787	0.765396	19	19	irAE_No vs irAE_Low		s__Bacteroides_salyersiae	irAE_NO	irAE_Low	0.486641	0.885128	0.587538	0.904755	29	8	irAE_No vs irAE_Low		HCAMHPDEG-PWY- 3 phenylpropanoate and 3: 3 hydroxyphenyl propanoate degradation to 2 oxopent 4 enoate	irAE_No	irAE_No	-1.42407	1.42813	0.328636	0.545643	29	26	irAE_No vs irAE_Low		s__Clostridium_clostridioforme	irAE_No	irAE_Low	0.143972	0.914813	0.876524
s__Clostridium_ramosum	irAE_No	irAE_No	-0.172771	0.65858	0.796882	0.974246	19	4	irAE_No vs irAE_Low		PWY-7198: pyrimidine deoxyribonucleotides de novo biosynthesis IV	irAE_No	irAE_Low	1.82316	1.12197	0.126462	0.765396	19	18	irAE_No vs irAE_Low		s__Clostridium_asparagiforme	irAE_NO	irAE_NO	-0.571734	1.03273	0.584963	0.904755	29	22	irAE_No vs irAE_Low		PWY-5705: allantoin degradation to glyoxylate III	irAE_No	irAE_No	-1.48111	1.4808	0.327188	0.545643	29	26	irAE_No vs irAE_Low		s__Lachnospiraceae_bacterium_2_1_58FAA	irAE_No	irAE_No	-0.129655	0.805004	0.873661
s__Erysipelotrichaceae_bacterium_6_1_45	irAE_No	irAE_No	-0.136364	0.312676	0.669401	0.974246	19	2	irAE_No vs irAE_Low		PWY-7208: superpathway of pyrimidine nucleobases salvage	irAE_No	irAE_Low	0.490643	0.30288	0.127548	0.765396	19	19	irAE_No vs irAE_Low		s__Ruminococcaceae_bacterium_D16	irAE_NO	irAE_NO	-0.417417	0.757244	0.58657	0.904755	29	3	irAE_No vs irAE_Low		PWY-6690: cinnamate and 3 hydroxycinnamate degradation to 2 oxopent 4 enoate	irAE_No	irAE_No	-1.42407	1.42813	0.328636	0.545643	29	26	irAE_No vs irAE_Low		s__Bacteroides_caccae	irAE_No	irAE_No	-0.190878	1.5714	0.904531
s__Holdemania_unclassified	irAE_No	irAE_No	-0.264153	0.406815	0.526641	0.974246	19	5	irAE_No vs irAE_Low		PWY-7209: superpathway of pyrimidine ribonucleosides degradation	irAE_No	irAE_Low	1.75964	1.67847	0.312236	0.765396	19	13	irAE_No vs irAE_Low		s__Ruminococcus_gnavus	irAE_NO	irAE_Low	1.13835	2.09817	0.592448	0.908132	29	14	irAE_No vs irAE_Low		PWY-7294: xylose degradation IV	irAE_No	irAE_No	-0.961933	0.9857	0.338854	0.557691	29	3	irAE_No vs irAE_Low		s__Bacteroides_finegoldii	irAE_No	irAE_No	-0.0487406	1.05323	0.963548
s__Veillonella_atypica	irAE_No	irAE_No	-0.435489	1.26435	0.735638	0.974246	19	7	irAE_No vs irAE_Low		PWY-7210: pyrimidine deoxyribonucleotides biosynthesis from CTP	irAE_No	irAE_Low	1.79588	1.11245	0.128757	0.765396	19	18	irAE_No vs irAE_Low		s__Escherichia_coli	irAE_NO	irAE_NO	-0.981143	1.80726	0.592213	0.908132	29	25	irAE_No vs irAE_Low		PWY0 42: 2 methylcitrate cycle I	irAE_No	irAE_No	-1.26891	1.30135	0.339251	0.557752	29	22	irAE_No vs irAE_Low		s__Alistipes_indistinctus	irAE_No	irAE_Low	0.130522	1.02911	0.900341
s__Veillonella_dispar	irAE_No	irAE_No	-0.204816	0.725772	0.781916	0.974246	19	4	irAE_No vs irAE_Low		PWY-7220: adenosine deoxyribonucleotides de novo biosynthesis II	irAE_No	irAE_Low	0.586998	0.400658	0.164992	0.765396	19	19	irAE_No vs irAE_Low		s__Streptococcus_sanguinis	irAE_NO	irAE_NO	-0.376914	0.722438	0.606644	0.909248	29	12	irAE_No vs irAE_Low		PWY-5747: 2 methylcitrate cycle II	irAE_No	irAE_No	-1.25486	1.29223	0.341195	0.560355	29	23	irAE_No vs irAE_Low		s__Streptococcus_parasanguinis	irAE_No	irAE_No	-0.0724228	0.712144	0.92001
s__Burkholderiales_bacterium_1_1_47	irAE_No	irAE_No	-0.801784	1.43881	0.586153	0.974246	19	12	irAE_No vs irAE_Low		PWY-7222: guanosine deoxyribonucleotides de novo biosynthesis II	irAE_No	irAE_Low	0.586998	0.400658	0.164992	0.765396	19	19	irAE_No vs irAE_Low		s__Klebsiella_unclassified	irAE_NO	irAE_NO	-0.292774	0.552114	0.600792	0.909248	29	4	irAE_No vs irAE_Low		METHGLYUT-PWY- superpathway of methylglyoxal degradation	irAE_No	irAE_No	-1.25693	1.29655	0.341996	0.560483	29	25	irAE_No vs irAE_Low		s__Eubacterium_eligens	irAE_No	irAE_Low	0.120363	1.03242	0.908353
s__Oxalobacter_formigenes	irAE_No	irAE_Low	0.361868	0.60924	0.56201	0.974246	19	3	irAE_No vs irAE_Low		PWY-7228: superpathway of guanosine nucleotides de novo biosynthesis I	irAE_No	irAE_Low	0.475798	0.323093	0.162973	0.765396	19	19	irAE_No vs irAE_Low		s__Actinomyces_odontolyticus	irAE_NO	irAE_NO	-0.249346	0.505369	0.626219	0.910917	29	15	irAE_No vs irAE_Low		PWY-5918: superpathay of heme biosynthesis from glutamate	irAE_No	irAE_No	-0.835385	0.862416	0.342378	0.560517	29	29	irAE_No vs irAE_Low		s__Eubacterium_rectale	irAE_No	irAE_Low	0.168627	1.52203	0.912887
s__Bilophila_wadsworthia	irAE_No	irAE_No	-0.410327	0.872283	0.64531	0.974246	19	10	irAE_No vs irAE_Low		PWY-7229: superpathway of adenosine nucleotides de novo biosynthesis I	irAE_No	irAE_Low	0.394681	0.273199	0.17056	0.765396	19	19	irAE_No vs irAE_Low		s__Alloscardovia_omnicolens	irAE_NO	irAE_Low	0.439224	0.89499	0.628055	0.910917	29	8	irAE_No vs irAE_Low		PWY-5179: toluene degradation V: aerobic: via toluene cis diol	irAE_No	irAE_No	-0.28429	0.294868	0.344597	0.562713	29	5	irAE_No vs irAE_Low		s__Coprococcus_sp_ART55_1	irAE_No	irAE_Low	0.0507818	0.596921	0.933049
s__Desulfovibrio_desulfuricans	irAE_No	irAE_Low	0.0880988	0.206508	0.676148	0.974246	19	2	irAE_No vs irAE_Low		PWY-7237: myo: chiro: and scillo inositol degradation	irAE_No	irAE_No	-0.930424	0.79318	0.260356	0.765396	19	18	irAE_No vs irAE_Low		s__Atopobium_parvulum	irAE_NO	irAE_NO	-0.287389	0.590162	0.630701	0.910917	29	10	irAE_No vs irAE_Low		PWY-6126: superpathway of adenosine nucleotides de novo biosynthesis II	irAE_No	irAE_No	-0.36563	0.379002	0.344307	0.562713	29	29	irAE_No vs irAE_Low		s__Dorea_longicatena	irAE_No	irAE_Low	0.0550194	0.881055	0.950827
s__Klebsiella_pneumoniae	irAE_No	irAE_No	-0.918835	1.75581	0.608942	0.974246	19	6	irAE_No vs irAE_Low		PWY-724: superpathway of L lysine: L threonine and L methionine biosynthesis II	irAE_No	irAE_Low	0.491943	0.47514	0.318052	0.765396	19	19	irAE_No vs irAE_Low		s__Lactococcus_garvieae	irAE_NO	irAE_NO	-0.536934	1.08473	0.625106	0.910917	29	3	irAE_No vs irAE_Low		PWY-5180: toluene degradation I: aerobic: via o cresol	irAE_No	irAE_No	-1.32553	1.37826	0.34577	0.563101	29	6	irAE_No vs irAE_Low		s__Roseburia_inulinivorans	irAE_No	irAE_Low	0.0566445	1.22467	0.963567
s__Lachnospiraceae_bacterium_1_1_57FAA	irAE_No	irAE_No	-0.279197	1.35265	0.839444	0.975875	19	11	irAE_No vs irAE_Low		PWY-7242: D fructuronate degradation	irAE_No	irAE_Low	1.21656	0.793546	0.147543	0.765396	19	19	irAE_No vs irAE_Low		s__Streptococcus_infantis	irAE_NO	irAE_NO	-0.231885	0.488333	0.639187	0.910917	29	10	irAE_No vs irAE_Low		PWY-5182: toluene degradation II: aerobic: via 4 methylcatechol	irAE_No	irAE_No	-1.32553	1.37826	0.34577	0.563101	29	6	irAE_No vs irAE_Low		s__Anaerotruncus_unclassified	irAE_No	irAE_No	-0.0384727	0.510257	0.940647
s__Parasutterella_excrementihominis	irAE_No	irAE_No	-0.305953	1.37959	0.827694	0.975875	19	14	irAE_No vs irAE_Low		PWY-7254: TCA cycle VII: acetate producers	irAE_No	irAE_Low	3.31418	1.78186	0.0840299	0.765396	19	15	irAE_No vs irAE_Low		s__Eubacterium_ventriosum	irAE_NO	irAE_NO	-0.58333	1.22966	0.639515	0.910917	29	16	irAE_No vs irAE_Low		PWY-6151: S adenosyl L methionine cycle I	irAE_No	irAE_No	-0.232251	0.242245	0.347248	0.56374	29	29	irAE_No vs irAE_Low		s__Dialister_invisus	irAE_No	irAE_No	-0.0823609	1.54354	0.957976
s__Bifidobacterium_longum	irAE_No	irAE_No	-0.426836	2.1831	0.847797	0.979075	19	13	irAE_No vs irAE_Low		PWY-7269: NAD NADP NADH NADPH mitochondrial interconversion: yeast	irAE_No	irAE_Low	2.24992	1.86355	0.247309	0.765396	19	15	irAE_No vs irAE_Low		s__Anaerotruncus_unclassified	irAE_NO	irAE_NO	-0.246715	0.495067	0.622776	0.910917	29	5	irAE_No vs irAE_Low		ORNDEG-PWY- superpathway of ornithine degradation	irAE_No	irAE_No	-1.06588	1.12167	0.351452	0.56759	29	25	irAE_No vs irAE_Low		s__Fusobacterium_nucleatum	irAE_No	irAE_No	-0.0851098	0.630331	0.893942
s__Prevotella_stercorea	irAE_No	irAE_Low	0.129044	0.678656	0.851924	0.979075	19	3	irAE_No vs irAE_Low		PWY-7279: aerobic respiration II: cytochrome c: yeast	irAE_No	irAE_Low	2.33994	1.43704	0.125747	0.765396	19	7	irAE_No vs irAE_Low		s__Anaeroglobus_geminatus	irAE_NO	irAE_NO	-0.145527	0.291063	0.621639	0.910917	29	3	irAE_No vs irAE_Low		PWY0 1277: 3 phenylpropanoate and 3: 3 hydroxyphenyl propanoate degradation	irAE_No	irAE_No	-1.28026	1.35695	0.354837	0.571273	29	26	irAE_No vs irAE_Low		s__Enterobacter_cloacae	irAE_No	irAE_No	-0.0431743	0.437309	0.922338
s__Alistipes_finegoldii	irAE_No	irAE_No	-0.180405	1.08138	0.86989	0.982037	19	11	irAE_No vs irAE_Low		PWY-7286: 7: 3 amino 3 carboxypropyl: wyosine biosynthesis	irAE_No	irAE_Low	2.44534	1.56947	0.141532	0.765396	19	4	irAE_No vs irAE_Low		s__Actinomyces_graevenitzii	irAE_NO	irAE_NO	-0.25086	0.545472	0.649731	0.910945	29	8	irAE_No vs irAE_Low		NAGLIPASYN-PWY- lipid IVA biosynthesis	irAE_No	irAE_No	-0.710717	0.760331	0.359229	0.575954	29	28	irAE_No vs irAE_Low		s__Bifidobacterium_adolescentis	irAE_No	irAE_No	-0.0133895	0.466966	0.977409
s__Bacteroides_cellulosilyticus	irAE_No	irAE_Low	0.134502	1.4516	0.927488	0.990923	19	12	irAE_No vs irAE_Low		PWY-7294: xylose degradation IV	irAE_No	irAE_No	-0.918675	0.7256	0.226144	0.765396	19	2	irAE_No vs irAE_Low		s__Bacteroides_faecis	irAE_NO	irAE_NO	-0.632866	1.44478	0.665278	0.910945	29	10	irAE_No vs irAE_Low		PWY-7456: mannan degradation	irAE_No	irAE_Low	0.942868	1.0084	0.359093	0.575954	29	26	irAE_No vs irAE_Low		s__Ruminococcus_sp_5_1_39BFAA	irAE_No	irAE_Low	0.00200453	0.557369	0.997166
s__Bacteroides_faecis	irAE_No	irAE_No	-0.0909091	0.772646	0.908009	0.990923	19	2	irAE_No vs irAE_Low		PWY-7315: dTDP N acetylthomosamine biosynthesis	irAE_No	irAE_Low	3.76011	1.91437	0.0696844	0.765396	19	15	irAE_No vs irAE_Low		s__Alistipes_indistinctus	irAE_NO	irAE_NO	-0.371342	0.855859	0.66825	0.910945	29	6	irAE_No vs irAE_Low		FAO-PWY- fatty acid: beta: oxidation I	irAE_No	irAE_No	-0.711633	0.773964	0.367002	0.584792	29	27	irAE_No vs irAE_Low		feature	Reference level	Enrich group	coef	stderr	pval
s__Alistipes_sp_AP11	irAE_No	irAE_No	-0.0439969	0.497116	0.930729	0.990923	19	8	irAE_No vs irAE_Low		PWY-7345: superpathway of anaerobic sucrose degradation	irAE_No	irAE_Low	0.321053	0.307443	0.31406	0.765396	19	2	irAE_No vs irAE_Low		s__Lactobacillus_crispatus	irAE_NO	irAE_NO	-0.409257	0.91566	0.658916	0.910945	29	3	irAE_No vs irAE_Low		PWY-7229: superpathway of adenosine nucleotides de novo biosynthesis I	irAE_No	irAE_No	-0.312625	0.340427	0.367583	0.585117	29	29	irAE_No vs irAE_Low		s__Bacteroides_stercoris	irAE_No	irAE_High	3.29199	1.01948	0.00465484
s__Streptococcus_thermophilus	irAE_No	irAE_Low	0.143667	1.26458	0.911161	0.990923	19	6	irAE_No vs irAE_Low		PWY-7388: octanoyl: acyl carrier protein: biosynthesis: mitochondria: yeast	irAE_No	irAE_Low	1.70698	0.977331	0.102603	0.765396	19	19	irAE_No vs irAE_Low		s__Streptococcus_infantarius	irAE_NO	irAE_NO	-0.292664	0.670167	0.666231	0.910945	29	3	irAE_No vs irAE_Low		P441-PWY- superpathway of N acetylneuraminate degradation	irAE_No	irAE_No	-0.461646	0.515079	0.379015	0.599013	29	28	irAE_No vs irAE_Low		s__Eubacterium_eligens	irAE_No	irAE_No	-2.08245	0.835017	0.0225928
s__Eubacterium_eligens	irAE_No	irAE_No	-0.140528	1.02544	0.892949	0.990923	19	9	irAE_No vs irAE_Low		PWY-7391: isoprene biosynthesis II: engineered	irAE_No	irAE_Low	0.992021	0.665145	0.158033	0.765396	19	3	irAE_No vs irAE_Low		s__Actinomyces_viscosus	irAE_NO	irAE_NO	-0.15474	0.472763	0.746271	0.911676	29	12	irAE_No vs irAE_Low		GLUDEG I-PWY- GABA shunt	irAE_No	irAE_No	-1.24148	1.39105	0.381	0.600593	29	28	irAE_No vs irAE_Low		s__Lachnospiraceae_bacterium_2_1_58FAA	irAE_No	irAE_High	2.30715	1.05627	0.0424193
s__Lachnospiraceae_bacterium_2_1_58FAA	irAE_No	irAE_No	-0.170437	1.45879	0.90865	0.990923	19	6	irAE_No vs irAE_Low		PWY-7392: taxadiene biosynthesis: engineered	irAE_No	irAE_Low	2.11709	1.84802	0.271168	0.765396	19	13	irAE_No vs irAE_Low		s__Rothia_mucilaginosa	irAE_NO	irAE_NO	-0.248251	0.794864	0.757495	0.911676	29	15	irAE_No vs irAE_Low		PPGPPMET-PWY- ppGpp biosynthesis	irAE_No	irAE_No	-0.817698	0.916537	0.381165	0.600593	29	27	irAE_No vs irAE_Low		s__Bacteroides_nordii	irAE_No	irAE_High	1.81251	0.906504	0.0608863
s__Alistipes_onderdonkii	irAE_No	irAE_Low	0.105537	2.17081	0.961912	0.992567	19	12	irAE_No vs irAE_Low		PWY-7446: sulfoglycolysis	irAE_No	irAE_Low	4.152	1.43721	0.0118993	0.765396	19	11	irAE_No vs irAE_Low		s__Bifidobacterium_animalis	irAE_NO	irAE_NO	-0.212893	0.654828	0.747913	0.911676	29	4	irAE_No vs irAE_Low		PWY-5177: glutaryl CoA degradation	irAE_No	irAE_Low	0.504966	0.571509	0.385696	0.603807	29	28	irAE_No vs irAE_Low		s__Klebsiella_pneumoniae	irAE_No	irAE_High	3.02986	1.5094	0.0599696
s__Clostridium_clostridioforme	irAE_No	irAE_Low	0.0235566	0.505376	0.963481	0.992567	19	3	irAE_No vs irAE_Low		PWY-7539: 6 hydroxymethyl dihydropterin diphosphate biosynthesis III: Chlamydia	irAE_No	irAE_Low	1.22226	0.843282	0.169251	0.765396	19	19	irAE_No vs irAE_Low		s__Collinsella_aerofaciens	irAE_NO	irAE_Low	0.591824	1.58146	0.711522	0.911676	29	24	irAE_No vs irAE_Low		PWY-6562: norspermidine biosynthesis	irAE_No	irAE_No	-0.208401	0.235986	0.385939	0.603807	29	3	irAE_No vs irAE_Low		s__Fusobacterium_ulcerans	irAE_No	irAE_No	-1.75628	1.06425	0.116233
s__Eubacterium_rectale	irAE_No	irAE_Low	0.100533	2.35323	0.966527	0.992567	19	13	irAE_No vs irAE_Low		PWY-7560: methylerythritol phosphate pathway II	irAE_No	irAE_Low	0.826902	0.716523	0.267801	0.765396	19	19	irAE_No vs irAE_Low		s__Gordonibacter_pamelaeae	irAE_NO	irAE_NO	-0.283466	0.750169	0.708848	0.911676	29	17	irAE_No vs irAE_Low		PWY-6387: UDP N acetylmuramoyl pentapeptide biosynthesis I: meso diaminopimelate containing	irAE_No	irAE_No	-0.100817	0.114472	0.387206	0.604428	29	29	irAE_No vs irAE_Low		s__Bifidobacterium_adolescentis	irAE_No	irAE_High	0.266098	0.577006	0.6502
s__Bacteroidales_bacterium_ph8	irAE_No	irAE_Low	0.0575021	1.6918	0.973366	0.993576	19	11	irAE_No vs irAE_Low		PWY-7664: oleate biosynthesis IV: anaerobic	irAE_No	irAE_Low	1.59939	0.914802	0.102288	0.765396	19	19	irAE_No vs irAE_Low		s__Bacteroides_ovatus	irAE_NO	irAE_NO	-0.410171	1.06432	0.703347	0.911676	29	26	irAE_No vs irAE_Low		FUC RHAMCAT-PWY- superpathway of fucose and rhamnose degradation	irAE_No	irAE_No	-0.789498	0.899737	0.388927	0.60604	29	27	irAE_No vs irAE_Low		s__Bifidobacterium_longum	irAE_No	irAE_High	1.56252	1.16891	0.197961
s__Clostridium_bartlettii	irAE_No	irAE_Low	0.0149986	0.384056	0.969399	0.993576	19	3	irAE_No vs irAE_Low		PWY-821: superpathway of sulfur amino acid biosynthesis: Saccharomyces cerevisiae	irAE_No	irAE_Low	1.31254	1.24933	0.311244	0.765396	19	18	irAE_No vs irAE_Low		s__Bacteroides_stercoris	irAE_NO	irAE_Low	0.931478	2.25336	0.683003	0.911676	29	19	irAE_No vs irAE_Low		PWY-5695: urate biosynthesis inosine 5 phosphate degradation	irAE_No	irAE_No	-0.277487	0.317683	0.391063	0.607538	29	29	irAE_No vs irAE_Low		s__Bifidobacterium_pseudocatenulatum	irAE_No	irAE_High	0.457332	1.43391	0.753443
s__Veillonella_unclassified	irAE_No	irAE_Low	0.0607996	1.80764	0.973643	0.993576	19	14	irAE_No vs irAE_Low		PWY0 1241: ADP L glycero: beta: D manno heptose biosynthesis	irAE_No	irAE_Low	2.21178	1.92211	0.269128	0.765396	19	17	irAE_No vs irAE_Low		s__Bacteroides_thetaiotaomicron	irAE_NO	irAE_NO	-0.471583	1.36425	0.732602	0.911676	29	27	irAE_No vs irAE_Low		PWY-5723: Rubisco shunt	irAE_No	irAE_No	-1.35077	1.55425	0.393411	0.610574	29	27	irAE_No vs irAE_Low		s__Adlercreutzia_equolifaciens	irAE_No	irAE_No	-0.370273	0.311694	0.250298
s__Eubacterium_ventriosum	irAE_No	irAE_Low	0.0295119	0.997928	0.976825	0.993928	19	6	irAE_No vs irAE_Low		PWY0 1277: 3 phenylpropanoate and 3: 3 hydroxyphenyl propanoate degradation	irAE_No	irAE_Low	2.52509	1.75427	0.172021	0.765396	19	13	irAE_No vs irAE_Low		s__Parabacteroides_johnsonii	irAE_NO	irAE_Low	0.329471	1.01747	0.748884	0.911676	29	5	irAE_No vs irAE_Low		GLYCOLYSIS E D: superpathway of glycolysis and Entner Doudoroff	irAE_No	irAE_No	-0.477862	0.557552	0.399883	0.616916	29	28	irAE_No vs irAE_Low		s__Eggerthella_lenta	irAE_No	irAE_High	0.233059	0.257793	0.377907
s__Subdoligranulum_unclassified	irAE_No	irAE_Low	0.0450031	1.53705	0.977055	0.993928	19	18	irAE_No vs irAE_Low		PWY0 1296: purine ribonucleosides degradation	irAE_No	irAE_Low	0.598294	0.496455	0.248128	0.765396	19	19	irAE_No vs irAE_Low		s__Alistipes_putredinis	irAE_NO	irAE_Low	0.848834	2.23529	0.707476	0.911676	29	21	irAE_No vs irAE_Low		UNMAPPED	irAE_No	irAE_Low	0.180532	0.21412	0.407478	0.623059	29	29	irAE_No vs irAE_Low		s__Eggerthella_unclassified	irAE_No	irAE_High	0.390307	0.94407	0.684176
s__Barnesiella_intestinihominis	irAE_No	irAE_No	-0.0327843	1.38892	0.981501	0.99589	19	10	irAE_No vs irAE_Low		PWY0 1297: superpathway of purine deoxyribonucleosides degradation	irAE_No	irAE_Low	0.990594	0.946035	0.312795	0.765396	19	19	irAE_No vs irAE_Low		s__Alistipes_unclassified	irAE_NO	irAE_NO	-0.7141	1.74983	0.68682	0.911676	29	8	irAE_No vs irAE_Low		PWY-7269: NAD NADP NADH NADPH mitochondrial interconversion: yeast	irAE_No	irAE_No	-1.21023	1.43897	0.408626	0.624201	29	27	irAE_No vs irAE_Low		s__Gordonibacter_pamelaeae	irAE_No	irAE_High	0.578974	0.640757	0.378153
s__Clostridium_leptum	irAE_No	irAE_No	-0.0187079	0.817172	0.982058	0.99589	19	6	irAE_No vs irAE_Low		PWY0 1338: polymyxin resistance	irAE_No	irAE_Low	2.95127	1.9903	0.16028	0.765396	19	13	irAE_No vs irAE_Low		s__Lactobacillus_mucosae	irAE_NO	irAE_Low	0.618432	1.65958	0.712684	0.911676	29	12	irAE_No vs irAE_Low		PWY0 1338: polymyxin resistance	irAE_No	irAE_No	-1.27685	1.52389	0.410359	0.624749	29	25	irAE_No vs irAE_Low		s__Bacteroides_caccae	irAE_No	irAE_No	-0.455725	1.61559	0.7811
s__Dorea_longicatena	irAE_No	irAE_Low	0.0182041	1.36868	0.989576	0.998531	19	14	irAE_No vs irAE_Low		PWY0 1415: superpathway of heme biosynthesis from uroporphyrinogen III	irAE_No	irAE_Low	1.83178	1.39973	0.211723	0.765396	19	17	irAE_No vs irAE_Low		s__Lactobacillus_salivarius	irAE_NO	irAE_Low	0.67325	1.98187	0.737034	0.911676	29	17	irAE_No vs irAE_Low		PWY-5690: TCA cycle II: plants and fungi	irAE_No	irAE_No	-0.480202	0.575933	0.412626	0.625387	29	29	irAE_No vs irAE_Low		s__Bacteroides_cellulosilyticus	irAE_No	irAE_High	0.98747	1.27114	0.447342
s__Phascolarctobacterium_succinatutens	irAE_No	irAE_Low	0.00706756	0.742375	0.992538	0.998531	19	5	irAE_No vs irAE_Low		PWY0 1479: tRNA processing	irAE_No	irAE_No	-1.19303	1.10662	0.299223	0.765396	19	18	irAE_No vs irAE_Low		s__Weissella_confusa	irAE_NO	irAE_Low	0.233231	0.675429	0.732871	0.911676	29	4	irAE_No vs irAE_Low		COBALSYN-PWY- adenosylcobalamin salvage from cobinamide I	irAE_No	irAE_Low	0.526514	0.65029	0.42609	0.639547	29	29	irAE_No vs irAE_Low		s__Bacteroides_clarus	irAE_No	irAE_No	-0.440707	0.535179	0.421014
feature	Reference level	Enrich group	coef	stderr	pval	qval	N	N.not.zero	Comparison		PWY0 1533: methylphosphonate degradation I	irAE_No	irAE_Low	2.76531	1.85312	0.157824	0.765396	19	13	irAE_No vs irAE_Low		s__Streptococcus_gordonii	irAE_NO	irAE_Low	0.284359	0.811188	0.728987	0.911676	29	14	irAE_No vs irAE_Low		SULFATE CYS-PWY- superpathway of sulfate assimilation and cysteine biosynthesis	irAE_No	irAE_No	-0.671114	0.836683	0.430359	0.644085	29	28	irAE_No vs irAE_Low		s__Bacteroides_coprocola	irAE_No	irAE_No	-0.265436	0.678237	0.700124
s__Rothia_mucilaginosa	irAE_No	irAE_High	1.36229	0.461283	0.00986779	0.445006	20	6	irAE_No vs irAE_High		PWY0 1586: peptidoglycan maturation: meso diaminopimelate containing	irAE_No	irAE_Low	0.821029	0.624834	0.209972	0.765396	19	19	irAE_No vs irAE_Low		s__Streptococcus_salivarius	irAE_NO	irAE_NO	-0.397099	1.28257	0.759529	0.911676	29	27	irAE_No vs irAE_Low		POLYISOPRENSYN-PWY- polyisoprenoid biosynthesis: E: coli	irAE_No	irAE_No	-0.753048	0.941573	0.431686	0.644828	29	27	irAE_No vs irAE_Low		s__Bacteroides_dorei	irAE_No	irAE_No	-0.359601	0.834178	0.671525
s__Eubacterium_hallii	irAE_No	irAE_High	2.9496	0.930308	0.00633417	0.445006	20	15	irAE_No vs irAE_High		PWY0 166: superpathway of pyrimidine deoxyribonucleotides de novo biosynthesis: E: coli	irAE_No	irAE_Low	0.383929	0.325682	0.258108	0.765396	19	19	irAE_No vs irAE_Low		s__Clostridium_bolteae	irAE_NO	irAE_NO	-0.502454	1.37398	0.717797	0.911676	29	20	irAE_No vs irAE_Low		PWY-6125: superpathway of guanosine nucleotides de novo biosynthesis II	irAE_No	irAE_No	-0.37611	0.470163	0.431584	0.644828	29	29	irAE_No vs irAE_Low		s__Bacteroides_faecis	irAE_No	irAE_High	0.869769	0.862818	0.326787
s__Ruminococcus_torques	irAE_No	irAE_No	-2.61405	0.898025	0.0107544	0.445006	20	20	irAE_No vs irAE_High		PWY0 41: allantoin degradation IV: anaerobic	irAE_No	irAE_Low	1.44703	1.0213	0.178394	0.765396	19	9	irAE_No vs irAE_Low		s__Anaerofustis_stercorihominis	irAE_NO	irAE_Low	0.0785501	0.226841	0.732152	0.911676	29	3	irAE_No vs irAE_Low		PWY-5136: fatty acid: beta: oxidation II: peroxisome	irAE_No	irAE_No	-0.667194	0.846065	0.438076	0.648477	29	27	irAE_No vs irAE_Low		s__Bacteroides_finegoldii	irAE_No	irAE_No	-1.02444	0.826645	0.231161
s__Dialister_invisus	irAE_No	irAE_High	3.15114	0.810949	0.00146316	0.445006	20	6	irAE_No vs irAE_High		PWY0 42: 2 methylcitrate cycle I	irAE_No	irAE_Low	3.11893	2.0158	0.144107	0.765396	19	8	irAE_No vs irAE_Low		s__Lachnospiraceae_bacterium_7_1_58FAA	irAE_NO	irAE_NO	-0.284833	0.767971	0.713973	0.911676	29	9	irAE_No vs irAE_Low		PWY4FS 7: phosphatidylglycerol biosynthesis I: plastidic	irAE_No	irAE_No	-0.418552	0.531926	0.439064	0.648477	29	28	irAE_No vs irAE_Low		s__Bacteroides_intestinalis	irAE_No	irAE_High	0.836348	0.852653	0.339654
s__Veillonella_parvula	irAE_No	irAE_High	3.1231	1.04822	0.00935653	0.445006	20	11	irAE_No vs irAE_High		PWY0 862: 5Z: dodec 5 enoate biosynthesis	irAE_No	irAE_Low	1.58193	0.927645	0.110213	0.765396	19	19	irAE_No vs irAE_Low		s__Ruminococcus_bromii	irAE_NO	irAE_Low	0.504551	1.40176	0.722039	0.911676	29	10	irAE_No vs irAE_Low		PWY4FS 8: phosphatidylglycerol biosynthesis II: non plastidic	irAE_No	irAE_No	-0.418458	0.531899	0.439142	0.648477	29	28	irAE_No vs irAE_Low		s__Bacteroides_massiliensis	irAE_No	irAE_No	-0.483743	0.664835	0.476209
s__Haemophilus_parainfluenzae	irAE_No	irAE_High	3.67835	1.25315	0.0102347	0.445006	20	10	irAE_No vs irAE_High		PWY1F 823: leucopelargonidin and leucocyanidin biosynthesis	irAE_No	irAE_Low	0.853141	0.339631	0.0248844	0.765396	19	5	irAE_No vs irAE_Low		s__Acidaminococcus_intestini	irAE_NO	irAE_NO	-0.161362	0.438398	0.716046	0.911676	29	5	irAE_No vs irAE_Low		PWY-6318: L phenylalanine degradation IV: mammalian: via side chain	irAE_No	irAE_Low	0.862778	1.09821	0.439777	0.648797	29	7	irAE_No vs irAE_Low		s__Bacteroides_plebeius	irAE_No	irAE_No	-0.610338	0.488714	0.227713
s__Alistipes_indistinctus	irAE_No	irAE_No	-2.40547	0.916309	0.0191156	0.540343	20	9	irAE_No vs irAE_High		PWY4FS 7: phosphatidylglycerol biosynthesis I: plastidic	irAE_No	irAE_Low	0.767857	0.574716	0.202841	0.765396	19	19	irAE_No vs irAE_Low		s__Megamonas_rupellensis	irAE_NO	irAE_NO	-0.251325	0.692124	0.719693	0.911676	29	3	irAE_No vs irAE_Low		PWY-6803: phosphatidylcholine acyl editing	irAE_No	irAE_No	-0.952408	1.23394	0.447739	0.654773	29	26	irAE_No vs irAE_Low		s__Bacteroides_salyersiae	irAE_No	irAE_No	-0.543467	0.510923	0.301529
s__Veillonella_unclassified	irAE_No	irAE_High	3.80946	1.47405	0.0207349	0.540343	20	16	irAE_No vs irAE_High		PWY4FS 8: phosphatidylglycerol biosynthesis II: non plastidic	irAE_No	irAE_Low	0.76786	0.574715	0.202839	0.765396	19	19	irAE_No vs irAE_Low		s__Megasphaera_micronuciformis	irAE_NO	irAE_NO	-0.543713	1.48786	0.71799	0.911676	29	12	irAE_No vs irAE_Low		PWY-5101: L isoleucine biosynthesis II	irAE_No	irAE_Low	0.645744	0.846713	0.453104	0.660298	29	29	irAE_No vs irAE_Low		s__Bacteroides_thetaiotaomicron	irAE_No	irAE_No	-0.469732	1.41356	0.743497
s__Bifidobacterium_dentium	irAE_No	irAE_High	1.79879	0.705905	0.0222772	0.542079	20	7	irAE_No vs irAE_High		PWY4LZ 257: superpathway of fermentation: Chlamydomonas reinhardtii	irAE_No	irAE_Low	1.55246	0.876808	0.0983927	0.765396	19	19	irAE_No vs irAE_Low		s__Fusobacterium_nucleatum	irAE_NO	irAE_NO	-0.283628	0.854219	0.742748	0.911676	29	13	irAE_No vs irAE_Low		GLUCOSE1PMETAB-PWY- glucose and glucose 1 phosphate degradation	irAE_No	irAE_No	-0.979929	1.28819	0.454244	0.661338	29	28	irAE_No vs irAE_Low		s__Bacteroides_uniformis	irAE_No	irAE_High	0.911389	1.43776	0.534124
s__Eubacterium_ventriosum	irAE_No	irAE_High	2.13776	0.884247	0.028815	0.583808	20	10	irAE_No vs irAE_High		PWY66 398: TCA cycle III: animals	irAE_No	irAE_Low	2.09231	0.936073	0.0422151	0.765396	19	14	irAE_No vs irAE_Low		s__Leptotrichia_wadei	irAE_NO	irAE_NO	-0.105779	0.291227	0.719623	0.911676	29	3	irAE_No vs irAE_Low		ARGDEG-PWY- superpathway of L arginine: putrescine: and 4 aminobutanoate degradation	irAE_No	irAE_No	-1.20131	1.60314	0.460928	0.665451	29	24	irAE_No vs irAE_Low		s__Bacteroides_xylanisolvens	irAE_No	irAE_High	1.24906	1.08801	0.265991
s__Veillonella_dispar	irAE_No	irAE_High	1.34793	0.563428	0.0302731	0.589316	20	7	irAE_No vs irAE_High		PWY66 422: D galactose degradation V: Leloir pathway	irAE_No	irAE_Low	0.48895	0.45757	0.303339	0.765396	19	19	irAE_No vs irAE_Low		s__Enterobacter_cloacae	irAE_NO	irAE_NO	-0.348147	1.10709	0.755881	0.911676	29	11	irAE_No vs irAE_Low		ORNARGDEG-PWY- superpathway of L arginine and L ornithine degradation	irAE_No	irAE_No	-1.20131	1.60314	0.460928	0.665451	29	24	irAE_No vs irAE_Low		s__Bacteroidales_bacterium_ph8	irAE_No	irAE_High	0.320404	1.00236	0.752915
s__Lactobacillus_salivarius	irAE_No	irAE_High	1.239	0.620422	0.0642985	0.646981	20	4	irAE_No vs irAE_High		PYRIDNUCSYN-PWY- NAD biosynthesis I: from aspartate	irAE_No	irAE_Low	0.726512	0.530151	0.192141	0.765396	19	19	irAE_No vs irAE_Low		s__Escherichia_unclassified	irAE_NO	irAE_NO	-0.499755	1.5485	0.74969	0.911676	29	24	irAE_No vs irAE_Low		PWY-7228: superpathway of guanosine nucleotides de novo biosynthesis I	irAE_No	irAE_No	-0.362665	0.482674	0.459736	0.665451	29	29	irAE_No vs irAE_Low		s__Barnesiella_intestinihominis	irAE_No	irAE_High	0.367204	0.412837	0.385486
s__Lachnospiraceae_bacterium_8_1_57FAA	irAE_No	irAE_High	2.55179	1.29808	0.0681107	0.646981	20	8	irAE_No vs irAE_High		PYRIDOXSYN-PWY- pyridoxal 5 phosphate biosynthesis I	irAE_No	irAE_Low	0.606621	0.583486	0.316125	0.765396	19	19	irAE_No vs irAE_Low		s__Haemophilus_parainfluenzae	irAE_NO	irAE_NO	-0.356116	1.14871	0.759226	0.911676	29	26	irAE_No vs irAE_Low		PWY-5345: superpathway of L methionine biosynthesis: by sulfhydrylation	irAE_No	irAE_No	-0.573833	0.774862	0.466144	0.670057	29	28	irAE_No vs irAE_Low		s__Odoribacter_splanchnicus	irAE_No	irAE_High	0.198074	0.433572	0.653249
s__Megasphaera_elsdenii	irAE_No	irAE_High	0.951877	0.493594	0.0729438	0.646981	20	3	irAE_No vs irAE_High		REDCITCYC: TCA cycle VIII: helicobacter	irAE_No	irAE_Low	1.84182	1.63672	0.279382	0.765396	19	17	irAE_No vs irAE_Low		s__Akkermansia_muciniphila	irAE_NO	irAE_Low	0.882322	2.2742	0.701458	0.911676	29	19	irAE_No vs irAE_Low		PWY-7254: TCA cycle VII: acetate producers	irAE_No	irAE_No	-1.04598	1.41284	0.466277	0.670057	29	26	irAE_No vs irAE_Low		s__Parabacteroides_johnsonii	irAE_No	irAE_High	0.880506	0.877128	0.328755
s__Veillonella_atypica	irAE_No	irAE_High	1.63153	0.871051	0.080681	0.671128	20	10	irAE_No vs irAE_High		RUMP-PWY- formaldehyde oxidation I	irAE_No	irAE_Low	0.505124	0.465378	0.296079	0.765396	19	3	irAE_No vs irAE_Low		s__Anaerotruncus_colihominis	irAE_NO	irAE_NO	-0.332801	1.08419	0.761522	0.912523	29	15	irAE_No vs irAE_Low		CRNFORCAT-PWY- creatinine degradation I	irAE_No	irAE_Low	0.685139	0.927557	0.467283	0.670261	29	19	irAE_No vs irAE_Low		s__Parabacteroides_merdae	irAE_No	irAE_High	0.395999	0.70169	0.579481
s__Alistipes_shahii	irAE_No	irAE_High	1.27138	0.736631	0.104892	0.720668	20	11	irAE_No vs irAE_High		SER GLYSYN-PWY- superpathway of L serine and glycine biosynthesis I	irAE_No	irAE_Low	0.85119	0.659872	0.217975	0.765396	19	19	irAE_No vs irAE_Low		s__Subdoligranulum_unclassified	irAE_NO	irAE_Low	0.367793	1.20994	0.763765	0.912607	29	28	irAE_No vs irAE_Low		PWY-6527: stachyose degradation	irAE_No	irAE_Low	0.190708	0.258702	0.468164	0.670905	29	29	irAE_No vs irAE_Low		s__Paraprevotella_clara	irAE_No	irAE_High	0.216234	0.411533	0.605693
s__Bacteroides_plebeius	irAE_No	irAE_High	1.83975	1.10708	0.117302	0.752796	20	6	irAE_No vs irAE_High		SULFATE CYS-PWY- superpathway of sulfate assimilation and cysteine biosynthesis	irAE_No	irAE_Low	1.02601	0.703761	0.166935	0.765396	19	19	irAE_No vs irAE_Low		s__Lachnospiraceae_bacterium_3_1_57FAA_CT1	irAE_NO	irAE_Low	0.183425	0.608415	0.765645	0.913554	29	7	irAE_No vs irAE_Low		DTDPRHAMSYN-PWY- dTDP L rhamnose biosynthesis I	irAE_No	irAE_Low	0.346218	0.473093	0.471366	0.67417	29	29	irAE_No vs irAE_Low		s__Paraprevotella_unclassified	irAE_No	irAE_High	0.191751	0.498276	0.704873
s__Desulfovibrio_piger	irAE_No	irAE_High	0.959872	0.585332	0.121829	0.773029	20	3	irAE_No vs irAE_High		TCA GLYOX BYPASS: superpathway of glyoxylate bypass and TCA	irAE_No	irAE_Low	3.58322	1.89993	0.080217	0.765396	19	15	irAE_No vs irAE_Low		s__Neisseria_flavescens	irAE_NO	irAE_NO	-0.0739081	0.251904	0.77174	0.916919	29	3	irAE_No vs irAE_Low		PWY-5004: superpathway of L citrulline metabolism	irAE_No	irAE_No	-0.41692	0.570566	0.472029	0.67417	29	6	irAE_No vs irAE_Low		s__Paraprevotella_xylaniphila	irAE_No	irAE_High	0.496051	0.43352	0.267512
s__Bacteroides_nordii	irAE_No	irAE_No	-1.44559	1.03244	0.181805	0.794242	20	8	irAE_No vs irAE_High		TCA: TCA cycle I: prokaryotic	irAE_No	irAE_Low	1.03862	0.829028	0.230795	0.765396	19	19	irAE_No vs irAE_Low		s__Ruminococcus_torques	irAE_NO	irAE_NO	-0.289252	0.993113	0.773356	0.917541	29	29	irAE_No vs irAE_Low		PWY-5088: L glutamate degradation VIII: to propanoate	irAE_No	irAE_No	-0.900059	1.23467	0.473065	0.674813	29	13	irAE_No vs irAE_Low		s__Prevotella_copri	irAE_No	irAE_High	0.263296	0.686709	0.705901
s__Granulicatella_unclassified	irAE_No	irAE_High	0.350249	0.249955	0.181489	0.794242	20	3	irAE_No vs irAE_High		TEICHOICACID-PWY- teichoic acid: poly glycerol: biosynthesis	irAE_No	irAE_Low	1.37391	0.828259	0.119385	0.765396	19	4	irAE_No vs irAE_Low		s__Prevotella_stercorea	irAE_NO	irAE_Low	0.167864	0.586017	0.776992	0.919259	29	4	irAE_No vs irAE_Low		P105-PWY- TCA cycle IV: 2 oxoglutarate decarboxylase	irAE_No	irAE_No	-0.824941	1.13608	0.474782	0.67664	29	26	irAE_No vs irAE_Low		s__Alistipes_finegoldii	irAE_No	irAE_High	1.0106	1.31458	0.452004
s__Streptococcus_anginosus	irAE_No	irAE_High	1.2245	0.840246	0.165645	0.794242	20	11	irAE_No vs irAE_High		THRESYN-PWY- superpathway of L threonine biosynthesis	irAE_No	irAE_Low	0.77952	0.58344	0.202837	0.765396	19	19	irAE_No vs irAE_Low		s__Ruminococcus_sp_5_1_39BFAA	irAE_NO	irAE_NO	-0.205066	0.723221	0.779191	0.91927	29	14	irAE_No vs irAE_Low		P124-PWY- Bifidobacterium shunt	irAE_No	irAE_Low	0.910284	1.26183	0.477633	0.679456	29	23	irAE_No vs irAE_Low		s__Alistipes_indistinctus	irAE_No	irAE_High	0.958144	1.25492	0.455053
s__Clostridium_symbiosum	irAE_No	irAE_No	-1.47725	1.07914	0.191179	0.794242	20	11	irAE_No vs irAE_High		TRPSYN-PWY- L tryptophan biosynthesis	irAE_No	irAE_Low	0.847068	0.586186	0.170453	0.765396	19	19	irAE_No vs irAE_Low		s__Alistipes_shahii	irAE_NO	irAE_NO	-0.321436	1.24601	0.798628	0.930071	29	22	irAE_No vs irAE_Low		HEMESYN2-PWY- heme biosynthesis II: anaerobic	irAE_No	irAE_No	-0.507419	0.70686	0.47978	0.680023	29	29	irAE_No vs irAE_Low		s__Alistipes_onderdonkii	irAE_No	irAE_High	1.01443	0.888248	0.268397
s__Ruminococcus_obeum	irAE_No	irAE_High	1.33296	0.972664	0.190717	0.794242	20	19	irAE_No vs irAE_High		UNMAPPED	irAE_No	irAE_Low	0.406854	0.394057	0.319356	0.765396	19	19	irAE_No vs irAE_Low		s__Veillonella_parvula	irAE_NO	irAE_NO	-0.246287	0.99369	0.806358	0.930071	29	26	irAE_No vs irAE_Low		PWY-5384: sucrose degradation IV: sucrose phosphorylase	irAE_No	irAE_No	-0.647249	0.905222	0.481497	0.681828	29	29	irAE_No vs irAE_Low		s__Alistipes_putredinis	irAE_No	irAE_High	0.901462	2.17576	0.683535
s__Dorea_longicatena	irAE_No	irAE_High	1.97879	1.35794	0.165678	0.794242	20	16	irAE_No vs irAE_High		URDEGR-PWY- superpathway of allantoin degradation in plants	irAE_No	irAE_Low	1.64084	1.02759	0.13263	0.765396	19	9	irAE_No vs irAE_Low		s__Parasutterella_excrementihominis	irAE_NO	irAE_NO	-0.248615	0.971576	0.800218	0.930071	29	11	irAE_No vs irAE_Low		PWY-6892: thiazole biosynthesis I: E: coli	irAE_No	irAE_No	-0.783297	1.11641	0.489665	0.690873	29	27	irAE_No vs irAE_Low		s__Alistipes_senegalensis	irAE_No	irAE_No	-0.192821	0.613314	0.756838
s__Lachnospiraceae_bacterium_3_1_57FAA_CT1	irAE_No	irAE_High	0.575937	0.392379	0.162811	0.794242	20	3	irAE_No vs irAE_High		PWY0 321: phenylacetate degradation I: aerobic	irAE_No	irAE_Low	1.56353	1.54373	0.328329	0.766603	19	7	irAE_No vs irAE_Low		s__Aeromonas_unclassified	irAE_NO	irAE_NO	-0.155824	0.6193	0.803483	0.930071	29	4	irAE_No vs irAE_Low		PWY-7200: superpathway of pyrimidine deoxyribonucleoside salvage	irAE_No	irAE_No	-0.266038	0.380581	0.491253	0.692483	29	3	irAE_No vs irAE_Low		s__Alistipes_shahii	irAE_No	irAE_High	0.668908	0.987254	0.506677
s__Lachnospiraceae_bacterium_7_1_58FAA	irAE_No	irAE_No	-1.13527	0.809686	0.181235	0.794242	20	6	irAE_No vs irAE_High		DAPLYSINESYN-PWY- L lysine biosynthesis I	irAE_No	irAE_Low	0.761209	0.756653	0.331477	0.768565	19	19	irAE_No vs irAE_Low		s__Bacteroides_intestinalis	irAE_NO	irAE_NO	-0.38691	1.78586	0.830311	0.938991	29	16	irAE_No vs irAE_Low		PWY0 1061: superpathway of L alanine biosynthesis	irAE_No	irAE_No	-0.480596	0.689981	0.492786	0.692757	29	28	irAE_No vs irAE_Low		s__Alistipes_sp_AP11	irAE_No	irAE_No	-0.157088	0.542544	0.775477
s__Roseburia_intestinalis	irAE_No	irAE_High	1.69385	1.23059	0.188881	0.794242	20	8	irAE_No vs irAE_High		ARGSYN-PWY- L arginine biosynthesis I: via L ornithine	irAE_No	irAE_Low	0.750804	0.759319	0.33955	0.769416	19	19	irAE_No vs irAE_Low		s__Streptococcus_parasanguinis	irAE_NO	irAE_NO	-0.235142	1.08099	0.829637	0.938991	29	26	irAE_No vs irAE_Low		TRNA CHARGING-PWY- tRNA charging	irAE_No	irAE_Low	0.265668	0.384579	0.496318	0.696721	29	29	irAE_No vs irAE_Low		s__Enterococcus_faecalis	irAE_No	irAE_No	-0.551325	0.567456	0.344139
s__Ruminococcus_callidus	irAE_No	irAE_No	-1.57165	1.12998	0.184556	0.794242	20	6	irAE_No vs irAE_High		FUC RHAMCAT-PWY- superpathway of fucose and rhamnose degradation	irAE_No	irAE_Low	1.45279	1.47211	0.340454	0.769416	19	17	irAE_No vs irAE_Low		s__Neisseria_unclassified	irAE_NO	irAE_NO	-0.0475113	0.242426	0.846274	0.944051	29	3	irAE_No vs irAE_Low		FUCCAT-PWY- fucose degradation	irAE_No	irAE_No	-0.692259	1.0056	0.497799	0.697517	29	27	irAE_No vs irAE_Low		s__Enterococcus_faecium	irAE_No	irAE_High	0.867372	0.56601	0.142803
s__Ruminococcus_sp_5_1_39BFAA	irAE_No	irAE_High	1.17659	0.843353	0.18329	0.794242	20	10	irAE_No vs irAE_High		GLUCOSE1PMETAB-PWY- glucose and glucose 1 phosphate degradation	irAE_No	irAE_Low	1.65471	1.67786	0.340773	0.769416	19	17	irAE_No vs irAE_Low		s__Rothia_dentocariosa	irAE_NO	irAE_NO	-0.0655002	0.36033	0.857283	0.946149	29	4	irAE_No vs irAE_Low		GLYOXYLATE BYPASS: glyoxylate cycle	irAE_No	irAE_No	-0.804208	1.24081	0.523054	0.716373	29	27	irAE_No vs irAE_Low		s__Lactobacillus_gasseri	irAE_No	irAE_No	-0.638956	0.558523	0.267606
s__Phascolarctobacterium_succinatutens	irAE_No	irAE_No	-0.735903	0.477685	0.144252	0.794242	20	3	irAE_No vs irAE_High		PWY-5838: superpathway of menaquinol 8 biosynthesis I	irAE_No	irAE_Low	1.5834	1.59603	0.337995	0.769416	19	14	irAE_No vs irAE_Low		s__Clostridium_scindens	irAE_NO	irAE_Low	0.0490829	0.283516	0.864007	0.946149	29	3	irAE_No vs irAE_Low		THISYN-PWY- superpathway of thiamin diphosphate biosynthesis I	irAE_No	irAE_No	-0.574423	0.886901	0.523343	0.716373	29	27	irAE_No vs irAE_Low		s__Lactobacillus_mucosae	irAE_No	irAE_No	-0.234259	0.545779	0.672857
s__Megamonas_rupellensis	irAE_No	irAE_No	-0.363988	0.23561	0.14321	0.794242	20	3	irAE_No vs irAE_High		PWY-5910: superpathway of geranylgeranyldiphosphate biosynthesis I: via mevalonate	irAE_No	irAE_Low	0.699518	0.710341	0.341454	0.769416	19	7	irAE_No vs irAE_Low		s__Fusobacterium_periodonticum	irAE_NO	irAE_NO	-0.0869663	0.495409	0.862125	0.946149	29	5	irAE_No vs irAE_Low		PWY-5989: stearate biosynthesis II: bacteria and plants	irAE_No	irAE_Low	0.413216	0.641289	0.525458	0.716591	29	29	irAE_No vs irAE_Low		s__Lactobacillus_salivarius	irAE_No	irAE_High	0.0765019	0.169685	0.657483
s__Bacteroides_massiliensis	irAE_No	irAE_No	-1.09299	0.812721	0.198657	0.800108	20	7	irAE_No vs irAE_High		PWY-5973: cis vaccenate biosynthesis	irAE_No	irAE_No	-0.333906	0.335209	0.336101	0.769416	19	19	irAE_No vs irAE_Low		s__Bacteroidales_bacterium_ph8	irAE_NO	irAE_Low	0.112423	0.798771	0.889246	0.956423	29	9	irAE_No vs irAE_Low		PWY-7208: superpathway of pyrimidine nucleobases salvage	irAE_No	irAE_No	-0.335993	0.521822	0.525756	0.716591	29	29	irAE_No vs irAE_Low		s__Streptococcus_lutetiensis	irAE_No	irAE_High	0.760626	0.619021	0.234987
s__Streptococcus_salivarius	irAE_No	irAE_High	1.94737	1.43427	0.194621	0.800108	20	15	irAE_No vs irAE_High		PWY-6147: 6 hydroxymethyl dihydropterin diphosphate biosynthesis I	irAE_No	irAE_Low	0.844832	0.866541	0.346132	0.773311	19	19	irAE_No vs irAE_Low		s__Clostridiaceae_bacterium_JC118	irAE_NO	irAE_NO	-0.0475113	0.402432	0.907002	0.96563	29	3	irAE_No vs irAE_Low		ENTBACSYN-PWY- enterobactin biosynthesis	irAE_No	irAE_No	-0.808767	1.26852	0.52979	0.719365	29	26	irAE_No vs irAE_Low		s__Streptococcus_salivarius	irAE_No	irAE_No	-0.240675	0.831119	0.775447
s__Megasphaera_unclassified	irAE_No	irAE_High	1.95566	1.45089	0.197695	0.800108	20	7	irAE_No vs irAE_High		PWY-7409: phospholipid remodeling: phosphatidylethanolamine: yeast	irAE_No	irAE_Low	1.98439	2.03152	0.345245	0.773311	19	14	irAE_No vs irAE_Low		s__Eggerthella_unclassified	irAE_NO	irAE_Low	0.123721	1.14415	0.914789	0.968018	29	20	irAE_No vs irAE_Low		GLYCOGENSYNTH-PWY- glycogen biosynthesis I: from ADP D Glucose	irAE_No	irAE_Low	0.27422	0.432984	0.53251	0.722426	29	29	irAE_No vs irAE_Low		s__Streptococcus_thermophilus	irAE_No	irAE_No	-0.461642	0.40521	0.269527
s__Collinsella_aerofaciens	irAE_No	irAE_High	1.86233	1.443	0.216383	0.820229	20	15	irAE_No vs irAE_High		GLYCOCAT-PWY- glycogen degradation I: bacterial	irAE_No	irAE_No	-0.929571	0.989591	0.363477	0.777092	19	19	irAE_No vs irAE_Low		s__Clostridium_symbiosum	irAE_NO	irAE_Low	0.120233	1.30327	0.927262	0.974843	29	16	irAE_No vs irAE_Low		PWY-5659: GDP mannose biosynthesis	irAE_No	irAE_Low	0.288925	0.457428	0.533599	0.72264	29	29	irAE_No vs irAE_Low		s__Clostridium_asparagiforme	irAE_No	irAE_High	0.414322	0.673143	0.545926
s__Paraprevotella_clara	irAE_No	irAE_No	-1.22563	1.01103	0.244164	0.822014	20	7	irAE_No vs irAE_High		P162-PWY- L glutamate degradation V: via hydroxyglutarate	irAE_No	irAE_No	-0.421348	0.436132	0.350387	0.777092	19	18	irAE_No vs irAE_Low		s__Bacteroides_nordii	irAE_NO	irAE_Low	0.0916409	1.04676	0.930963	0.976331	29	12	irAE_No vs irAE_Low		PWY-6470: peptidoglycan biosynthesis V: beta: lactam resistance	irAE_No	irAE_Low	0.189297	0.299536	0.533381	0.72264	29	4	irAE_No vs irAE_Low		s__Clostridium_bolteae	irAE_No	irAE_No	-1.55454	1.31103	0.251143
s__Parabacteroides_merdae	irAE_No	irAE_High	1.99407	1.68122	0.254038	0.824211	20	15	irAE_No vs irAE_High		PWY-5747: 2 methylcitrate cycle II	irAE_No	irAE_Low	2.0508	2.12263	0.350359	0.777092	19	10	irAE_No vs irAE_Low		s__Prevotella_denticola	irAE_NO	irAE_NO	-0.0373303	0.432433	0.931923	0.976331	29	3	irAE_No vs irAE_Low		PWY4LZ 257: superpathway of fermentation: Chlamydomonas reinhardtii	irAE_No	irAE_Low	0.616125	0.97675	0.534139	0.722741	29	29	irAE_No vs irAE_Low		s__Clostridium_citroniae	irAE_No	irAE_High	0.654461	0.808649	0.428897
s__Oscillibacter_unclassified	irAE_No	irAE_No	-1.51492	1.28269	0.255972	0.825898	20	15	irAE_No vs irAE_High		PWY-5861: superpathway of demethylmenaquinol 8 biosynthesis	irAE_No	irAE_Low	1.58105	1.63954	0.351246	0.777092	19	14	irAE_No vs irAE_Low		s__Streptococcus_mitis_oralis_pneumoniae	irAE_NO	irAE_Low	0.0692506	0.805048	0.932164	0.976331	29	14	irAE_No vs irAE_Low		GLUCARDEG-PWY- D glucarate degradation I	irAE_No	irAE_No	-0.926217	1.47032	0.534685	0.722849	29	26	irAE_No vs irAE_Low		s__Clostridium_clostridioforme	irAE_No	irAE_No	-1.03868	0.681228	0.144709
s__Bifidobacterium_adolescentis	irAE_No	irAE_High	2.3806	2.11913	0.278932	0.837465	20	10	irAE_No vs irAE_High		PWY-6527: stachyose degradation	irAE_No	irAE_Low	0.430022	0.447345	0.352723	0.777092	19	19	irAE_No vs irAE_Low		s__Bacteroides_eggerthii	irAE_NO	irAE_Low	0.133292	1.66763	0.936956	0.978909	29	7	irAE_No vs irAE_Low		PWY0 1479: tRNA processing	irAE_No	irAE_No	-0.753798	1.21113	0.539553	0.725638	29	25	irAE_No vs irAE_Low		s__Clostridium_hathewayi	irAE_No	irAE_No	-0.646834	1.18412	0.591597
s__Streptococcus_australis	irAE_No	irAE_High	0.627081	0.553744	0.275229	0.837465	20	4	irAE_No vs irAE_High		PWY-6876: isopropanol biosynthesis	irAE_No	irAE_Low	0.352818	0.366043	0.351467	0.777092	19	2	irAE_No vs irAE_Low		s__Streptococcus_vestibularis	irAE_NO	irAE_NO	-0.064006	0.94491	0.946556	0.985262	29	21	irAE_No vs irAE_Low		GALACTARDEG-PWY- D galactarate degradation I	irAE_No	irAE_No	-0.905322	1.48345	0.547411	0.727358	29	26	irAE_No vs irAE_Low		s__Clostridium_leptum	irAE_No	irAE_No	-0.832173	0.705218	0.253352
s__Streptococcus_sanguinis	irAE_No	irAE_High	0.237182	0.206938	0.269689	0.837465	20	3	irAE_No vs irAE_High		PWY-7323: superpathway of GDP mannose derived O antigen building blocks biosynthesis	irAE_No	irAE_No	-0.727549	0.764043	0.357129	0.777092	19	19	irAE_No vs irAE_Low		s__Bacteroides_finegoldii	irAE_NO	irAE_NO	-0.0509863	1.28072	0.968573	0.994844	29	9	irAE_No vs irAE_Low		GLUCARGALACTSUPER-PWY- superpathway of D glucarate and D galactarate degradation	irAE_No	irAE_No	-0.905322	1.48345	0.547411	0.727358	29	26	irAE_No vs irAE_Low		s__Clostridium_symbiosum	irAE_No	irAE_High	0.517893	0.863189	0.556001
s__Clostridium_hathewayi	irAE_No	irAE_No	-1.50182	1.33589	0.278595	0.837465	20	10	irAE_No vs irAE_High		PWY0 1061: superpathway of L alanine biosynthesis	irAE_No	irAE_Low	1.32729	1.37888	0.35209	0.777092	19	18	irAE_No vs irAE_Low		s__Lactobacillus_reuteri	irAE_NO	irAE_NO	-0.0338003	1.66208	0.983943	0.999361	29	6	irAE_No vs irAE_Low		PWY-5676: acetyl CoA fermentation to butanoate II	irAE_No	irAE_No	-0.326402	0.536654	0.548757	0.727358	29	28	irAE_No vs irAE_Low		s__Clostridiales_bacterium_1_7_47FAA	irAE_No	irAE_No	-0.347307	0.622487	0.583762
s__Lachnospiraceae_bacterium_1_1_57FAA	irAE_No	irAE_No	-1.62222	1.50434	0.297909	0.852454	20	13	irAE_No vs irAE_High		RHAMCAT-PWY- L rhamnose degradation I	irAE_No	irAE_Low	0.486142	0.506323	0.353275	0.777092	19	19	irAE_No vs irAE_Low		s__Eubacterium_sp_3_1_31	irAE_NO	irAE_Low	0.0094535	0.714081	0.989547	0.999361	29	4	irAE_No vs irAE_Low		PWY-6859: all trans farnesol biosynthesis	irAE_No	irAE_No	-0.637133	1.03182	0.54273	0.727358	29	27	irAE_No vs irAE_Low		s__Eubacterium_ramulus	irAE_No	irAE_No	-0.629344	0.623001	0.325795
s__Peptostreptococcaceae_noname_unclassified	irAE_No	irAE_High	0.695847	0.65223	0.3029	0.852454	20	4	irAE_No vs irAE_High		PWY-6895: superpathway of thiamin diphosphate biosynthesis II	irAE_No	irAE_Low	1.4861	1.60584	0.370417	0.785513	19	15	irAE_No vs irAE_Low		s__Coprococcus_comes	irAE_NO	irAE_Low	0.0225078	1.30393	0.986371	0.999361	29	24	irAE_No vs irAE_Low		PWY-7184: pyrimidine deoxyribonucleotides de novo biosynthesis I	irAE_No	irAE_No	-0.293412	0.481751	0.548212	0.727358	29	29	irAE_No vs irAE_Low		s__Eubacterium_ventriosum	irAE_No	irAE_High	0.525922	0.902879	0.56746
s__Mitsuokella_unclassified	irAE_No	irAE_High	0.617264	0.615765	0.332031	0.865653	20	3	irAE_No vs irAE_High		PWY-1042: glycolysis IV: plant cytosol	irAE_No	irAE_Low	0.393466	0.436595	0.382716	0.792982	19	19	irAE_No vs irAE_Low		s__Eubacterium_biforme	irAE_NO	irAE_NO	-0.0343611	1.16416	0.976697	0.999361	29	7	irAE_No vs irAE_Low		PWY-7196: superpathway of pyrimidine ribonucleosides salvage	irAE_No	irAE_Low	0.473596	0.772606	0.545652	0.727358	29	28	irAE_No vs irAE_Low		s__Ruminococcus_gnavus	irAE_No	irAE_High	1.5235	1.35862	0.276873
s__Alistipes_sp_AP11	irAE_No	irAE_No	-0.345317	0.352137	0.342327	0.874711	20	7	irAE_No vs irAE_High		PWY0 162: superpathway of pyrimidine ribonucleotides de novo biosynthesis	irAE_No	irAE_Low	0.375434	0.416386	0.382493	0.792982	19	19	irAE_No vs irAE_Low		s__Holdemania_unclassified	irAE_NO	irAE_NO	-0.00431842	0.369468	0.990771	0.999361	29	6	irAE_No vs irAE_Low		PWY-7237: myo: chiro: and scillo inositol degradation	irAE_No	irAE_Low	0.500892	0.81641	0.545298	0.727358	29	29	irAE_No vs irAE_Low		s__Ruminococcus_obeum	irAE_No	irAE_No	-0.449817	0.913039	0.628209
less_0.01p_total	irAE_No	irAE_High	0.595272	0.603804	0.339834	0.874711	20	20	irAE_No vs irAE_High		LACTOSECAT-PWY- lactose and galactose degradation I	irAE_No	irAE_No	-1.6372	1.83469	0.387284	0.794103	19	17	irAE_No vs irAE_Low		s__Sutterella_wadsworthensis	irAE_NO	irAE_NO	-0.0096563	1.18181	0.993548	0.999361	29	10	irAE_No vs irAE_Low		PWY0 1415: superpathway of heme biosynthesis from uroporphyrinogen III	irAE_No	irAE_No	-0.847665	1.38188	0.545372	0.727358	29	26	irAE_No vs irAE_Low		s__Ruminococcus_torques	irAE_No	irAE_High	0.433615	1.02335	0.67679
s__Bacteroides_salyersiae	irAE_No	irAE_No	-0.764609	0.806515	0.358133	0.876447	20	6	irAE_No vs irAE_High		PWY-5173: superpathway of acetyl CoA biosynthesis	irAE_No	irAE_Low	1.81234	2.02881	0.386792	0.794103	19	18	irAE_No vs irAE_Low		s__Erysipelotrichaceae_bacterium_6_1_45	irAE_NO	irAE_Low	0.000259217	0.452712	0.999548	0.999932	29	3	irAE_No vs irAE_Low		PWY0 1533: methylphosphonate degradation I	irAE_No	irAE_No	-0.973946	1.5862	0.544984	0.727358	29	25	irAE_No vs irAE_Low		s__Coprococcus_comes	irAE_No	irAE_High	0.967824	0.884347	0.288211
s__Streptococcus_mitis_oralis_pneumoniae	irAE_No	irAE_High	0.278703	0.301369	0.369715	0.880457	20	3	irAE_No vs irAE_High		PWY-5913: TCA cycle VI: obligate autotrophs	irAE_No	irAE_Low	1.46947	1.65208	0.38878	0.794372	19	18	irAE_No vs irAE_Low		feature	Reference level	Enrich group	coef	stderr	pval	qval	N	N.not.zero	Comparison		TCA GLYOX BYPASS: superpathway of glyoxylate bypass and TCA	irAE_No	irAE_No	-0.889053	1.43498	0.541387	0.727358	29	26	irAE_No vs irAE_Low		s__Dorea_formicigenerans	irAE_No	irAE_High	0.507332	1.09961	0.650056
s__Streptococcus_parasanguinis	irAE_No	irAE_High	0.907323	1.01823	0.386958	0.880457	20	14	irAE_No vs irAE_High		ALLANTOINDEG-PWY- superpathway of allantoin degradation in yeast	irAE_No	irAE_Low	0.939145	1.0732	0.396292	0.796753	19	6	irAE_No vs irAE_Low		s__Eubacterium_siraeum	irAE_No	irAE_No	-2.66724	1.02361	0.0152257	0.242257	30	6	irAE_No vs irAE_High		HEXITOLDEGSUPER-PWY- superpathway of hexitol degradation: bacteria	irAE_No	irAE_No	-0.478833	0.795538	0.552886	0.730855	29	29	irAE_No vs irAE_Low		s__Dorea_longicatena	irAE_No	irAE_High	0.660395	0.836548	0.440137
s__Flavonifractor_plautii	irAE_No	irAE_No	-0.737266	0.827333	0.386927	0.880457	20	6	irAE_No vs irAE_High		HEME BIOSYNTHESIS II: heme biosynthesis I: aerobic	irAE_No	irAE_Low	1.02192	1.16775	0.396277	0.796753	19	18	irAE_No vs irAE_Low		s__Bacteroides_caccae	irAE_No	irAE_High	2.2533	0.987296	0.0312476	0.356363	30	18	irAE_No vs irAE_High		PWY-6270: isoprene biosynthesis I	irAE_No	irAE_No	-0.275799	0.469452	0.562361	0.739648	29	29	irAE_No vs irAE_Low		s__Lachnospiraceae_bacterium_1_1_57FAA	irAE_No	irAE_High	0.681621	1.00376	0.505734
s__Lachnospiraceae_bacterium_5_1_63FAA	irAE_No	irAE_High	0.964062	1.07632	0.384559	0.880457	20	10	irAE_No vs irAE_High		P185-PWY- formaldehyde assimilation III: dihydroxyacetone cycle	irAE_No	irAE_Low	1.04552	1.18573	0.392798	0.796753	19	19	irAE_No vs irAE_Low		s__Alistipes_indistinctus	irAE_No	irAE_High	2.46497	1.11815	0.0369146	0.383056	30	9	irAE_No vs irAE_High		PWY-3841: folate transformations II	irAE_No	irAE_No	-0.130646	0.225694	0.568076	0.742758	29	29	irAE_No vs irAE_Low		s__Lachnospiraceae_bacterium_1_4_56FAA	irAE_No	irAE_High	0.186298	0.327488	0.576474
s__Actinomyces_odontolyticus	irAE_No	irAE_No	-0.214181	0.251128	0.407141	0.883707	20	3	irAE_No vs irAE_High		PWY-5676: acetyl CoA fermentation to butanoate II	irAE_No	irAE_No	-0.393113	0.448786	0.395839	0.796753	19	19	irAE_No vs irAE_Low		s__Parabacteroides_johnsonii	irAE_No	irAE_No	-1.70001	0.812531	0.0467307	0.423534	30	4	irAE_No vs irAE_High		PWY0 166: superpathway of pyrimidine deoxyribonucleotides de novo biosynthesis: E: coli	irAE_No	irAE_No	-0.234669	0.404927	0.567629	0.742758	29	29	irAE_No vs irAE_Low		s__Lachnospiraceae_bacterium_7_1_58FAA	irAE_No	irAE_High	0.296008	0.672044	0.664849
s__Bacteroides_oleiciplenus	irAE_No	irAE_High	0.604206	0.72957	0.420558	0.883707	20	3	irAE_No vs irAE_High		PWY0 1298: superpathway of pyrimidine deoxyribonucleosides degradation	irAE_No	irAE_Low	0.768091	0.868533	0.39144	0.796753	19	19	irAE_No vs irAE_Low		s__Bacteroides_clarus	irAE_No	irAE_No	-1.32049	0.659445	0.0561977	0.457245	30	5	irAE_No vs irAE_High		PWY-6876: isopropanol biosynthesis	irAE_No	irAE_Low	1.05205	1.82315	0.569278	0.743704	29	17	irAE_No vs irAE_Low		s__Lachnospiraceae_bacterium_8_1_57FAA	irAE_No	irAE_High	0.380483	0.605305	0.537519
s__Coprobacter_fastidiosus	irAE_No	irAE_High	0.404307	0.481148	0.413936	0.883707	20	5	irAE_No vs irAE_High		THISYNARA-PWY- superpathway of thiamin diphosphate biosynthesis III: eukaryotes	irAE_No	irAE_Low	0.443608	0.511377	0.400305	0.799552	19	19	irAE_No vs irAE_Low		s__Lactobacillus_salivarius	irAE_No	irAE_No	-4.65984	2.32369	0.0558632	0.457245	30	15	irAE_No vs irAE_High		PWY-7197: pyrimidine deoxyribonucleotide phosphorylation	irAE_No	irAE_No	-0.308693	0.54158	0.573985	0.746709	29	29	irAE_No vs irAE_Low		s__Roseburia_hominis	irAE_No	irAE_No	-1.19583	1.20902	0.33573
s__Faecalibacterium_prausnitzii	irAE_No	irAE_High	0.890772	1.05028	0.409698	0.883707	20	19	irAE_No vs irAE_High		ENTBACSYN-PWY- enterobactin biosynthesis	irAE_No	irAE_Low	1.16701	1.4475	0.433596	0.80001	19	15	irAE_No vs irAE_Low		s__Rothia_dentocariosa	irAE_No	irAE_High	0.892234	0.463814	0.0658514	0.491142	30	4	irAE_No vs irAE_High		GLYCOLYSIS TCA GLYOX BYPASS: superpathway of glycolysis: pyruvate dehydrogenase: TCA: and glyoxylate bypass	irAE_No	irAE_No	-0.741711	1.31886	0.579066	0.751645	29	26	irAE_No vs irAE_Low		s__Roseburia_intestinalis	irAE_No	irAE_No	-0.655258	1.30531	0.621756
s__Clostridium_ramosum	irAE_No	irAE_No	-0.467585	0.568572	0.423739	0.883798	20	3	irAE_No vs irAE_High		HISTSYN-PWY- L histidine biosynthesis	irAE_No	irAE_Low	0.507619	0.621564	0.42779	0.80001	19	19	irAE_No vs irAE_Low		s__Gemella_haemolysans	irAE_No	irAE_High	0.978198	0.513544	0.0683729	0.502774	30	6	irAE_No vs irAE_High		KETOGLUCONMET-PWY- ketogluconate metabolism	irAE_No	irAE_No	-0.793616	1.41177	0.579231	0.751645	29	27	irAE_No vs irAE_Low		s__Roseburia_inulinivorans	irAE_No	irAE_No	-0.529511	1.26145	0.679625
s__Eggerthella_lenta	irAE_No	irAE_High	0.280304	0.353315	0.439942	0.891023	20	3	irAE_No vs irAE_High		P125-PWY- superpathway of: R R: butanediol biosynthesis	irAE_No	irAE_No	-0.226588	0.287869	0.444332	0.80001	19	2	irAE_No vs irAE_Low		s__Bacteroides_sp_2_1_22	irAE_No	irAE_No	-1.49656	0.810666	0.0767544	0.519654	30	4	irAE_No vs irAE_High		PENTOSE P-PWY- pentose phosphate pathway	irAE_No	irAE_No	-0.31078	0.554946	0.580657	0.752236	29	29	irAE_No vs irAE_Low		s__Roseburia_unclassified	irAE_No	irAE_High	0.775041	0.75296	0.316961
s__Eubacterium_eligens	irAE_No	irAE_High	0.698594	0.879433	0.439368	0.891023	20	12	irAE_No vs irAE_High		PENTOSE P-PWY- pentose phosphate pathway	irAE_No	irAE_Low	0.711931	0.853757	0.41835	0.80001	19	19	irAE_No vs irAE_Low		s__Streptococcus_thermophilus	irAE_No	irAE_No	-1.27749	0.690727	0.0762445	0.519654	30	7	irAE_No vs irAE_High		PWY-7560: methylerythritol phosphate pathway II	irAE_No	irAE_No	-0.27432	0.489669	0.580524	0.752236	29	29	irAE_No vs irAE_Low		s__Peptostreptococcaceae_noname_unclassified	irAE_No	irAE_High	0.172681	0.225514	0.453766
s__Coprococcus_catus	irAE_No	irAE_No	-0.814939	1.03654	0.443986	0.891023	20	10	irAE_No vs irAE_High		PROTOCATECHUATE ORTHO CLEAVAGE-PWY- protocatechuate degradation II: ortho cleavage pathway	irAE_No	irAE_No	-1.15034	1.34837	0.407944	0.80001	19	5	irAE_No vs irAE_Low		s__Clostridium_citroniae	irAE_No	irAE_High	1.41585	0.766872	0.0767259	0.519654	30	15	irAE_No vs irAE_High		PWY-5692: allantoin degradation to glyoxylate II	irAE_No	irAE_No	-0.844168	1.51153	0.581685	0.752313	29	23	irAE_No vs irAE_Low		s__Anaerotruncus_colihominis	irAE_No	irAE_High	0.767702	0.835849	0.370517
s__Neisseria_unclassified	irAE_No	irAE_High	0.389384	0.493988	0.442833	0.891023	20	5	irAE_No vs irAE_High		PWY-1861: formaldehyde assimilation II: RuMP Cycle	irAE_No	irAE_Low	0.618517	0.774888	0.438084	0.80001	19	9	irAE_No vs irAE_Low		s__Actinomyces_oris	irAE_No	irAE_High	0.626204	0.384569	0.115995	0.552551	30	6	irAE_No vs irAE_High		URDEGR-PWY- superpathway of allantoin degradation in plants	irAE_No	irAE_No	-0.844168	1.51153	0.581685	0.752313	29	23	irAE_No vs irAE_Low		s__Anaerotruncus_unclassified	irAE_No	irAE_No	-0.392856	0.439422	0.383105
s__Alistipes_finegoldii	irAE_No	irAE_High	0.716645	0.940369	0.457823	0.906335	20	12	irAE_No vs irAE_High		PWY-5103: L isoleucine biosynthesis III	irAE_No	irAE_Low	0.583764	0.693407	0.414007	0.80001	19	19	irAE_No vs irAE_Low		s__Rothia_mucilaginosa	irAE_No	irAE_High	1.59994	0.935748	0.0996889	0.552551	30	17	irAE_No vs irAE_High		P164-PWY- purine nucleobases degradation I: anaerobic	irAE_No	irAE_No	-0.393541	0.705592	0.582184	0.752331	29	29	irAE_No vs irAE_Low		s__Ruminococcus_bromii	irAE_No	irAE_High	0.385047	0.849064	0.655611
s__Bacteroides_caccae	irAE_No	irAE_High	1.13367	1.50878	0.464048	0.908353	20	13	irAE_No vs irAE_High		PWY-5863: superpathway of phylloquinol biosynthesis	irAE_No	irAE_Low	0.937126	1.19089	0.44445	0.80001	19	18	irAE_No vs irAE_Low		s__Bifidobacterium_longum	irAE_No	irAE_No	-2.66518	1.58531	0.105183	0.552551	30	21	irAE_No vs irAE_High		PWY-4984: urea cycle	irAE_No	irAE_No	-0.385953	0.701261	0.587152	0.757489	29	28	irAE_No vs irAE_Low		s__Ruminococcus_callidus	irAE_No	irAE_No	-1.47471	0.991083	0.154066
s__Paraprevotella_unclassified	irAE_No	irAE_No	-0.748571	1.03367	0.480096	0.908353	20	8	irAE_No vs irAE_High		PWY-6121: 5 aminoimidazole ribonucleotide biosynthesis I	irAE_No	irAE_No	-0.358787	0.433036	0.421267	0.80001	19	19	irAE_No vs irAE_Low		s__Bacteroides_salyersiae	irAE_No	irAE_High	1.99026	1.16271	0.099326	0.552551	30	8	irAE_No vs irAE_High		PWY-6590: superpathway of Clostridium acetobutylicum acidogenic fermentation	irAE_No	irAE_Low	0.435822	0.791502	0.586979	0.757489	29	28	irAE_No vs irAE_Low		s__Ruminococcus_sp_5_1_39BFAA	irAE_No	irAE_High	0.228516	0.750817	0.764347
s__Lachnospiraceae_bacterium_2_1_58FAA	irAE_No	irAE_No	-0.907053	1.2291	0.471916	0.908353	20	4	irAE_No vs irAE_High		PWY-6263: superpathway of menaquinol 8 biosynthesis II	irAE_No	irAE_Low	1.02451	1.22055	0.415357	0.80001	19	9	irAE_No vs irAE_Low		s__Streptococcus_australis	irAE_No	irAE_High	1.02961	0.5997	0.0983686	0.552551	30	9	irAE_No vs irAE_High		CENTFERM-PWY- pyruvate fermentation to butanoate	irAE_No	irAE_Low	0.438161	0.799121	0.588548	0.758031	29	28	irAE_No vs irAE_Low		s__Subdoligranulum_unclassified	irAE_No	irAE_No	-0.742707	1.21043	0.547164
s__Ruminococcus_lactaris	irAE_No	irAE_No	-0.808378	1.13803	0.488395	0.908353	20	7	irAE_No vs irAE_High		PWY-6385: peptidoglycan biosynthesis III: mycobacteria	irAE_No	irAE_Low	0.295328	0.348433	0.410923	0.80001	19	19	irAE_No vs irAE_Low		s__Flavonifractor_plautii	irAE_No	irAE_No	-1.0898	0.672825	0.117836	0.552551	30	8	irAE_No vs irAE_High		CITRULBIO-PWY- L citrulline biosynthesis	irAE_No	irAE_No	-0.382506	0.697114	0.58828	0.758031	29	28	irAE_No vs irAE_Low		s__Coprobacillus_unclassified	irAE_No	irAE_High	0.640503	0.931943	0.500668
s__Megamonas_hypermegale	irAE_No	irAE_High	0.362892	0.500673	0.479724	0.908353	20	4	irAE_No vs irAE_High		PWY-6467: Kdo transfer to lipid IVA III: Chlamydia	irAE_No	irAE_No	-0.581752	0.714544	0.429186	0.80001	19	3	irAE_No vs irAE_Low		s__Coprococcus_sp_ART55_1	irAE_No	irAE_High	1.39014	0.869833	0.122569	0.552551	30	5	irAE_No vs irAE_High		PWY-561: superpathway of glyoxylate cycle and fatty acid degradation	irAE_No	irAE_No	-0.662914	1.21737	0.59109	0.760673	29	25	irAE_No vs irAE_Low		s__Clostridium_ramosum	irAE_No	irAE_High	0.636117	0.613722	0.313698
s__Bilophila_wadsworthia	irAE_No	irAE_No	-0.623422	0.868227	0.483767	0.908353	20	9	irAE_No vs irAE_High		PWY-6545: pyrimidine deoxyribonucleotides de novo biosynthesis III	irAE_No	irAE_No	-0.535336	0.659436	0.430488	0.80001	19	19	irAE_No vs irAE_Low		s__Lachnospiraceae_bacterium_2_1_58FAA	irAE_No	irAE_No	-2.01086	1.22115	0.112137	0.552551	30	13	irAE_No vs irAE_High		PWY-6608: guanosine nucleotides degradation III	irAE_No	irAE_No	-0.409133	0.761259	0.59591	0.764973	29	29	irAE_No vs irAE_Low		s__Eubacterium_biforme	irAE_No	irAE_High	0.320322	0.729157	0.665669
s__Gordonibacter_pamelaeae	irAE_No	irAE_No	-0.464163	0.676133	0.502876	0.909926	20	4	irAE_No vs irAE_High		PWY-6628: superpathway of L phenylalanine biosynthesis	irAE_No	irAE_Low	1.05052	1.3258	0.441369	0.80001	19	18	irAE_No vs irAE_Low		s__Eubacterium_biforme	irAE_No	irAE_High	2.07874	1.29063	0.119814	0.552551	30	8	irAE_No vs irAE_High		PWY-622: starch biosynthesis	irAE_No	irAE_No	-0.461759	0.87689	0.603314	0.770653	29	12	irAE_No vs irAE_Low		s__Holdemania_filiformis	irAE_No	irAE_No	-0.548364	0.406527	0.194096
s__Bacteroides_cellulosilyticus	irAE_No	irAE_No	-0.677242	0.973892	0.497439	0.909926	20	13	irAE_No vs irAE_High		PWY-6891: thiazole biosynthesis II: Bacillus	irAE_No	irAE_Low	1.45349	1.8458	0.444141	0.80001	19	15	irAE_No vs irAE_Low		s__Megamonas_rupellensis	irAE_No	irAE_High	1.47933	0.876966	0.104068	0.552551	30	4	irAE_No vs irAE_High		PWY-5121: superpathway of geranylgeranyl diphosphate biosynthesis II: via MEP	irAE_No	irAE_No	-0.2624	0.507025	0.609525	0.776669	29	29	irAE_No vs irAE_Low		s__Megamonas_hypermegale	irAE_No	irAE_No	-0.560549	0.528715	0.303068
s__Bacteroides_finegoldii	irAE_No	irAE_No	-0.997873	1.43642	0.497866	0.909926	20	7	irAE_No vs irAE_High		PWY-7200: superpathway of pyrimidine deoxyribonucleoside salvage	irAE_No	irAE_No	-0.145727	0.181979	0.436633	0.80001	19	2	irAE_No vs irAE_Low		s__Oxalobacter_formigenes	irAE_No	irAE_High	0.758954	0.47208	0.120463	0.552551	30	4	irAE_No vs irAE_High		PWY-7242: D fructuronate degradation	irAE_No	irAE_Low	0.313769	0.613493	0.613712	0.780722	29	28	irAE_No vs irAE_Low		s__Megamonas_unclassified	irAE_No	irAE_No	-0.60054	0.649204	0.367181
s__Alistipes_onderdonkii	irAE_No	irAE_High	1.14045	1.66898	0.504822	0.909926	20	13	irAE_No vs irAE_High		PWY-7234: inosine 5 phosphate biosynthesis III	irAE_No	irAE_Low	0.667463	0.774382	0.403248	0.80001	19	19	irAE_No vs irAE_Low		s__Neisseria_unclassified	irAE_No	irAE_High	0.994822	0.602227	0.111061	0.552551	30	6	irAE_No vs irAE_High		ARGSYNBSUB-PWY- L arginine biosynthesis II: acetyl cycle	irAE_No	irAE_No	-0.385187	0.754247	0.614233	0.780745	29	29	irAE_No vs irAE_Low		s__Veillonella_atypica	irAE_No	irAE_High	0.214757	0.720928	0.769199
s__Lactobacillus_mucosae	irAE_No	irAE_High	0.973636	1.44273	0.510035	0.912435	20	4	irAE_No vs irAE_High		PWY-7400: L arginine biosynthesis IV: archaebacteria	irAE_No	irAE_Low	0.596846	0.716913	0.41909	0.80001	19	19	irAE_No vs irAE_Low		s__Streptococcus_infantis	irAE_No	irAE_High	0.898124	0.577746	0.132627	0.567087	30	11	irAE_No vs irAE_High		PWY-6897: thiamin salvage II	irAE_No	irAE_No	-0.19051	0.377057	0.617989	0.784876	29	29	irAE_No vs irAE_Low		s__Fusobacterium_nucleatum	irAE_No	irAE_No	-0.570816	0.50151	0.269963
s__Bacteroides_coprocola	irAE_No	irAE_High	0.849784	1.34363	0.536613	0.92052	20	7	irAE_No vs irAE_High		PWY0 1261: anhydromuropeptides recycling	irAE_No	irAE_Low	0.895034	1.08167	0.421859	0.80001	19	19	irAE_No vs irAE_Low		s__Clostridium_leptum	irAE_No	irAE_No	-1.64296	1.06892	0.136846	0.576362	30	18	irAE_No vs irAE_High		PWY-6317: galactose degradation I: Leloir pathway	irAE_No	irAE_Low	0.160452	0.326903	0.628008	0.795647	29	29	irAE_No vs irAE_Low		s__Burkholderiales_bacterium_1_1_47	irAE_No	irAE_High	0.706131	1.29509	0.592282
s__Clostridium_citroniae	irAE_No	irAE_No	-0.465567	0.748706	0.543391	0.92052	20	8	irAE_No vs irAE_High		PWY66 367: ketogenesis	irAE_No	irAE_Low	0.230175	0.290038	0.440671	0.80001	19	2	irAE_No vs irAE_Low		s__Lachnospiraceae_bacterium_7_1_58FAA	irAE_No	irAE_No	-1.12767	0.754207	0.147386	0.585866	30	8	irAE_No vs irAE_High		SALVADEHYPOX-PWY- adenosine nucleotides degradation II	irAE_No	irAE_No	-0.365412	0.749727	0.630402	0.797379	29	29	irAE_No vs irAE_Low		s__Parasutterella_excrementihominis	irAE_No	irAE_High	0.909692	1.41129	0.527329
s__Roseburia_inulinivorans	irAE_No	irAE_High	0.926828	1.46942	0.537701	0.92052	20	17	irAE_No vs irAE_High		PWY66 399: gluconeogenesis III	irAE_No	irAE_No	-0.592083	0.738649	0.436193	0.80001	19	19	irAE_No vs irAE_Low		s__Alistipes_finegoldii	irAE_No	irAE_High	2.43424	1.67253	0.157996	0.603142	30	17	irAE_No vs irAE_High		PWY-6113: superpathway of mycolate biosynthesis	irAE_No	irAE_No	-0.425615	0.876898	0.631819	0.797648	29	28	irAE_No vs irAE_Low		s__Sutterella_wadsworthensis	irAE_No	irAE_No	-0.583916	0.807147	0.478712
s__Holdemania_filiformis	irAE_No	irAE_No	-0.398886	0.636185	0.540088	0.92052	20	5	irAE_No vs irAE_High		PWY66 400: glycolysis VI: metazoan	irAE_No	irAE_Low	0.468368	0.572875	0.427296	0.80001	19	19	irAE_No vs irAE_Low		s__Bacteroides_fragilis	irAE_No	irAE_High	2.60756	1.79895	0.15963	0.604734	30	12	irAE_No vs irAE_High		PWY-4981: L proline biosynthesis II: from arginine	irAE_No	irAE_No	-0.247797	0.515456	0.63506	0.798913	29	29	irAE_No vs irAE_Low		s__Bilophila_unclassified	irAE_No	irAE_No	-0.358779	1.26405	0.779778
s__Clostridium_bartlettii	irAE_No	irAE_High	0.372338	0.62567	0.560646	0.938158	20	5	irAE_No vs irAE_High		RIBOSYN2-PWY- flavin biosynthesis I: bacteria and plants	irAE_No	irAE_Low	0.908949	1.13304	0.435831	0.80001	19	19	irAE_No vs irAE_Low		s__Eggerthella_lenta	irAE_No	irAE_No	-1.02616	0.712096	0.161981	0.608437	30	9	irAE_No vs irAE_High		PWY-821: superpathway of sulfur amino acid biosynthesis: Saccharomyces cerevisiae	irAE_No	irAE_No	-0.40867	0.852308	0.635933	0.798913	29	28	irAE_No vs irAE_Low		s__Bilophila_wadsworthia	irAE_No	irAE_No	-0.994639	0.822457	0.242174
s__Streptococcus_gordonii	irAE_No	irAE_High	0.291912	0.512602	0.577466	0.952657	20	5	irAE_No vs irAE_High		SO4ASSIM-PWY- sulfate reduction I: assimilatory	irAE_No	irAE_Low	0.746187	0.909528	0.425731	0.80001	19	19	irAE_No vs irAE_Low		s__Lactobacillus_fermentum	irAE_No	irAE_No	-1.90231	1.35617	0.172999	0.608437	30	12	irAE_No vs irAE_High		PWY66 422: D galactose degradation V: Leloir pathway	irAE_No	irAE_Low	0.159374	0.331981	0.635525	0.798913	29	29	irAE_No vs irAE_Low		s__Enterobacter_cloacae	irAE_No	irAE_High	0.755592	1.0247	0.470397
s__Bifidobacterium_bifidum	irAE_No	irAE_High	0.928427	1.84572	0.622259	0.952711	20	7	irAE_No vs irAE_High		UBISYN-PWY- superpathway of ubiquinol 8 biosynthesis: prokaryotic	irAE_No	irAE_Low	2.22289	2.6766	0.4202	0.80001	19	14	irAE_No vs irAE_Low		s__Gordonibacter_pamelaeae	irAE_No	irAE_No	-1.01833	0.740092	0.181041	0.615455	30	14	irAE_No vs irAE_High		PWY3O 19: ubiquinol 6 biosynthesis from 4 hydroxybenzoate: eukaryotic	irAE_No	irAE_No	-0.611641	1.28292	0.637848	0.799789	29	10	irAE_No vs irAE_Low		s__Escherichia_coli	irAE_No	irAE_High	0.737536	1.68638	0.667061
s__Bacteroides_faecis	irAE_No	irAE_No	-0.400907	0.765444	0.608099	0.952711	20	3	irAE_No vs irAE_High		UNINTEGRATED	irAE_No	irAE_Low	0.27672	0.343266	0.433644	0.80001	19	19	irAE_No vs irAE_Low		s__Lactobacillus_johnsonii	irAE_No	irAE_No	-1.30063	0.9514	0.183772	0.615455	30	4	irAE_No vs irAE_High		THRESYN-PWY- superpathway of L threonine biosynthesis	irAE_No	irAE_Low	0.112256	0.235547	0.637976	0.799789	29	29	irAE_No vs irAE_Low		s__Escherichia_unclassified	irAE_No	irAE_High	1.42582	1.3711	0.312148
s__Bacteroides_vulgatus	irAE_No	irAE_No	-0.728336	1.29043	0.580814	0.952711	20	18	irAE_No vs irAE_High		ANAGLYCOLYSIS-PWY- glycolysis III: from glucose	irAE_No	irAE_Low	0.357921	0.46001	0.449476	0.804822	19	19	irAE_No vs irAE_Low		s__Collinsella_aerofaciens	irAE_No	irAE_High	1.99608	1.50818	0.197643	0.631744	30	26	irAE_No vs irAE_High		PWY66 398: TCA cycle III: animals	irAE_No	irAE_No	-0.310752	0.666038	0.645017	0.807311	29	29	irAE_No vs irAE_Low		s__Klebsiella_unclassified	irAE_No	irAE_No	-0.352684	0.235736	0.151957
s__Bacteroides_xylanisolvens	irAE_No	irAE_High	0.525858	1.04793	0.62309	0.952711	20	11	irAE_No vs irAE_High		PWY-6737: starch degradation V	irAE_No	irAE_No	-0.444446	0.573359	0.451139	0.804988	19	19	irAE_No vs irAE_Low		s__Lactobacillus_mucosae	irAE_No	irAE_No	-2.19061	1.63677	0.192818	0.631744	30	10	irAE_No vs irAE_High		HSERMETANA-PWY- L methionine biosynthesis III	irAE_No	irAE_Low	0.243086	0.52392	0.646847	0.807689	29	29	irAE_No vs irAE_Low		s__Haemophilus_parainfluenzae	irAE_No	irAE_No	-0.622395	0.778746	0.434579
s__Barnesiella_intestinihominis	irAE_No	irAE_High	0.624254	1.1675	0.600699	0.952711	20	9	irAE_No vs irAE_High		PWY-7211: superpathway of pyrimidine deoxyribonucleotides de novo biosynthesis	irAE_No	irAE_No	-0.475504	0.621421	0.456866	0.805411	19	19	irAE_No vs irAE_Low		s__Eggerthella_unclassified	irAE_No	irAE_No	-1.70002	1.29373	0.200763	0.633127	30	19	irAE_No vs irAE_High		PWY-5189: tetrapyrrole biosynthesis II: from glycine	irAE_No	irAE_No	-0.498194	1.07386	0.64688	0.807689	29	29	irAE_No vs irAE_Low		s__Pyramidobacter_piscolens	irAE_No	irAE_High	0.588777	0.956151	0.545749
s__Parabacteroides_distasonis	irAE_No	irAE_No	-0.828398	1.54961	0.600772	0.952711	20	17	irAE_No vs irAE_High		PWY-7383: anaerobic energy metabolism: invertebrates: cytosol	irAE_No	irAE_No	-0.811375	1.06721	0.459702	0.805411	19	19	irAE_No vs irAE_Low		s__Lachnospiraceae_bacterium_1_1_57FAA	irAE_No	irAE_No	-1.22169	0.936624	0.203993	0.633127	30	13	irAE_No vs irAE_High		PWY-7409: phospholipid remodeling: phosphatidylethanolamine: yeast	irAE_No	irAE_No	-0.746144	1.60747	0.646708	0.807689	29	24	irAE_No vs irAE_Low		s__Akkermansia_muciniphila	irAE_No	irAE_No	-2.21788	1.47819	0.150846
s__Enterococcus_faecalis	irAE_No	irAE_No	-0.285751	0.569592	0.623178	0.952711	20	3	irAE_No vs irAE_High		PWY-6549: L glutamine biosynthesis III	irAE_No	irAE_Low	0.730252	0.982727	0.469716	0.8151	19	14	irAE_No vs irAE_Low		s__Ruminococcus_gnavus	irAE_No	irAE_No	-2.66338	2.12762	0.222226	0.653138	30	11	irAE_No vs irAE_High		PWY-6353: purine nucleotides degradation II: aerobic	irAE_No	irAE_No	-0.396816	0.857337	0.647643	0.807992	29	29	irAE_No vs irAE_Low		s__Ruminococcus_lactaris	irAE_No	irAE_No	-0.279288	1.07048	0.797132
s__Eubacterium_rectale	irAE_No	irAE_High	1.23323	2.3086	0.60104	0.952711	20	13	irAE_No vs irAE_High		PWY-7199: pyrimidine deoxyribonucleosides salvage	irAE_No	irAE_Low	0.446919	0.60162	0.469849	0.8151	19	19	irAE_No vs irAE_Low		s__Clostridium_bartlettii	irAE_No	irAE_No	-1.06993	0.8624	0.226254	0.655863	30	10	irAE_No vs irAE_High		COA-PWY-1: coenzyme A biosynthesis II: mammalian	irAE_No	irAE_No	-0.0729335	0.158923	0.650419	0.810121	29	29	irAE_No vs irAE_Low		s__Bifidobacterium_bifidum	irAE_No	irAE_High	0.300059	1.2894	0.818611
s__Coprococcus_sp_ART55_1	irAE_No	irAE_High	0.158739	0.307267	0.612956	0.952711	20	3	irAE_No vs irAE_High		ALL CHORISMATE-PWY- superpathway of chorismate metabolism	irAE_No	irAE_No	-0.29717	0.419583	0.490414	0.82665	19	2	irAE_No vs irAE_Low		s__Adlercreutzia_equolifaciens	irAE_No	irAE_No	-1.20986	0.995728	0.235697	0.670218	30	13	irAE_No vs irAE_High		PWY-6435: 4 hydroxybenzoate biosynthesis V	irAE_No	irAE_Low	0.661379	1.44336	0.650916	0.810121	29	13	irAE_No vs irAE_Low		s__Bacteroides_ovatus	irAE_No	irAE_No	-0.381223	1.58933	0.813146
s__Roseburia_hominis	irAE_No	irAE_High	0.78444	1.5327	0.616242	0.952711	20	14	irAE_No vs irAE_High		POLYAMINSYN3-PWY- superpathway of polyamine biosynthesis II	irAE_No	irAE_No	-0.895258	1.26962	0.49229	0.827145	19	17	irAE_No vs irAE_Low		s__Bacteroides_intestinalis	irAE_No	irAE_No	-2.29234	1.88123	0.234396	0.670218	30	16	irAE_No vs irAE_High		PWY-6731: starch degradation III	irAE_No	irAE_No	-0.665123	1.45665	0.652057	0.810891	29	23	irAE_No vs irAE_Low		s__Coprococcus_catus	irAE_No	irAE_High	0.147943	0.622561	0.814847
s__Subdoligranulum_unclassified	irAE_No	irAE_No	-0.655726	1.20831	0.595321	0.952711	20	19	irAE_No vs irAE_High		PWY-5030: L histidine degradation III	irAE_No	irAE_Low	0.395869	0.565569	0.495427	0.829552	19	19	irAE_No vs irAE_Low		s__Enterobacter_cloacae	irAE_No	irAE_No	-1.41941	1.19059	0.244379	0.675581	30	11	irAE_No vs irAE_High		PWY-7282: 4 amino 2 methyl 5 phosphomethylpyrimidine biosynthesis: yeast	irAE_No	irAE_No	-0.177732	0.391537	0.653955	0.811261	29	28	irAE_No vs irAE_Low		s__Dorea_unclassified	irAE_No	irAE_High	0.0427746	0.204606	0.83675
s__Megamonas_unclassified	irAE_No	irAE_No	-0.53794	0.957447	0.582518	0.952711	20	5	irAE_No vs irAE_High		P4-PWY- superpathway of L lysine: L threonine and L methionine biosynthesis I	irAE_No	irAE_Low	0.516265	0.739518	0.496541	0.830498	19	19	irAE_No vs irAE_Low		s__Bacteroides_uniformis	irAE_No	irAE_High	1.88013	1.61112	0.254234	0.686912	30	26	irAE_No vs irAE_High		PWY-5103: L isoleucine biosynthesis III	irAE_No	irAE_Low	0.135671	0.304188	0.659588	0.815681	29	29	irAE_No vs irAE_Low		s__Clostridium_bartlettii	irAE_No	irAE_High	0.185257	0.840522	0.828035
s__Fusobacterium_nucleatum	irAE_No	irAE_High	0.186527	0.360168	0.61209	0.952711	20	4	irAE_No vs irAE_High		PWY-7328: superpathway of UDP glucose derived O antigen building blocks biosynthesis	irAE_No	irAE_Low	0.749755	1.08067	0.499165	0.832125	19	18	irAE_No vs irAE_Low		s__Akkermansia_muciniphila	irAE_No	irAE_High	3.17096	2.7086	0.252758	0.686912	30	19	irAE_No vs irAE_High		PYRIDNUCSAL-PWY- NAD salvage pathway I	irAE_No	irAE_Low	0.254653	0.575377	0.66203	0.81805	29	29	irAE_No vs irAE_Low		s__Faecalibacterium_prausnitzii	irAE_No	irAE_No	-0.401192	1.87081	0.832609
s__Coprococcus_comes	irAE_No	irAE_High	0.5136	1.03966	0.628457	0.955779	20	14	irAE_No vs irAE_High		PWY-5100: pyruvate fermentation to acetate and lactate II	irAE_No	irAE_Low	0.34392	0.508038	0.509465	0.833369	19	19	irAE_No vs irAE_Low		s__Bifidobacterium_pseudocatenulatum	irAE_No	irAE_High	1.72015	1.50759	0.264687	0.696671	30	10	irAE_No vs irAE_High		PWY-6471: peptidoglycan biosynthesis IV: Enterococcus faecium	irAE_No	irAE_No	-0.810685	1.8377	0.663059	0.81867	29	26	irAE_No vs irAE_Low		s__Bacteroides_eggerthii	irAE_No	irAE_High	0.0908418	0.47773	0.851317
s__Bacteroides_dorei	irAE_No	irAE_High	0.748594	1.67251	0.660848	0.963363	20	14	irAE_No vs irAE_High		PWY-5154: L arginine biosynthesis III: via N acetyl L citrulline	irAE_No	irAE_Low	0.437256	0.647887	0.510735	0.833369	19	19	irAE_No vs irAE_Low		s__Eubacterium_ramulus	irAE_No	irAE_High	1.49903	1.31682	0.265758	0.696671	30	20	irAE_No vs irAE_High		ARGSYN-PWY- L arginine biosynthesis I: via L ornithine	irAE_No	irAE_No	-0.217804	0.499889	0.666945	0.82216	29	29	irAE_No vs irAE_Low		s__Bacteroides_fragilis	irAE_No	irAE_No	-0.280302	1.5563	0.85908
s__Clostridiales_bacterium_1_7_47FAA	irAE_No	irAE_No	-0.32735	0.73553	0.662636	0.963363	20	5	irAE_No vs irAE_High		PWY0 781: aspartate superpathway	irAE_No	irAE_Low	0.503292	0.734903	0.504625	0.833369	19	19	irAE_No vs irAE_Low		s__Megamonas_hypermegale	irAE_No	irAE_High	1.49354	1.3626	0.283485	0.730127	30	6	irAE_No vs irAE_High		PWY-6507: 4 deoxy L threo hex 4 enopyranuronate degradation	irAE_No	irAE_Low	0.248517	0.572225	0.667951	0.822499	29	28	irAE_No vs irAE_Low		s__Streptococcus_parasanguinis	irAE_No	irAE_No	-0.0961788	0.54936	0.862976
s__Eubacterium_biforme	irAE_No	irAE_No	-0.373667	0.848017	0.665761	0.963363	20	7	irAE_No vs irAE_High		UDPNAGSYN-PWY- UDP N acetyl D glucosamine biosynthesis I	irAE_No	irAE_Low	0.837744	1.24039	0.51043	0.833369	19	19	irAE_No vs irAE_Low		s__Parabacteroides_merdae	irAE_No	irAE_No	-1.01874	0.946352	0.291985	0.736969	30	27	irAE_No vs irAE_High		PWY0 1261: anhydromuropeptides recycling	irAE_No	irAE_No	-0.336567	0.777113	0.66881	0.822499	29	28	irAE_No vs irAE_Low		s__Oscillibacter_unclassified	irAE_No	irAE_No	-0.317645	1.66537	0.850868
s__Klebsiella_pneumoniae	irAE_No	irAE_High	0.764651	1.63018	0.645772	0.963363	20	9	irAE_No vs irAE_High		X1CMET2-PWY- N10 formyl tetrahydrofolate biosynthesis	irAE_No	irAE_Low	0.271102	0.404799	0.513931	0.837354	19	19	irAE_No vs irAE_Low		s__Klebsiella_pneumoniae	irAE_No	irAE_No	-2.15336	2.00175	0.292317	0.736969	30	23	irAE_No vs irAE_High		PWY1F 823: leucopelargonidin and leucocyanidin biosynthesis	irAE_No	irAE_No	-0.345338	0.804926	0.671728	0.825432	29	11	irAE_No vs irAE_Low		s__Parabacteroides_goldsteinii	irAE_No	irAE_High	0.194645	1.22749	0.875772
s__Bacteroides_stercoris	irAE_No	irAE_No	-0.748847	1.80383	0.683914	0.965603	20	12	irAE_No vs irAE_High		PWY-2941: L lysine biosynthesis II	irAE_No	irAE_Low	0.451026	0.685113	0.52101	0.840463	19	19	irAE_No vs irAE_Low		s__Actinomyces_graevenitzii	irAE_No	irAE_High	0.68806	0.641498	0.293704	0.737866	30	8	irAE_No vs irAE_High		ALL CHORISMATE-PWY- superpathway of chorismate metabolism	irAE_No	irAE_No	-0.339176	0.800844	0.675685	0.829638	29	10	irAE_No vs irAE_Low		s__Clostridium_nexile	irAE_No	irAE_High	0.116706	0.799232	0.885527
s__Lachnospiraceae_bacterium_1_4_56FAA	irAE_No	irAE_High	0.293735	0.69815	0.679916	0.965603	20	4	irAE_No vs irAE_High		THISYN-PWY- superpathway of thiamin diphosphate biosynthesis I	irAE_No	irAE_Low	0.727792	1.10657	0.521398	0.840463	19	19	irAE_No vs irAE_Low		s__Actinomyces_naeslundii	irAE_No	irAE_High	0.3518	0.328953	0.295084	0.738741	30	7	irAE_No vs irAE_High		PWY-5173: superpathway of acetyl CoA biosynthesis	irAE_No	irAE_No	-0.428011	1.06967	0.692598	0.842407	29	28	irAE_No vs irAE_Low		s__Lachnospiraceae_bacterium_3_1_46FAA	irAE_No	irAE_High	0.122599	0.821649	0.883046
s__Bacteroides_thetaiotaomicron	irAE_No	irAE_No	-0.525658	1.35767	0.704064	0.972042	20	17	irAE_No vs irAE_High		PWY-3841: folate transformations II	irAE_No	irAE_Low	0.265314	0.409072	0.527109	0.84606	19	19	irAE_No vs irAE_Low		s__Clostridium_clostridioforme	irAE_No	irAE_No	-1.17938	1.13143	0.307213	0.753303	30	9	irAE_No vs irAE_High		POLYAMSYN-PWY- superpathway of polyamine biosynthesis I	irAE_No	irAE_Low	0.228571	0.575271	0.694637	0.844226	29	28	irAE_No vs irAE_Low		s__Lachnospiraceae_bacterium_5_1_63FAA	irAE_No	irAE_High	0.12993	0.824664	0.876561
s__Parabacteroides_unclassified	irAE_No	irAE_No	-0.617849	1.57941	0.701158	0.972042	20	7	irAE_No vs irAE_High		PWY-6588: pyruvate fermentation to acetone	irAE_No	irAE_Low	0.650374	1.00143	0.526563	0.84606	19	18	irAE_No vs irAE_Low		s__Prevotella_copri	irAE_No	irAE_High	2.22605	2.14974	0.31035	0.755819	30	11	irAE_No vs irAE_High		AEROBACTINSYN-PWY- aerobactin biosynthesis	irAE_No	irAE_No	-0.75671	1.90829	0.695212	0.844264	29	13	irAE_No vs irAE_Low		s__Lachnospiraceae_bacterium_9_1_43BFAA	irAE_No	irAE_No	-0.0388447	0.239479	0.872951
s__Ruminococcus_bromii	irAE_No	irAE_High	0.643308	1.65535	0.703015	0.972042	20	11	irAE_No vs irAE_High		PWY-7663: gondoate biosynthesis: anaerobic	irAE_No	irAE_Low	0.269954	0.417949	0.528788	0.846378	19	19	irAE_No vs irAE_Low		s__Parasutterella_excrementihominis	irAE_No	irAE_No	-1.0864	1.06073	0.31555	0.760425	30	12	irAE_No vs irAE_High		PWY-1861: formaldehyde assimilation II: RuMP Cycle	irAE_No	irAE_No	-0.56459	1.42741	0.695942	0.84449	29	19	irAE_No vs irAE_Low		s__Collinsella_aerofaciens	irAE_No	irAE_High	0.0738116	1.00807	0.942438
s__Parabacteroides_johnsonii	irAE_No	irAE_High	0.245189	0.643026	0.708324	0.972836	20	3	irAE_No vs irAE_High		HSERMETANA-PWY- L methionine biosynthesis III	irAE_No	irAE_No	-0.443627	0.697704	0.535138	0.848144	19	19	irAE_No vs irAE_Low		s__Dorea_formicigenerans	irAE_No	irAE_High	1.52243	1.52544	0.32783	0.771417	30	22	irAE_No vs irAE_High		PWY490 3: nitrate reduction VI: assimilatory	irAE_No	irAE_Low	0.477812	1.21972	0.698708	0.845202	29	27	irAE_No vs irAE_Low		s__Parabacteroides_distasonis	irAE_No	irAE_High	0.0480408	1.70652	0.977851
s__Megamonas_funiformis	irAE_No	irAE_High	0.225057	0.593038	0.709637	0.972836	20	3	irAE_No vs irAE_High		CATECHOL ORTHO CLEAVAGE-PWY- catechol degradation to: beta: ketoadipate	irAE_No	irAE_No	-0.136364	0.223048	0.550757	0.857981	19	2	irAE_No vs irAE_Low		less_0.01p_total	irAE_No	irAE_High	0.265799	0.267502	0.329922	0.771417	30	30	irAE_No vs irAE_High		ARG POLYAMINE SYN: superpathway of arginine and polyamine biosynthesis	irAE_No	irAE_No	-0.219031	0.566557	0.702459	0.84849	29	28	irAE_No vs irAE_Low		s__Parabacteroides_unclassified	irAE_No	irAE_No	-0.0533725	1.82231	0.976957
s__Enterobacter_cloacae	irAE_No	irAE_High	0.179979	0.472069	0.708359	0.972836	20	4	irAE_No vs irAE_High		CRNFORCAT-PWY- creatinine degradation I	irAE_No	irAE_Low	0.585572	0.984875	0.561621	0.857981	19	11	irAE_No vs irAE_Low		s__Granulicatella_adiacens	irAE_No	irAE_High	0.479747	0.487942	0.334927	0.774999	30	8	irAE_No vs irAE_High		ARO-PWY- chorismate biosynthesis I	irAE_No	irAE_Low	0.0660901	0.171782	0.703824	0.84849	29	29	irAE_No vs irAE_Low		s__Alistipes_unclassified	irAE_No	irAE_High	0.0286031	0.312077	0.927985
s__Clostridium_leptum	irAE_No	irAE_High	0.264688	0.713921	0.716006	0.974702	20	7	irAE_No vs irAE_High		LPSSYN-PWY- superpathway of lipopolysaccharide biosynthesis	irAE_No	irAE_Low	1.05491	1.77825	0.562487	0.857981	19	7	irAE_No vs irAE_Low		s__Parabacteroides_distasonis	irAE_No	irAE_No	-1.27135	1.32325	0.345863	0.783806	30	25	irAE_No vs irAE_High		BRANCHED CHAIN AA SYN-PWY- superpathway of branched amino acid biosynthesis	irAE_No	irAE_Low	0.107021	0.277295	0.702936	0.84849	29	29	irAE_No vs irAE_Low		s__Flavonifractor_plautii	irAE_No	irAE_High	0.114938	0.965168	0.906526
s__Odoribacter_splanchnicus	irAE_No	irAE_No	-0.267144	0.728634	0.71901	0.976516	20	13	irAE_No vs irAE_High		MET SAM-PWY- superpathway of S adenosyl L methionine biosynthesis	irAE_No	irAE_Low	0.349922	0.581307	0.556826	0.857981	19	19	irAE_No vs irAE_Low		s__Holdemania_filiformis	irAE_No	irAE_No	-0.712614	0.755051	0.354307	0.786724	30	8	irAE_No vs irAE_High		PWY-3001: superpathway of L isoleucine biosynthesis I	irAE_No	irAE_Low	0.0773146	0.203165	0.706884	0.849192	29	29	irAE_No vs irAE_Low		s__Eubacterium_hallii	irAE_No	irAE_High	0.0927899	1.28488	0.943226
s__Bifidobacterium_longum	irAE_No	irAE_High	0.614737	1.75203	0.730564	0.97816	20	16	irAE_No vs irAE_High		PWY-5840: superpathway of menaquinol 7 biosynthesis	irAE_No	irAE_Low	0.671187	1.11386	0.556424	0.857981	19	18	irAE_No vs irAE_Low		s__Alistipes_unclassified	irAE_No	irAE_No	-1.68856	1.84623	0.369141	0.798503	30	8	irAE_No vs irAE_High		PWY-5100: pyruvate fermentation to acetate and lactate II	irAE_No	irAE_Low	0.163405	0.430084	0.707334	0.849192	29	29	irAE_No vs irAE_Low		s__Eubacterium_rectale	irAE_No	irAE_High	0.169268	1.69991	0.921783
s__Alistipes_putredinis	irAE_No	irAE_High	0.415209	1.20545	0.735295	0.97816	20	14	irAE_No vs irAE_High		PWY-621: sucrose degradation III: sucrose invertase	irAE_No	irAE_Low	0.453022	0.730119	0.544913	0.857981	19	19	irAE_No vs irAE_Low		s__Clostridium_hathewayi	irAE_No	irAE_No	-1.23472	1.34816	0.368494	0.798503	30	17	irAE_No vs irAE_High		PWY-6123: inosine 5 phosphate biosynthesis I	irAE_No	irAE_No	-0.109409	0.288116	0.707478	0.849192	29	29	irAE_No vs irAE_Low		s__Anaerostipes_hadrus	irAE_No	irAE_No	-0.0404259	0.554737	0.94271
s__Streptococcus_vestibularis	irAE_No	irAE_High	0.190754	0.552739	0.734806	0.97816	20	5	irAE_No vs irAE_High		PWY-7204: pyridoxal 5 phosphate salvage II: plants	irAE_No	irAE_Low	0.851097	1.41285	0.556543	0.857981	19	14	irAE_No vs irAE_Low		s__Bilophila_unclassified	irAE_No	irAE_High	1.05463	1.14745	0.366823	0.798503	30	24	irAE_No vs irAE_High		PWY-7663: gondoate biosynthesis: anaerobic	irAE_No	irAE_No	-0.191441	0.502208	0.70641	0.849192	29	29	irAE_No vs irAE_Low		s__Anaerostipes_unclassified	irAE_No	irAE_No	-0.00598323	0.538024	0.991249
s__Escherichia_coli	irAE_No	irAE_High	0.705531	2.00327	0.729595	0.97816	20	12	irAE_No vs irAE_High		PWY0 845: superpathway of pyridoxal 5 phosphate biosynthesis and salvage	irAE_No	irAE_Low	0.40681	0.673082	0.555247	0.857981	19	19	irAE_No vs irAE_Low		s__Bacteroides_massiliensis	irAE_No	irAE_No	-1.44468	1.60997	0.378102	0.807553	30	15	irAE_No vs irAE_High		HISDEG-PWY- L histidine degradation I	irAE_No	irAE_No	-0.304954	0.809756	0.70978	0.851298	29	29	irAE_No vs irAE_Low		s__Dialister_invisus	irAE_No	irAE_High	0.0181242	1.21295	0.988243
s__Eggerthella_unclassified	irAE_No	irAE_High	0.280168	1.10201	0.802767	0.985475	20	10	irAE_No vs irAE_High		GALACT GLUCUROCAT-PWY- superpathway of hexuronide and hexuronate degradation	irAE_No	irAE_No	-0.373503	0.656062	0.578166	0.859589	19	19	irAE_No vs irAE_Low		s__Bacteroides_xylanisolvens	irAE_No	irAE_No	-1.3018	1.45764	0.380326	0.807553	30	24	irAE_No vs irAE_High		PWY-7400: L arginine biosynthesis IV: archaebacteria	irAE_No	irAE_No	-0.177332	0.475998	0.712755	0.853546	29	29	irAE_No vs irAE_Low		s__Megamonas_rupellensis	irAE_No	irAE_No	-0.0620352	0.649781	0.924996
s__Bacteroides_fragilis	irAE_No	irAE_High	0.397668	1.39197	0.779024	0.985475	20	9	irAE_No vs irAE_High		P108-PWY- pyruvate fermentation to propanoate I	irAE_No	irAE_Low	0.670888	1.14764	0.56813	0.859589	19	18	irAE_No vs irAE_Low		s__Dialister_invisus	irAE_No	irAE_High	1.49264	1.68133	0.383125	0.807553	30	16	irAE_No vs irAE_High		P185-PWY- formaldehyde assimilation III: dihydroxyacetone cycle	irAE_No	irAE_No	-0.199136	0.547668	0.719335	0.860762	29	29	irAE_No vs irAE_Low		s__Megasphaera_unclassified	irAE_No	irAE_High	0.0208725	0.387403	0.957626
s__Bacteroidales_bacterium_ph8	irAE_No	irAE_High	0.368234	1.40662	0.797047	0.985475	20	11	irAE_No vs irAE_High		P562-PWY- myo inositol degradation I	irAE_No	irAE_No	-0.34206	0.596489	0.575433	0.859589	19	3	irAE_No vs irAE_Low		s__Bacteroides_vulgatus	irAE_No	irAE_No	-1.4117	1.67276	0.40671	0.834396	30	26	irAE_No vs irAE_High		ANAGLYCOLYSIS-PWY- glycolysis III: from glucose	irAE_No	irAE_No	-0.0824862	0.231699	0.724946	0.865348	29	29	irAE_No vs irAE_Low		s__Veillonella_parvula	irAE_No	irAE_High	0.165727	1.66844	0.921974
s__Parabacteroides_goldsteinii	irAE_No	irAE_High	0.186812	0.835347	0.826059	0.985475	20	7	irAE_No vs irAE_High		PWY-5088: L glutamate degradation VIII: to propanoate	irAE_No	irAE_Low	0.493806	0.853062	0.571878	0.859589	19	3	irAE_No vs irAE_Low		s__Megamonas_unclassified	irAE_No	irAE_High	0.979041	1.16498	0.408653	0.835988	30	8	irAE_No vs irAE_High		PWY-7198: pyrimidine deoxyribonucleotides de novo biosynthesis IV	irAE_No	irAE_No	-0.39586	1.10963	0.724397	0.865348	29	27	irAE_No vs irAE_Low		s__Veillonella_unclassified	irAE_No	irAE_High	0.036139	1.40612	0.979778
s__Prevotella_copri	irAE_No	irAE_No	-0.303802	1.37806	0.828489	0.985475	20	11	irAE_No vs irAE_High		PWY-5667: CDP diacylglycerol biosynthesis I	irAE_No	irAE_Low	0.216275	0.378618	0.576904	0.859589	19	19	irAE_No vs irAE_Low		s__Streptococcus_gordonii	irAE_No	irAE_High	0.715897	0.859447	0.412747	0.839565	30	14	irAE_No vs irAE_High		OANTIGEN-PWY- O antigen building blocks biosynthesis: E: coli	irAE_No	irAE_Low	0.188584	0.536713	0.728378	0.865576	29	29	irAE_No vs irAE_Low		s__Bacteroides_vulgatus	irAE_No	irAE_No	-0.00101744	2.08349	0.999616
s__Prevotella_disiens	irAE_No	irAE_High	0.0703616	0.369923	0.851698	0.985475	20	3	irAE_No vs irAE_High		PWY-5705: allantoin degradation to glyoxylate III	irAE_No	irAE_Low	0.914997	1.5793	0.571546	0.859589	19	12	irAE_No vs irAE_Low		s__Haemophilus_parainfluenzae	irAE_No	irAE_No	-1.19587	1.43391	0.412182	0.839565	30	25	irAE_No vs irAE_High		PWY-7234: inosine 5 phosphate biosynthesis III	irAE_No	irAE_Low	0.122435	0.346727	0.727083	0.865576	29	29	irAE_No vs irAE_Low		feature	Reference level	Enrich group	coef	stderr	pval
s__Erysipelotrichaceae_bacterium_21_3	irAE_No	irAE_No	-0.0450326	0.208144	0.831627	0.985475	20	3	irAE_No vs irAE_High		PWY0 1319: CDP diacylglycerol biosynthesis II	irAE_No	irAE_Low	0.216199	0.378622	0.57704	0.859589	19	19	irAE_No vs irAE_Low		s__Eubacterium_ventriosum	irAE_No	irAE_No	-0.904262	1.09867	0.41826	0.846219	30	15	irAE_No vs irAE_High		PWY0 41: allantoin degradation IV: anaerobic	irAE_No	irAE_No	-0.469718	1.33454	0.727934	0.865576	29	25	irAE_No vs irAE_Low		s__Bacteroides_stercoris	irAE_Low	irAE_High	3.70863	1.17163	0.00687831
s__Megasphaera_micronuciformis	irAE_No	irAE_No	-0.194971	0.694182	0.782651	0.985475	20	4	irAE_No vs irAE_High		GLUCUROCAT-PWY- superpathway of: beta: D glucuronide and D glucuronate degradation	irAE_No	irAE_No	-0.418785	0.750944	0.585872	0.860249	19	19	irAE_No vs irAE_Low		s__Bifidobacterium_dentium	irAE_No	irAE_High	1.31516	1.63382	0.428435	0.851444	30	14	irAE_No vs irAE_High		PWY-5030: L histidine degradation III	irAE_No	irAE_Low	0.175263	0.501844	0.729956	0.866125	29	28	irAE_No vs irAE_Low		s__Eubacterium_eligens	irAE_Low	irAE_Low	-1.36893	0.555143	0.0271983
s__Parasutterella_excrementihominis	irAE_No	irAE_High	0.285888	0.939385	0.765054	0.985475	20	14	irAE_No vs irAE_High		PWY-6892: thiazole biosynthesis I: E: coli	irAE_No	irAE_Low	0.746692	1.35407	0.590024	0.860249	19	19	irAE_No vs irAE_Low		s__Bacteroides_sp_3_1_19	irAE_No	irAE_No	-0.310051	0.39415	0.438891	0.859138	30	4	irAE_No vs irAE_High		HOMOSER METSYN-PWY- L methionine biosynthesis I	irAE_No	irAE_Low	0.158462	0.467082	0.737365	0.870922	29	29	irAE_No vs irAE_Low		s__Roseburia_hominis	irAE_Low	irAE_Low	-4.09152	1.46911	0.0146041
s__Sutterella_wadsworthensis	irAE_No	irAE_High	0.322937	0.995001	0.749997	0.985475	20	5	irAE_No vs irAE_High		PWY-7357: thiamin formation from pyrithiamine and oxythiamine: yeast	irAE_No	irAE_Low	0.283053	0.501131	0.58113	0.860249	19	19	irAE_No vs irAE_Low		s__Clostridium_asparagiforme	irAE_No	irAE_No	-0.876575	1.12854	0.444605	0.862703	30	24	irAE_No vs irAE_High		PWY-7210: pyrimidine deoxyribonucleotides biosynthesis from CTP	irAE_No	irAE_No	-0.35284	1.07501	0.745592	0.8793	29	27	irAE_No vs irAE_Low		s__Ruminococcus_callidus	irAE_Low	irAE_Low	-3.23722	1.35428	0.0314432
s__Escherichia_unclassified	irAE_No	irAE_No	-0.387728	1.72823	0.825512	0.985475	20	12	irAE_No vs irAE_High		GLUCONEO-PWY- gluconeogenesis I	irAE_No	irAE_Low	0.430519	0.789395	0.594076	0.862187	19	18	irAE_No vs irAE_Low		s__Alloscardovia_omnicolens	irAE_No	irAE_No	-0.615858	0.810718	0.454571	0.867927	30	7	irAE_No vs irAE_High		DAPLYSINESYN-PWY- L lysine biosynthesis I	irAE_No	irAE_No	-0.0985086	0.304306	0.748958	0.881122	29	29	irAE_No vs irAE_Low		s__Subdoligranulum_unclassified	irAE_Low	irAE_Low	-3.31806	1.2105	0.0159217
s__Anaerostipes_hadrus	irAE_No	irAE_High	0.148828	0.850843	0.863483	0.990715	20	10	irAE_No vs irAE_High		PWY-7282: 4 amino 2 methyl 5 phosphomethylpyrimidine biosynthesis: yeast	irAE_No	irAE_Low	0.309225	0.568037	0.594749	0.862187	19	19	irAE_No vs irAE_Low		s__Bacteroides_faecis	irAE_No	irAE_High	1.32981	1.77553	0.460868	0.868453	30	13	irAE_No vs irAE_High		PWY-7392: taxadiene biosynthesis: engineered	irAE_No	irAE_No	-0.285988	0.884362	0.749206	0.881122	29	27	irAE_No vs irAE_Low		s__Adlercreutzia_equolifaciens	irAE_Low	irAE_Low	-1.65183	0.725751	0.0390852
s__Lactobacillus_gasseri	irAE_No	irAE_High	0.157176	0.912203	0.865502	0.991085	20	4	irAE_No vs irAE_High		PWY-6897: thiamin salvage II	irAE_No	irAE_Low	0.231844	0.426789	0.595517	0.862473	19	19	irAE_No vs irAE_Low		s__Bacteroides_plebeius	irAE_No	irAE_No	-0.657913	0.882476	0.462904	0.868453	30	9	irAE_No vs irAE_High		PWY-7357: thiamin formation from pyrithiamine and oxythiamine: yeast	irAE_No	irAE_No	-0.0921419	0.295057	0.757521	0.885963	29	29	irAE_No vs irAE_Low		s__Lactobacillus_salivarius	irAE_Low	irAE_Low	-2.51283	1.10918	0.0398708
s__Bifidobacterium_pseudocatenulatum	irAE_No	irAE_High	0.197622	1.47785	0.8954	0.991192	20	9	irAE_No vs irAE_High		PWY-6122: 5 aminoimidazole ribonucleotide biosynthesis II	irAE_No	irAE_No	-0.260867	0.487469	0.600947	0.864083	19	19	irAE_No vs irAE_Low		s__Lactobacillus_gasseri	irAE_No	irAE_No	-0.730725	0.995653	0.469828	0.873757	30	4	irAE_No vs irAE_High		PWY-5910: superpathway of geranylgeranyldiphosphate biosynthesis I: via mevalonate	irAE_No	irAE_No	-0.298072	0.959337	0.758706	0.886681	29	26	irAE_No vs irAE_Low		s__Parasutterella_excrementihominis	irAE_Low	irAE_High	2.33763	1.06802	0.0460601
s__Adlercreutzia_equolifaciens	irAE_No	irAE_High	0.0979422	0.845845	0.909353	0.991192	20	6	irAE_No vs irAE_High		PWY-6277: superpathway of 5 aminoimidazole ribonucleotide biosynthesis	irAE_No	irAE_No	-0.260867	0.487469	0.600947	0.864083	19	19	irAE_No vs irAE_Low		s__Subdoligranulum_unclassified	irAE_No	irAE_High	0.91281	1.26576	0.477503	0.876095	30	29	irAE_No vs irAE_High		PWY-6595: superpathway of guanosine nucleotides degradation: plants	irAE_No	irAE_Low	0.240393	0.7828	0.761421	0.887848	29	29	irAE_No vs irAE_Low		s__Alistipes_unclassified	irAE_Low	irAE_High	0.347206	0.161796	0.049892
s__Bacteroides_ovatus	irAE_No	irAE_High	0.155234	1.16425	0.895701	0.991192	20	20	irAE_No vs irAE_High		PWY-6700: queuosine biosynthesis	irAE_No	irAE_No	-0.163572	0.306516	0.601955	0.864083	19	19	irAE_No vs irAE_Low		s__Holdemania_unclassified	irAE_No	irAE_No	-0.248759	0.367563	0.50476	0.887981	30	5	irAE_No vs irAE_High		X1CMET2-PWY- N10 formyl tetrahydrofolate biosynthesis	irAE_No	irAE_No	-0.0744333	0.262813	0.779438	0.902079	29	29	irAE_No vs irAE_Low		s__Lactobacillus_fermentum	irAE_Low	irAE_Low	-0.697928	0.349622	0.065737
s__Bacteroides_uniformis	irAE_No	irAE_High	0.167092	1.004	0.870044	0.991192	20	20	irAE_No vs irAE_High		P42-PWY- incomplete reductive TCA cycle	irAE_No	irAE_Low	0.488211	0.941699	0.612251	0.864354	19	19	irAE_No vs irAE_Low		s__Clostridium_symbiosum	irAE_No	irAE_No	-0.892497	1.32308	0.506145	0.888235	30	15	irAE_No vs irAE_High		PWY-6163: chorismate biosynthesis from 3 dehydroquinate	irAE_No	irAE_Low	0.0509617	0.181246	0.780987	0.903198	29	29	irAE_No vs irAE_Low		s__Lactobacillus_oris	irAE_Low	irAE_Low	-0.576603	0.287558	0.0646751
s__Clostridium_asparagiforme	irAE_No	irAE_No	-0.118587	0.916222	0.898737	0.991192	20	10	irAE_No vs irAE_High		PWY-5347: superpathway of L methionine biosynthesis: transsulfuration	irAE_No	irAE_Low	0.301208	0.567488	0.603893	0.864354	19	19	irAE_No vs irAE_Low		s__Alistipes_senegalensis	irAE_No	irAE_High	0.68567	1.03413	0.513371	0.898714	30	11	irAE_No vs irAE_High		METSYN-PWY- L homoserine and L methionine biosynthesis	irAE_No	irAE_Low	0.115426	0.422875	0.787223	0.90703	29	29	irAE_No vs irAE_Low		s__Akkermansia_muciniphila	irAE_Low	irAE_Low	-3.58462	1.86624	0.0753627
s__Eubacterium_ramulus	irAE_No	irAE_High	0.136826	0.913675	0.882954	0.991192	20	9	irAE_No vs irAE_High		PWY-6606: guanosine nucleotides degradation II	irAE_No	irAE_No	-0.2803	0.539146	0.611259	0.864354	19	19	irAE_No vs irAE_Low		s__Escherichia_coli	irAE_No	irAE_No	-1.44805	2.23646	0.523226	0.901514	30	26	irAE_No vs irAE_High		CALVIN-PWY- Calvin Benson Bassham cycle	irAE_No	irAE_Low	0.11856	0.443152	0.79134	0.90706	29	29	irAE_No vs irAE_Low		s__Prevotella_copri	irAE_Low	irAE_High	0.644542	0.349572	0.0864785
s__Ruminococcus_gnavus	irAE_No	irAE_No	-0.206765	1.93554	0.916343	0.991192	20	12	irAE_No vs irAE_High		PWY-841: superpathway of purine nucleotides de novo biosynthesis I	irAE_No	irAE_Low	0.274588	0.522544	0.607471	0.864354	19	19	irAE_No vs irAE_Low		s__Paraprevotella_clara	irAE_No	irAE_High	0.748508	1.1763	0.530351	0.908447	30	10	irAE_No vs irAE_High		PWY-4242: pantothenate and coenzyme A biosynthesis III	irAE_No	irAE_Low	0.151303	0.563364	0.790555	0.90706	29	29	irAE_No vs irAE_Low		s__Lachnospiraceae_bacterium_2_1_58FAA	irAE_Low	irAE_High	2.05964	1.14556	0.0937802
s__Anaerotruncus_colihominis	irAE_No	irAE_No	-0.101243	0.908126	0.912709	0.991192	20	6	irAE_No vs irAE_High		COA-PWY-1: coenzyme A biosynthesis II: mammalian	irAE_No	irAE_Low	0.185702	0.367083	0.620808	0.871653	19	19	irAE_No vs irAE_Low		s__Bacteroides_ovatus	irAE_No	irAE_No	-0.782264	1.25655	0.539218	0.910774	30	27	irAE_No vs irAE_High		PWY-7111: pyruvate fermentation to isobutanol: engineered	irAE_No	irAE_No	-0.0574085	0.211064	0.787951	0.90706	29	29	irAE_No vs irAE_Low		s__Burkholderiales_bacterium_1_1_47	irAE_Low	irAE_High	1.73541	0.951837	0.0896889
s__Coprobacillus_unclassified	irAE_No	irAE_No	-0.162435	1.07501	0.88191	0.991192	20	7	irAE_No vs irAE_High		PWY-241: C4 photosynthetic carbon assimilation cycle: NADP ME type	irAE_No	irAE_No	-0.687976	1.38984	0.628276	0.874727	19	13	irAE_No vs irAE_Low		s__Actinomyces_odontolyticus	irAE_No	irAE_High	0.319563	0.527648	0.550216	0.91224	30	15	irAE_No vs irAE_High		PWY-7187: pyrimidine deoxyribonucleotides de novo biosynthesis II	irAE_No	irAE_No	-0.0728493	0.271794	0.790965	0.90706	29	29	irAE_No vs irAE_Low		s__Rothia_mucilaginosa	irAE_Low	irAE_Low	-0.205132	0.194308	0.308983
s__Holdemania_unclassified	irAE_No	irAE_High	0.0612011	0.459873	0.895897	0.991192	20	6	irAE_No vs irAE_High		ARO-PWY- chorismate biosynthesis I	irAE_No	irAE_Low	0.201882	0.408605	0.628915	0.87481	19	19	irAE_No vs irAE_Low		s__Prevotella_denticola	irAE_No	irAE_High	0.323205	0.52376	0.542758	0.91224	30	4	irAE_No vs irAE_High		PWY-841: superpathway of purine nucleotides de novo biosynthesis I	irAE_No	irAE_No	-0.113685	0.420618	0.789256	0.90706	29	29	irAE_No vs irAE_Low		s__Bifidobacterium_dentium	irAE_Low	irAE_Low	-0.359665	0.394187	0.376991
s__Burkholderiales_bacterium_1_1_47	irAE_No	irAE_No	-0.14316	0.999502	0.888014	0.991192	20	12	irAE_No vs irAE_High		PWY-5675: nitrate reduction V: assimilatory	irAE_No	irAE_Low	0.35625	0.726883	0.63165	0.875394	19	7	irAE_No vs irAE_Low		s__Paraprevotella_unclassified	irAE_No	irAE_High	0.500336	0.842103	0.557751	0.913843	30	10	irAE_No vs irAE_High		UDPNAGSYN-PWY- UDP N acetyl D glucosamine biosynthesis I	irAE_No	irAE_No	-0.174055	0.657086	0.793356	0.9087	29	29	irAE_No vs irAE_Low		s__Collinsella_tanakaei	irAE_Low	irAE_Low	-0.864922	0.597276	0.169609
s__Bacteroides_eggerthii	irAE_No	irAE_No	-0.0656614	0.939319	0.945194	0.997252	20	6	irAE_No vs irAE_High		PWY-7456: mannan degradation	irAE_No	irAE_No	-1.19205	2.43074	0.631444	0.875394	19	14	irAE_No vs irAE_Low		s__Olsenella_uli	irAE_No	irAE_High	0.32383	0.597494	0.592631	0.918853	30	6	irAE_No vs irAE_High		PWY-5505: L glutamate and L glutamine biosynthesis	irAE_No	irAE_No	-0.433102	1.65031	0.795224	0.910168	29	27	irAE_No vs irAE_Low		s__Eggerthella_unclassified	irAE_Low	irAE_Low	-1.19762	1.16164	0.320037
s__Bacteroides_intestinalis	irAE_No	irAE_High	0.0373793	0.793394	0.963045	0.997252	20	7	irAE_No vs irAE_High		PWY66 409: superpathway of purine nucleotide salvage	irAE_No	irAE_Low	0.414706	0.864618	0.638889	0.879782	19	19	irAE_No vs irAE_Low		s__Parabacteroides_goldsteinii	irAE_No	irAE_No	-0.647012	1.19986	0.594493	0.918853	30	8	irAE_No vs irAE_High		COMPLETE ARO-PWY- superpathway of aromatic amino acid biosynthesis	irAE_No	irAE_Low	0.0366282	0.145042	0.802778	0.914095	29	29	irAE_No vs irAE_Low		s__Gordonibacter_pamelaeae	irAE_Low	irAE_Low	-0.979361	0.70742	0.187903
s__Streptococcus_thermophilus	irAE_No	irAE_High	0.0629649	1.26958	0.961099	0.997252	20	6	irAE_No vs irAE_High		PWY-922: mevalonate pathway I	irAE_No	irAE_Low	0.468299	0.980184	0.64019	0.880771	19	11	irAE_No vs irAE_Low		s__Streptococcus_mitis_oralis_pneumoniae	irAE_No	irAE_No	-0.461093	0.825297	0.581337	0.918853	30	14	irAE_No vs irAE_High		HISTSYN-PWY- L histidine biosynthesis	irAE_No	irAE_Low	0.0826393	0.326817	0.802529	0.914095	29	29	irAE_No vs irAE_Low		s__Bacteroides_coprocola	irAE_Low	irAE_Low	-0.946105	0.641347	0.162296
s__Clostridium_bolteae	irAE_No	irAE_High	0.0739212	1.21619	0.952336	0.997252	20	12	irAE_No vs irAE_High		X3 HYDROXYPHENYLACETATE DEGRADATION-PWY- 4 hydroxyphenylacetate degradation	irAE_No	irAE_Low	0.720114	1.60131	0.659809	0.882688	19	9	irAE_No vs irAE_Low		s__Anaerostipes_hadrus	irAE_No	irAE_No	-0.490294	0.902531	0.591773	0.918853	30	12	irAE_No vs irAE_High		P42-PWY- incomplete reductive TCA cycle	irAE_No	irAE_No	-0.166412	0.682988	0.80957	0.917119	29	29	irAE_No vs irAE_Low		s__Bacteroides_finegoldii	irAE_Low	irAE_Low	-0.24898	0.241602	0.320234
s__Dorea_formicigenerans	irAE_No	irAE_High	0.0456119	1.03509	0.965433	0.997252	20	17	irAE_No vs irAE_High		COMPLETE ARO-PWY- superpathway of aromatic amino acid biosynthesis	irAE_No	irAE_Low	0.186873	0.414538	0.659038	0.882688	19	19	irAE_No vs irAE_Low		s__Blautia_producta	irAE_No	irAE_No	-0.267555	0.487941	0.588326	0.918853	30	4	irAE_No vs irAE_High		PWY-6168: flavin biosynthesis III: fungi	irAE_No	irAE_Low	0.186254	0.786553	0.814823	0.917492	29	29	irAE_No vs irAE_Low		s__Bacteroides_fragilis	irAE_Low	irAE_High	2.47837	1.76234	0.181444
s__Anaerotruncus_unclassified	irAE_No	irAE_High	0.0252646	0.572071	0.965357	0.997252	20	6	irAE_No vs irAE_High		METSYN-PWY- L homoserine and L methionine biosynthesis	irAE_No	irAE_Low	0.259057	0.57876	0.661285	0.882688	19	19	irAE_No vs irAE_Low		s__Oscillibacter_unclassified	irAE_No	irAE_No	-0.793193	1.46439	0.592851	0.918853	30	19	irAE_No vs irAE_High		PWY-6700: queuosine biosynthesis	irAE_No	irAE_No	-0.17388	0.735226	0.815053	0.917492	29	29	irAE_No vs irAE_Low		s__Bacteroides_nordii	irAE_Low	irAE_High	1.2986	1.2889	0.330778
s__Alistipes_senegalensis	irAE_No	irAE_No	-0.00941697	1.06472	0.99306	0.998471	20	8	irAE_No vs irAE_High		P122-PWY- heterolactic fermentation	irAE_No	irAE_Low	0.986507	2.35213	0.681281	0.882688	19	12	irAE_No vs irAE_Low		s__Veillonella_dispar	irAE_No	irAE_No	-0.648626	1.18699	0.589605	0.918853	30	24	irAE_No vs irAE_High		PWY-7199: pyrimidine deoxyribonucleosides salvage	irAE_No	irAE_No	-0.13693	0.572996	0.813157	0.917492	29	28	irAE_No vs irAE_Low		s__Bacteroides_sp_2_1_22	irAE_Low	irAE_Low	-0.442768	0.508564	0.398643
s__Clostridium_clostridioforme	irAE_No	irAE_High	0.00781493	0.42524	0.98558	0.998471	20	3	irAE_No vs irAE_High		P163-PWY- L lysine fermentation to acetate and butanoate	irAE_No	irAE_Low	0.468051	1.10344	0.677884	0.882688	19	6	irAE_No vs irAE_Low		s__Bacteroides_dorei	irAE_No	irAE_No	-0.834627	1.56193	0.597816	0.919201	30	15	irAE_No vs irAE_High		PWY0 162: superpathway of pyrimidine ribonucleotides de novo biosynthesis	irAE_No	irAE_No	-0.144412	0.602267	0.812536	0.917492	29	29	irAE_No vs irAE_Low		s__Bacteroides_vulgatus	irAE_Low	irAE_Low	-2.27265	1.8692	0.244148
s__Lachnospiraceae_bacterium_3_1_46FAA	irAE_No	irAE_No	-0.00471413	1.15303	0.996792	0.998471	20	9	irAE_No vs irAE_High		PWY-5845: superpathway of menaquinol 9 biosynthesis	irAE_No	irAE_Low	0.737402	1.65757	0.663216	0.882688	19	12	irAE_No vs irAE_Low		s__Coprococcus_comes	irAE_No	irAE_No	-0.762997	1.44024	0.600944	0.921361	30	24	irAE_No vs irAE_High		PWY-6467: Kdo transfer to lipid IVA III: Chlamydia	irAE_No	irAE_No	-0.360986	1.53951	0.8166	0.91838	29	8	irAE_No vs irAE_Low		s__Bacteroides_xylanisolvens	irAE_Low	irAE_High	1.09664	1.15163	0.35712
s__Bilophila_unclassified	irAE_No	irAE_High	0.0281981	1.20588	0.981652	0.998471	20	15	irAE_No vs irAE_High		PWY-5850: superpathway of menaquinol 6 biosynthesis I	irAE_No	irAE_Low	0.737402	1.65757	0.663216	0.882688	19	12	irAE_No vs irAE_Low		s__Streptococcus_cristatus	irAE_No	irAE_High	0.280513	0.556283	0.618492	0.925053	30	6	irAE_No vs irAE_High		PYRIDNUCSYN-PWY- NAD biosynthesis I: from aspartate	irAE_No	irAE_Low	0.113047	0.497868	0.822298	0.922781	29	29	irAE_No vs irAE_Low		s__Bacteroidales_bacterium_ph8	irAE_Low	irAE_Low	-1.33102	0.896606	0.159839
s__Akkermansia_muciniphila	irAE_No	irAE_No	-0.00712491	0.887313	0.993699	0.998471	20	8	irAE_No vs irAE_High		PWY-5860: superpathway of demethylmenaquinol 6 biosynthesis I	irAE_No	irAE_Low	0.728953	1.69769	0.674181	0.882688	19	12	irAE_No vs irAE_Low		s__Anaerotruncus_colihominis	irAE_No	irAE_No	-0.542686	1.06954	0.616319	0.925053	30	15	irAE_No vs irAE_High		PWY-6124: inosine 5 phosphate biosynthesis II	irAE_No	irAE_No	-0.0608501	0.270392	0.82385	0.923855	29	29	irAE_No vs irAE_Low		s__Barnesiella_intestinihominis	irAE_Low	irAE_High	0.474004	0.476939	0.337165
feature	Reference level	Enrich group	coef	stderr	pval	qval	N	N.not.zero	Comparison		PWY-5862: superpathway of demethylmenaquinol 9 biosynthesis	irAE_No	irAE_Low	0.728953	1.69769	0.674181	0.882688	19	12	irAE_No vs irAE_Low		s__Burkholderiales_bacterium_1_1_47	irAE_No	irAE_No	-0.609468	1.17853	0.609602	0.925053	30	14	irAE_No vs irAE_High		P162-PWY- L glutamate degradation V: via hydroxyglutarate	irAE_No	irAE_No	-0.115146	0.519992	0.826625	0.92447	29	28	irAE_No vs irAE_Low		s__Coprobacter_fastidiosus	irAE_Low	irAE_Low	-0.691252	0.76497	0.381476
s__Dialister_invisus	irAE_Low	irAE_High	4.21232	0.949572	0.00126225	0.0360966	15	6	irAE_Low vs irAE_High		PWY-5896: superpathway of menaquinol 10 biosynthesis	irAE_No	irAE_Low	0.737402	1.65757	0.663216	0.882688	19	12	irAE_No vs irAE_Low		s__Roseburia_inulinivorans	irAE_No	irAE_High	0.654224	1.316	0.623441	0.929966	30	26	irAE_No vs irAE_High		NONOXIPENT-PWY- pentose phosphate pathway: non oxidative branch	irAE_No	irAE_Low	0.113151	0.531699	0.833273	0.929719	29	29	irAE_No vs irAE_Low		s__Parabacteroides_distasonis	irAE_Low	irAE_High	2.02052	1.42924	0.179298
s__Eubacterium_ventriosum	irAE_Low	irAE_High	1.76925	0.626692	0.0180625	0.254265	15	10	irAE_Low vs irAE_High		PWY-6387: UDP N acetylmuramoyl pentapeptide biosynthesis I: meso diaminopimelate containing	irAE_No	irAE_Low	0.156178	0.363537	0.67402	0.882688	19	19	irAE_No vs irAE_Low		s__Lachnospiraceae_bacterium_3_1_46FAA	irAE_No	irAE_No	-0.486016	0.99809	0.630539	0.931175	30	15	irAE_No vs irAE_High		GALACTUROCAT-PWY- D galacturonate degradation I	irAE_No	irAE_Low	0.104943	0.542652	0.848282	0.932834	29	28	irAE_No vs irAE_Low		s__Parabacteroides_goldsteinii	irAE_Low	irAE_High	1.73536	1.06186	0.124483
s__Eubacterium_hallii	irAE_Low	irAE_High	1.79389	0.697733	0.0278418	0.342836	15	14	irAE_Low vs irAE_High		PWY-6595: superpathway of guanosine nucleotides degradation: plants	irAE_No	irAE_No	-0.312261	0.733532	0.676801	0.882688	19	19	irAE_No vs irAE_Low		s__Megamonas_funiformis	irAE_No	irAE_High	0.365646	0.765547	0.637065	0.931175	30	6	irAE_No vs irAE_High		ILEUSYN-PWY- L isoleucine biosynthesis I: from threonine	irAE_No	irAE_No	-0.0424148	0.212318	0.843344	0.932834	29	29	irAE_No vs irAE_Low		s__Paraprevotella_clara	irAE_Low	irAE_High	0.428947	0.291775	0.16364
s__Streptococcus_anginosus	irAE_Low	irAE_High	2.07816	0.827451	0.0308322	0.364537	15	6	irAE_Low vs irAE_High		PWY-7111: pyruvate fermentation to isobutanol: engineered	irAE_No	irAE_Low	0.204644	0.474158	0.672608	0.882688	19	19	irAE_No vs irAE_Low		s__Bacteroides_stercoris	irAE_No	irAE_High	1.09714	2.44237	0.657149	0.933407	30	20	irAE_No vs irAE_High		P108-PWY- pyruvate fermentation to propanoate I	irAE_No	irAE_No	-0.204781	1.01657	0.84205	0.932834	29	27	irAE_No vs irAE_Low		s__Paraprevotella_unclassified	irAE_Low	irAE_High	0.384005	0.261148	0.163555
s__Fusobacterium_nucleatum	irAE_Low	irAE_High	0.592095	0.243686	0.0354658	0.397723	15	3	irAE_Low vs irAE_High		ARG POLYAMINE SYN: superpathway of arginine and polyamine biosynthesis	irAE_No	irAE_Low	0.264124	0.632885	0.682763	0.883655	19	19	irAE_No vs irAE_Low		s__Bacteroides_thetaiotaomicron	irAE_No	irAE_No	-0.664011	1.52725	0.667456	0.933407	30	29	irAE_No vs irAE_High		PWY-6588: pyruvate fermentation to acetone	irAE_No	irAE_Low	0.183666	0.916273	0.842818	0.932834	29	28	irAE_No vs irAE_Low		s__Paraprevotella_xylaniphila	irAE_Low	irAE_High	0.419848	0.285518	0.163548
s__Lachnospiraceae_bacterium_8_1_57FAA	irAE_Low	irAE_High	2.40656	1.01571	0.039322	0.425763	15	7	irAE_Low vs irAE_High		CENTFERM-PWY- pyruvate fermentation to butanoate	irAE_No	irAE_Low	0.344912	0.836986	0.686515	0.883655	19	18	irAE_No vs irAE_Low		s__Streptococcus_salivarius	irAE_No	irAE_High	0.547926	1.25393	0.665887	0.933407	30	29	irAE_No vs irAE_High		PWY-7003: glycerol degradation to butanol	irAE_No	irAE_No	-0.15042	0.771705	0.847097	0.932834	29	28	irAE_No vs irAE_Low		s__Alistipes_sp_AP11	irAE_Low	irAE_Low	-1.4343	0.99039	0.169579
s__Bifidobacterium_adolescentis	irAE_Low	irAE_High	2.64036	1.13088	0.0417085	0.440961	15	5	irAE_Low vs irAE_High		PWY-6703: preQ0 biosynthesis	irAE_No	irAE_Low	0.139643	0.33925	0.686848	0.883655	19	19	irAE_No vs irAE_Low		s__Anaerotruncus_unclassified	irAE_No	irAE_High	0.239657	0.555004	0.66958	0.933407	30	6	irAE_No vs irAE_High		PWY-7039: phosphatidate metabolism: as a signaling molecule	irAE_No	irAE_Low	0.259483	1.31052	0.844713	0.932834	29	17	irAE_No vs irAE_Low		s__Lactobacillus_amylovorus	irAE_Low	irAE_Low	-0.324663	0.211565	0.147174
s__Ruminococcus_callidus	irAE_Low	irAE_Low	-2.52046	1.1296	0.0497334	0.488009	15	5	irAE_Low vs irAE_High		PYRIDNUCSAL-PWY- NAD salvage pathway I	irAE_No	irAE_Low	0.459041	1.1022	0.683375	0.883655	19	17	irAE_No vs irAE_Low		s__Ruminococcus_sp_5_1_39BFAA	irAE_No	irAE_High	0.331685	0.746071	0.660451	0.933407	30	12	irAE_No vs irAE_High		PWY0 1296: purine ribonucleosides degradation	irAE_No	irAE_Low	0.0775641	0.390403	0.844189	0.932834	29	29	irAE_No vs irAE_Low		s__Streptococcus_anginosus	irAE_Low	irAE_Low	-0.398859	0.32109	0.234568
s__Bacteroides_coprocola	irAE_Low	irAE_High	3.44378	1.61778	0.0591495	0.523181	15	5	irAE_Low vs irAE_High		HOMOSER METSYN-PWY- L methionine biosynthesis I	irAE_No	irAE_Low	0.250584	0.616473	0.690536	0.883872	19	19	irAE_No vs irAE_Low		s__Ruminococcus_sp_JC304	irAE_No	irAE_No	-0.291629	0.65798	0.661419	0.933407	30	6	irAE_No vs irAE_High		PWY0 1298: superpathway of pyrimidine deoxyribonucleosides degradation	irAE_No	irAE_No	-0.208668	1.0863	0.849288	0.932834	29	29	irAE_No vs irAE_Low		s__Streptococcus_thermophilus	irAE_Low	irAE_Low	-0.834701	0.530397	0.137871
s__Streptococcus_infantis	irAE_Low	irAE_Low	-0.976846	0.457694	0.0585974	0.523181	15	3	irAE_Low vs irAE_High		PWY-6163: chorismate biosynthesis from 3 dehydroquinate	irAE_No	irAE_Low	0.159766	0.392865	0.6904	0.883872	19	19	irAE_No vs irAE_Low		s__Megasphaera_micronuciformis	irAE_No	irAE_No	-0.677943	1.49557	0.654242	0.933407	30	13	irAE_No vs irAE_High		VALSYN-PWY- L valine biosynthesis	irAE_No	irAE_No	-0.0424148	0.212318	0.843344	0.932834	29	29	irAE_No vs irAE_Low		s__Clostridium_bolteae	irAE_Low	irAE_Low	-1.77765	1.13214	0.138695
s__Faecalibacterium_prausnitzii	irAE_Low	irAE_High	1.21847	0.594558	0.0675792	0.565863	15	14	irAE_Low vs irAE_High		PWY-6386: UDP N acetylmuramoyl pentapeptide biosynthesis II: lysine containing	irAE_No	irAE_Low	0.143096	0.354783	0.692795	0.883966	19	19	irAE_No vs irAE_Low		s__Fusobacterium_nucleatum	irAE_No	irAE_High	0.460406	1.00423	0.650578	0.933407	30	15	irAE_No vs irAE_High		PWY-2941: L lysine biosynthesis II	irAE_No	irAE_No	-0.0764832	0.406548	0.852358	0.933555	29	29	irAE_No vs irAE_Low		s__Clostridium_clostridioforme	irAE_Low	irAE_Low	-0.907517	0.915531	0.338389
s__Veillonella_dispar	irAE_Low	irAE_High	1.91647	1.01562	0.088499	0.650574	15	7	irAE_Low vs irAE_High		PWY-7115: C4 photosynthetic carbon assimilation cycle: NAD ME type	irAE_No	irAE_No	-0.531977	1.34043	0.697446	0.886912	19	13	irAE_No vs irAE_Low		s__Sutterella_wadsworthensis	irAE_No	irAE_High	0.95267	2.13539	0.659341	0.933407	30	11	irAE_No vs irAE_High		PWY-724: superpathway of L lysine: L threonine and L methionine biosynthesis II	irAE_No	irAE_Low	0.0355336	0.189652	0.852952	0.933555	29	29	irAE_No vs irAE_Low		s__Clostridium_leptum	irAE_Low	irAE_Low	-1.80756	1.1022	0.123282
s__Neisseria_unclassified	irAE_Low	irAE_High	0.798034	0.42081	0.0871349	0.650574	15	5	irAE_Low vs irAE_High		NAGLIPASYN-PWY- lipid IVA biosynthesis	irAE_No	irAE_Low	0.329182	0.836955	0.700016	0.886989	19	19	irAE_No vs irAE_Low		s__Bilophila_wadsworthia	irAE_No	irAE_No	-0.346606	0.739514	0.64335	0.933407	30	14	irAE_No vs irAE_High		P4-PWY- superpathway of L lysine: L threonine and L methionine biosynthesis I	irAE_No	irAE_Low	0.0841866	0.46462	0.857736	0.934836	29	29	irAE_No vs irAE_Low		s__Clostridium_sp_ATCC_BAA_442	irAE_Low	irAE_Low	-0.585958	0.658337	0.388474
s__Veillonella_atypica	irAE_Low	irAE_High	2.34021	1.31496	0.105481	0.720022	15	9	irAE_Low vs irAE_High		PEPTIDOGLYCANSYN-PWY- peptidoglycan biosynthesis I: meso diaminopimelate containing	irAE_No	irAE_Low	0.140416	0.359957	0.702339	0.886989	19	19	irAE_No vs irAE_Low		s__Lactobacillus_oris	irAE_No	irAE_No	-0.151473	0.360222	0.677714	0.934892	30	4	irAE_No vs irAE_High		PWY-4702: phytate degradation I	irAE_No	irAE_Low	0.307585	1.69692	0.857685	0.934836	29	28	irAE_No vs irAE_Low		s__Clostridiales_bacterium_1_7_47FAA	irAE_Low	irAE_Low	-0.307439	0.300491	0.323606
s__Actinomyces_odontolyticus	irAE_Low	irAE_Low	-0.791099	0.446325	0.106723	0.72067	15	3	irAE_Low vs irAE_High		PWY-6590: superpathway of Clostridium acetobutylicum acidogenic fermentation	irAE_No	irAE_Low	0.32268	0.823558	0.701096	0.886989	19	18	irAE_No vs irAE_Low		s__Clostridium_perfringens	irAE_No	irAE_No	-0.498907	1.20468	0.682303	0.934892	30	11	irAE_No vs irAE_High		ARGININE SYN4-PWY- L ornithine de novo: biosynthesis	irAE_No	irAE_Low	0.201306	1.1335	0.86053	0.93636	29	28	irAE_No vs irAE_Low		s__Eubacterium_hallii	irAE_Low	irAE_High	1.23315	1.03507	0.253314
s__Klebsiella_pneumoniae	irAE_Low	irAE_High	3.07608	1.74295	0.108048	0.721853	15	7	irAE_Low vs irAE_High		PWY-7399: methylphosphonate degradation II	irAE_No	irAE_No	-0.332675	0.84582	0.700011	0.886989	19	4	irAE_No vs irAE_Low		s__Ruminococcus_torques	irAE_No	irAE_No	-0.415617	1.04387	0.6939	0.939192	30	30	irAE_No vs irAE_High		DENOVOPURINE2-PWY- superpathway of purine nucleotides de novo biosynthesis II	irAE_No	irAE_No	-0.057691	0.323694	0.86004	0.93636	29	29	irAE_No vs irAE_Low		s__Eubacterium_limosum	irAE_Low	irAE_Low	-0.408788	0.293626	0.18558
s__Lactobacillus_gasseri	irAE_Low	irAE_High	0.605477	0.350912	0.115159	0.753333	15	3	irAE_Low vs irAE_High		PWY-5384: sucrose degradation IV: sucrose phosphorylase	irAE_No	irAE_Low	0.558983	1.4895	0.713074	0.895253	19	17	irAE_No vs irAE_Low		s__Veillonella_atypica	irAE_No	irAE_High	0.400326	0.993269	0.690346	0.939192	30	25	irAE_No vs irAE_High		PWY-922: mevalonate pathway I	irAE_No	irAE_No	-0.168215	0.951026	0.861089	0.93636	29	28	irAE_No vs irAE_Low		s__Eubacterium_ramulus	irAE_Low	irAE_Low	-1.00451	0.796893	0.228083
s__Alistipes_putredinis	irAE_Low	irAE_High	4.358	2.58224	0.122364	0.784129	15	11	irAE_Low vs irAE_High		PWY-5941: glycogen degradation II: eukaryotic	irAE_No	irAE_Low	0.453315	1.26526	0.72548	0.896893	19	15	irAE_No vs irAE_Low		s__Actinomyces_massiliensis	irAE_No	irAE_No	-0.173644	0.448793	0.702094	0.941385	30	6	irAE_No vs irAE_High		PWY66 409: superpathway of purine nucleotide salvage	irAE_No	irAE_No	-0.143378	0.813325	0.861548	0.93636	29	29	irAE_No vs irAE_Low		s__Eubacterium_siraeum	irAE_Low	irAE_Low	-0.936691	0.845122	0.286389
s__Sutterella_wadsworthensis	irAE_Low	irAE_High	1.52374	0.920929	0.129014	0.794321	15	3	irAE_Low vs irAE_High		PWY-7219: adenosine ribonucleotides de novo biosynthesis	irAE_No	irAE_Low	0.13573	0.382409	0.72793	0.896893	19	19	irAE_No vs irAE_Low		s__Lactobacillus_reuteri	irAE_No	irAE_No	-0.68261	1.75013	0.699815	0.941385	30	5	irAE_No vs irAE_High		MET SAM-PWY- superpathway of S adenosyl L methionine biosynthesis	irAE_No	irAE_Low	0.0744838	0.427342	0.863095	0.93673	29	29	irAE_No vs irAE_Low		s__Anaerostipes_unclassified	irAE_Low	irAE_Low	-0.444108	0.507545	0.396331
s__Granulicatella_adiacens	irAE_Low	irAE_Low	-0.410622	0.253541	0.136397	0.800705	15	2	irAE_Low vs irAE_High		PWY-6612: superpathway of tetrahydrofolate biosynthesis	irAE_No	irAE_Low	0.387726	1.10743	0.731466	0.896981	19	19	irAE_No vs irAE_Low		s__Streptococcus_parasanguinis	irAE_No	irAE_High	0.347016	0.89611	0.701851	0.941385	30	28	irAE_No vs irAE_High		COA-PWY- coenzyme A biosynthesis I	irAE_No	irAE_Low	0.0915738	0.529475	0.864139	0.937208	29	29	irAE_No vs irAE_Low		s__Ruminococcus_gnavus	irAE_Low	irAE_High	1.23218	1.28513	0.353929
s__Erysipelotrichaceae_bacterium_21_3	irAE_Low	irAE_Low	-0.207792	0.128302	0.136397	0.800705	15	2	irAE_Low vs irAE_High		PWY-7235: superpathway of ubiquinol 6 biosynthesis: eukaryotic	irAE_No	irAE_No	-0.413091	1.22591	0.74114	0.901767	19	5	irAE_No vs irAE_Low		s__Acidaminococcus_intestini	irAE_No	irAE_No	-0.176425	0.46961	0.71032	0.948861	30	4	irAE_No vs irAE_High		ASPASN-PWY- superpathway of L aspartate and L asparagine biosynthesis	irAE_No	irAE_No	-0.0796572	0.490386	0.872321	0.942243	29	29	irAE_No vs irAE_Low		s__Ruminococcus_obeum	irAE_Low	irAE_Low	-1.08379	1.05419	0.32135
s__Dorea_formicigenerans	irAE_Low	irAE_High	1.09836	0.692664	0.143889	0.821475	15	12	irAE_Low vs irAE_High		ILEUSYN-PWY- L isoleucine biosynthesis I: from threonine	irAE_No	irAE_Low	0.15259	0.463723	0.746986	0.904686	19	19	irAE_No vs irAE_Low		s__Citrobacter_unclassified	irAE_No	irAE_High	0.263149	0.704035	0.711725	0.948966	30	5	irAE_No vs irAE_High		PWY-5347: superpathway of L methionine biosynthesis: transsulfuration	irAE_No	irAE_Low	0.066639	0.415982	0.874067	0.942243	29	29	irAE_No vs irAE_Low		s__Ruminococcus_torques	irAE_Low	irAE_High	0.943624	1.07837	0.396312
s__Gordonibacter_pamelaeae	irAE_Low	irAE_Low	-1.3371	0.860313	0.151189	0.825474	15	3	irAE_Low vs irAE_High		VALSYN-PWY- L valine biosynthesis	irAE_No	irAE_Low	0.15259	0.463723	0.746986	0.904686	19	19	irAE_No vs irAE_Low		s__Actinomyces_viscosus	irAE_No	irAE_High	0.181761	0.491053	0.714391	0.950482	30	11	irAE_No vs irAE_High		PWY-6285: superpathway of fatty acids biosynthesis: E: coli	irAE_No	irAE_No	-0.168984	1.05586	0.874186	0.942243	29	26	irAE_No vs irAE_Low		s__Coprococcus_sp_ART55_1	irAE_Low	irAE_Low	-0.43305	0.464462	0.366947
s__Lachnospiraceae_bacterium_3_1_46FAA	irAE_Low	irAE_High	1.42414	0.912636	0.14971	0.825474	15	6	irAE_Low vs irAE_High		DTDPRHAMSYN-PWY- dTDP L rhamnose biosynthesis I	irAE_No	irAE_No	-0.127561	0.394052	0.750938	0.907414	19	19	irAE_No vs irAE_Low		s__Granulicatella_unclassified	irAE_No	irAE_High	0.238461	0.650087	0.716844	0.950482	30	13	irAE_No vs irAE_High		PYRIDOXSYN-PWY- pyridoxal 5 phosphate biosynthesis I	irAE_No	irAE_Low	0.0941899	0.585377	0.873515	0.942243	29	28	irAE_No vs irAE_Low		s__Roseburia_intestinalis	irAE_Low	irAE_Low	-1.75903	1.54845	0.275032
s__Coprobacillus_unclassified	irAE_Low	irAE_Low	-0.841925	0.53463	0.146384	0.825474	15	3	irAE_Low vs irAE_High		FOLSYN-PWY- superpathway of tetrahydrofolate biosynthesis and salvage	irAE_No	irAE_Low	0.336318	1.07011	0.757941	0.910265	19	19	irAE_No vs irAE_Low		s__Megasphaera_unclassified	irAE_No	irAE_No	-0.396292	1.07854	0.716387	0.950482	30	10	irAE_No vs irAE_High		RHAMCAT-PWY- L rhamnose degradation I	irAE_No	irAE_No	-0.135108	0.844601	0.874246	0.942243	29	29	irAE_No vs irAE_Low		s__Anaerotruncus_unclassified	irAE_Low	irAE_Low	-0.604044	0.597193	0.328953
s__Bacteroides_salyersiae	irAE_Low	irAE_Low	-2.25727	1.54979	0.175925	0.838219	15	7	irAE_Low vs irAE_High		GOLPDLCAT-PWY- superpathway of glycerol degradation to 1 3 propanediol	irAE_No	irAE_Low	0.438267	1.40214	0.759215	0.910265	19	19	irAE_No vs irAE_Low		s__Lachnospiraceae_bacterium_8_1_57FAA	irAE_No	irAE_High	0.318547	0.909553	0.729104	0.954367	30	10	irAE_No vs irAE_High		PWY-4722: creatinine degradation II	irAE_No	irAE_Low	0.0602676	0.386606	0.877424	0.945012	29	7	irAE_No vs irAE_Low		s__Ruminococcus_bromii	irAE_Low	irAE_Low	-1.5026	1.43603	0.313127
s__Lactobacillus_mucosae	irAE_Low	irAE_High	1.1606	0.82023	0.187454	0.838219	15	3	irAE_Low vs irAE_High		PWY66 389: phytol degradation	irAE_No	irAE_No	-0.354693	1.13284	0.758819	0.910265	19	8	irAE_No vs irAE_Low		s__Bacteroides_finegoldii	irAE_No	irAE_High	0.533069	1.53809	0.731809	0.95592	30	10	irAE_No vs irAE_High		PWY0 1586: peptidoglycan maturation: meso diaminopimelate containing	irAE_No	irAE_Low	0.0866719	0.559585	0.878206	0.945198	29	29	irAE_No vs irAE_Low		s__Subdoligranulum_sp_4_3_54A2FAA	irAE_Low	irAE_Low	-1.35522	0.942294	0.17235
s__Megamonas_funiformis	irAE_Low	irAE_High	0.75531	0.518352	0.175752	0.838219	15	2	irAE_Low vs irAE_High		AEROBACTINSYN-PWY- aerobactin biosynthesis	irAE_No	irAE_Low	0.530645	1.83686	0.776902	0.912334	19	7	irAE_No vs irAE_Low		s__Bifidobacterium_adolescentis	irAE_No	irAE_No	-0.428043	1.59906	0.791139	0.962418	30	10	irAE_No vs irAE_High		THISYNARA-PWY- superpathway of thiamin diphosphate biosynthesis III: eukaryotes	irAE_No	irAE_No	-0.0641718	0.417391	0.879096	0.945501	29	29	irAE_No vs irAE_Low		s__Holdemania_filiformis	irAE_Low	irAE_Low	-0.575107	0.471292	0.242516
s__Megamonas_hypermegale	irAE_Low	irAE_High	0.695678	0.473353	0.172395	0.838219	15	2	irAE_Low vs irAE_High		METHGLYUT-PWY- superpathway of methylglyoxal degradation	irAE_No	irAE_No	-0.469105	1.66574	0.782355	0.912334	19	12	irAE_No vs irAE_Low		s__Bifidobacterium_bifidum	irAE_No	irAE_High	0.162531	0.759271	0.832235	0.962418	30	4	irAE_No vs irAE_High		PWY-5464: superpathway of cytosolic glycolysis: plants: pyruvate dehydrogenase and TCA cycle	irAE_No	irAE_Low	0.099939	0.659155	0.880756	0.945975	29	28	irAE_No vs irAE_Low		s__Turicibacter_unclassified	irAE_Low	irAE_Low	-0.21136	0.20072	0.310173
s__Megamonas_unclassified	irAE_Low	irAE_High	1.00141	0.706686	0.186861	0.838219	15	2	irAE_Low vs irAE_High		POLYAMSYN-PWY- superpathway of polyamine biosynthesis I	irAE_No	irAE_Low	0.138297	0.472592	0.774094	0.912334	19	19	irAE_No vs irAE_Low		s__Bacteroides_cellulosilyticus	irAE_No	irAE_High	0.454672	2.01538	0.823346	0.962418	30	21	irAE_No vs irAE_High		GLUCUROCAT-PWY- superpathway of: beta: D glucuronide and D glucuronate degradation	irAE_No	irAE_Low	0.0754855	0.505599	0.882565	0.947262	29	28	irAE_No vs irAE_Low		s__Megasphaera_micronuciformis	irAE_Low	irAE_Low	-0.489665	0.504228	0.347969
s__Veillonella_unclassified	irAE_Low	irAE_High	2.73331	1.85838	0.172096	0.838219	15	12	irAE_Low vs irAE_High		PWY-7003: glycerol degradation to butanol	irAE_No	irAE_Low	0.232025	0.80696	0.777919	0.912334	19	18	irAE_No vs irAE_Low		s__Bacteroides_coprocola	irAE_No	irAE_No	-0.501446	1.67594	0.767258	0.962418	30	9	irAE_No vs irAE_High		PWY0 781: aspartate superpathway	irAE_No	irAE_Low	0.0628196	0.476308	0.896172	0.957232	29	29	irAE_No vs irAE_Low		s__Veillonella_dispar	irAE_Low	irAE_Low	-0.475345	0.517727	0.374093
s__Enterobacter_cloacae	irAE_Low	irAE_High	0.781403	0.538145	0.177135	0.838219	15	2	irAE_Low vs irAE_High		PWY-6471: peptidoglycan biosynthesis IV: Enterococcus faecium	irAE_No	irAE_No	-0.398081	1.43048	0.784862	0.912615	19	14	irAE_No vs irAE_Low		s__Bacteroidales_bacterium_ph8	irAE_No	irAE_High	0.506961	1.59181	0.752765	0.962418	30	11	irAE_No vs irAE_High		PWY-5154: L arginine biosynthesis III: via N acetyl L citrulline	irAE_No	irAE_No	-0.0874824	0.702585	0.901945	0.959925	29	29	irAE_No vs irAE_Low		s__Fusobacterium_nucleatum	irAE_Low	irAE_Low	-0.323695	0.299376	0.297868
s__Enterococcus_faecalis	irAE_Low	irAE_Low	-0.889904	0.645668	0.198174	0.861546	15	2	irAE_Low vs irAE_High		P221-PWY- octane oxidation	irAE_No	irAE_Low	0.136364	0.51576	0.795329	0.915611	19	3	irAE_No vs irAE_Low		s__Paraprevotella_xylaniphila	irAE_No	irAE_No	-0.126222	0.563786	0.824668	0.962418	30	5	irAE_No vs irAE_High		PWY-6305: putrescine biosynthesis IV	irAE_No	irAE_No	-0.103821	0.830633	0.901573	0.959925	29	29	irAE_No vs irAE_Low		s__Oxalobacter_formigenes	irAE_Low	irAE_Low	-0.80723	0.70925	0.274162
s__Mitsuokella_multacida	irAE_Low	irAE_High	1.43274	1.04141	0.198924	0.861546	15	2	irAE_Low vs irAE_High		PWY490 3: nitrate reduction VI: assimilatory	irAE_No	irAE_No	-0.323878	1.22449	0.795248	0.915611	19	13	irAE_No vs irAE_Low		s__Prevotella_buccae	irAE_No	irAE_High	0.303041	1.18591	0.8004	0.962418	30	5	irAE_No vs irAE_High		PWY-7446: sulfoglycolysis	irAE_No	irAE_Low	0.256599	2.0936	0.903474	0.960405	29	24	irAE_No vs irAE_Low		s__Campylobacter_gracilis	irAE_Low	irAE_Low	-0.227605	0.191885	0.255303
s__Eggerthella_lenta	irAE_Low	irAE_Low	-0.302894	0.22486	0.2077	0.865753	15	3	irAE_Low vs irAE_High		TRNA CHARGING-PWY- tRNA charging	irAE_No	irAE_No	-0.160337	0.608086	0.795872	0.915611	19	19	irAE_No vs irAE_Low		s__Alistipes_onderdonkii	irAE_No	irAE_High	0.324134	1.54165	0.835176	0.962418	30	23	irAE_No vs irAE_High		P461-PWY- hexitol fermentation to lactate: formate: ethanol and acetate	irAE_No	irAE_No	-0.105241	0.883109	0.906132	0.961913	29	29	irAE_No vs irAE_Low		s__Enterobacter_cloacae	irAE_Low	irAE_High	1.24153	1.1308	0.290765
s__Alistipes_onderdonkii	irAE_Low	irAE_High	2.16124	1.58445	0.202469	0.865753	15	9	irAE_Low vs irAE_High		PWY-5177: glutaryl CoA degradation	irAE_No	irAE_Low	0.160873	0.636443	0.804121	0.916916	19	18	irAE_No vs irAE_Low		s__Alistipes_putredinis	irAE_No	irAE_No	-0.576858	2.41245	0.812964	0.962418	30	22	irAE_No vs irAE_High		ARGORNPROST-PWY- arginine: ornithine and proline interconversion	irAE_No	irAE_No	-0.153716	1.38634	0.912634	0.962947	29	18	irAE_No vs irAE_Low		s__Bacteroides_plebeius	irAE_Low	irAE_Low	-0.495389	0.581938	0.408943
s__Lachnospiraceae_bacterium_5_1_63FAA	irAE_Low	irAE_Low	-1.0312	0.761153	0.2053	0.865753	15	7	irAE_Low vs irAE_High		PWY-5005: biotin biosynthesis II	irAE_No	irAE_Low	0.349212	1.43724	0.811549	0.917086	19	17	irAE_No vs irAE_Low		s__Weissella_cibaria	irAE_No	irAE_No	-0.164923	0.686075	0.811991	0.962418	30	4	irAE_No vs irAE_High		PANTOSYN-PWY- pantothenate and coenzyme A biosynthesis I	irAE_No	irAE_Low	0.063411	0.551596	0.909434	0.962947	29	29	irAE_No vs irAE_Low		s__Alistipes_indistinctus	irAE_Low	irAE_High	1.39807	1.66394	0.414907
s__Bacteroides_massiliensis	irAE_Low	irAE_High	0.974302	0.767524	0.233042	0.865978	15	3	irAE_Low vs irAE_High		PWY-5367: petroselinate biosynthesis	irAE_No	irAE_No	-0.273208	1.08686	0.805177	0.917086	19	19	irAE_No vs irAE_Low		s__Streptococcus_sanguinis	irAE_No	irAE_No	-0.184894	0.73605	0.803715	0.962418	30	11	irAE_No vs irAE_High		PWY-6284: superpathway of unsaturated fatty acids biosynthesis: E: coli	irAE_No	irAE_Low	0.130629	1.12231	0.90831	0.962947	29	28	irAE_No vs irAE_Low		s__Bacteroides_ovatus	irAE_Low	irAE_High	1.29391	1.56866	0.42329
s__Bacteroides_plebeius	irAE_Low	irAE_High	2.34604	1.78944	0.219148	0.865978	15	7	irAE_Low vs irAE_High		PWY-5415: catechol degradation I: meta cleavage pathway	irAE_No	irAE_No	-0.358109	1.60209	0.826355	0.918734	19	7	irAE_No vs irAE_Low		s__Clostridiales_bacterium_1_7_47FAA	irAE_No	irAE_No	-0.265701	0.93499	0.778617	0.962418	30	11	irAE_No vs irAE_High		PWY0 845: superpathway of pyridoxal 5 phosphate biosynthesis and salvage	irAE_No	irAE_No	-0.0645846	0.580067	0.912273	0.962947	29	28	irAE_No vs irAE_Low		s__Coprococcus_comes	irAE_Low	irAE_High	0.897014	1.08415	0.421897
s__Parabacteroides_merdae	irAE_Low	irAE_High	1.81873	1.36437	0.212099	0.865978	15	12	irAE_Low vs irAE_High		PWY-7117: C4 photosynthetic carbon assimilation cycle: PEPCK type	irAE_No	irAE_No	-0.370785	1.6644	0.826929	0.918734	19	13	irAE_No vs irAE_Low		s__Eubacterium_hallii	irAE_No	irAE_No	-0.307268	1.29925	0.814975	0.962418	30	22	irAE_No vs irAE_High		TRPSYN-PWY- L tryptophan biosynthesis	irAE_No	irAE_Low	0.0718726	0.663649	0.914659	0.963714	29	29	irAE_No vs irAE_Low		s__Dorea_unclassified	irAE_Low	irAE_Low	-0.530772	0.643665	0.423422
s__Streptococcus_salivarius	irAE_Low	irAE_High	2.01493	1.58379	0.232081	0.865978	15	11	irAE_Low vs irAE_High		PWY-7221: guanosine ribonucleotides de novo biosynthesis	irAE_No	irAE_Low	0.0800612	0.353592	0.824145	0.918734	19	19	irAE_No vs irAE_Low		s__Eubacterium_rectale	irAE_No	irAE_High	0.475149	1.99346	0.81355	0.962418	30	22	irAE_No vs irAE_High		P125-PWY- superpathway of: R R: butanediol biosynthesis	irAE_No	irAE_No	-0.059156	0.566389	0.917685	0.965591	29	7	irAE_No vs irAE_Low		s__Clostridium_ramosum	irAE_Low	irAE_High	0.52838	0.660587	0.437152
s__Coprococcus_catus	irAE_Low	irAE_Low	-1.51319	1.15385	0.219025	0.865978	15	9	irAE_Low vs irAE_High		URSIN-PWY- ureide biosynthesis	irAE_No	irAE_No	-0.136364	0.587437	0.819793	0.918734	19	2	irAE_No vs irAE_Low		s__Ruminococcus_obeum	irAE_No	irAE_High	0.282332	1.04627	0.789493	0.962418	30	29	irAE_No vs irAE_High		PWY-6385: peptidoglycan biosynthesis III: mycobacteria	irAE_No	irAE_Low	0.0309975	0.296519	0.917611	0.965591	29	29	irAE_No vs irAE_Low		s__Acinetobacter_baumannii	irAE_Low	irAE_High	0.19022	0.237175	0.435942
s__Clostridium_bartlettii	irAE_Low	irAE_High	0.748871	0.583965	0.228635	0.865978	15	4	irAE_Low vs irAE_High		OANTIGEN-PWY- O antigen building blocks biosynthesis: E: coli	irAE_No	irAE_No	-0.173939	0.839999	0.838936	0.922012	19	19	irAE_No vs irAE_Low		s__Roseburia_intestinalis	irAE_No	irAE_High	0.502139	1.62669	0.760118	0.962418	30	16	irAE_No vs irAE_High		PWY0 1297: superpathway of purine deoxyribonucleosides degradation	irAE_No	irAE_Low	0.0983646	0.95368	0.918707	0.966012	29	29	irAE_No vs irAE_Low		s__Bifidobacterium_adolescentis	irAE_Low	irAE_High	0.353184	0.50432	0.495204
s__Holdemania_filiformis	irAE_Low	irAE_Low	-0.98511	0.748078	0.217266	0.865978	15	5	irAE_Low vs irAE_High		PWY-5345: superpathway of L methionine biosynthesis: by sulfhydrylation	irAE_No	irAE_Low	0.116582	0.579381	0.843422	0.923428	19	19	irAE_No vs irAE_Low		s__Peptostreptococcaceae_noname_unclassified	irAE_No	irAE_High	0.142349	0.456625	0.757822	0.962418	30	4	irAE_No vs irAE_High		PWY-6121: 5 aminoimidazole ribonucleotide biosynthesis I	irAE_No	irAE_No	-0.0209382	0.21176	0.922057	0.968223	29	29	irAE_No vs irAE_Low		s__Bifidobacterium_longum	irAE_Low	irAE_Low	-1.20214	1.56463	0.455062
s__Methanobrevibacter_smithii	irAE_Low	irAE_Low	-2.07012	1.65391	0.239185	0.876769	15	3	irAE_Low vs irAE_High		GLUDEG I-PWY- GABA shunt	irAE_No	irAE_Low	0.350938	1.75831	0.844673	0.924128	19	18	irAE_No vs irAE_Low		s__Faecalibacterium_prausnitzii	irAE_No	irAE_No	-0.177728	0.881796	0.841898	0.962418	30	28	irAE_No vs irAE_High		RUMP-PWY- formaldehyde oxidation I	irAE_No	irAE_No	-0.1133	1.15521	0.922686	0.968227	29	13	irAE_No vs irAE_Low		s__Bacteroides_eggerthii	irAE_Low	irAE_High	0.162284	0.220006	0.47292
s__Bacteroides_caccae	irAE_Low	irAE_High	2.00834	1.69883	0.264478	0.877222	15	10	irAE_Low vs irAE_High		NONMEVIPP-PWY- methylerythritol phosphate pathway I	irAE_No	irAE_Low	0.0692229	0.363875	0.851854	0.925341	19	19	irAE_No vs irAE_Low		s__Coprobacillus_unclassified	irAE_No	irAE_High	0.246144	0.91885	0.790987	0.962418	30	7	irAE_No vs irAE_High		P163-PWY- L lysine fermentation to acetate and butanoate	irAE_No	irAE_Low	0.0867496	1.01641	0.932692	0.975858	29	17	irAE_No vs irAE_Low		s__Parabacteroides_merdae	irAE_Low	irAE_High	0.751122	1.21321	0.545779
s__Bacteroidales_bacterium_ph8	irAE_Low	irAE_High	1.76122	1.41898	0.242865	0.877222	15	8	irAE_Low vs irAE_High		BRANCHED CHAIN AA SYN-PWY- superpathway of branched amino acid biosynthesis	irAE_No	irAE_Low	0.106554	0.584365	0.857929	0.930552	19	19	irAE_No vs irAE_Low		s__Megasphaera_elsdenii	irAE_No	irAE_No	-0.138573	0.565805	0.808523	0.962418	30	4	irAE_No vs irAE_High		PWY-6703: preQ0 biosynthesis	irAE_No	irAE_Low	0.0635191	0.748793	0.933101	0.975858	29	29	irAE_No vs irAE_Low		s__Streptococcus_lutetiensis	irAE_Low	irAE_High	0.43557	0.711485	0.55022
s__Barnesiella_intestinihominis	irAE_Low	irAE_High	1.5315	1.28617	0.26125	0.877222	15	9	irAE_Low vs irAE_High		P124-PWY- Bifidobacterium shunt	irAE_No	irAE_Low	0.178566	1.04797	0.867139	0.9338	19	10	irAE_No vs irAE_Low		s__Veillonella_parvula	irAE_No	irAE_No	-0.282324	1.17647	0.812306	0.962418	30	26	irAE_No vs irAE_High		PWY-6936: seleno amino acid biosynthesis	irAE_No	irAE_Low	0.0288235	0.40852	0.944336	0.984953	29	29	irAE_No vs irAE_Low		s__Clostridium_hathewayi	irAE_Low	irAE_High	0.531229	0.85675	0.545185
s__Gemella_haemolysans	irAE_Low	irAE_Low	-0.389442	0.350343	0.29232	0.877222	15	2	irAE_Low vs irAE_High		P23-PWY- reductive TCA cycle I	irAE_No	irAE_Low	0.216236	1.30948	0.871202	0.9338	19	12	irAE_No vs irAE_Low		s__Veillonella_unclassified	irAE_No	irAE_High	0.315938	1.37089	0.819609	0.962418	30	28	irAE_No vs irAE_High		PWY-7211: superpathway of pyrimidine deoxyribonucleotides de novo biosynthesis	irAE_No	irAE_Low	0.0444011	0.637072	0.945013	0.984997	29	29	irAE_No vs irAE_Low		s__Clostridium_nexile	irAE_Low	irAE_Low	-0.701384	0.948676	0.471922
s__Clostridium_citroniae	irAE_Low	irAE_High	0.855981	0.702943	0.251287	0.877222	15	4	irAE_Low vs irAE_High		PWY-2942: L lysine biosynthesis III	irAE_No	irAE_Low	0.0583105	0.356794	0.872516	0.9338	19	19	irAE_No vs irAE_Low		s__Desulfovibrio_piger	irAE_No	irAE_No	-0.176112	0.595164	0.769746	0.962418	30	5	irAE_No vs irAE_High		PANTO-PWY- phosphopantothenate biosynthesis I	irAE_No	irAE_No	-0.0356079	0.555204	0.949394	0.987573	29	29	irAE_No vs irAE_Low		s__Blautia_hydrogenotrophica	irAE_Low	irAE_Low	-0.309682	0.501236	0.546603
s__Dorea_longicatena	irAE_Low	irAE_High	1.31478	1.10324	0.260877	0.877222	15	14	irAE_Low vs irAE_High		PWY-6113: superpathway of mycolate biosynthesis	irAE_No	irAE_Low	0.116003	0.715806	0.873575	0.9338	19	18	irAE_No vs irAE_Low		s__Escherichia_unclassified	irAE_No	irAE_No	-0.563521	1.99017	0.779392	0.962418	30	24	irAE_No vs irAE_High		PWY-5973: cis vaccenate biosynthesis	irAE_No	irAE_No	-0.0331791	0.534127	0.950983	0.98787	29	29	irAE_No vs irAE_Low		s__Lachnospiraceae_bacterium_1_1_57FAA	irAE_Low	irAE_Low	-0.830683	1.17813	0.492321
s__Roseburia_hominis	irAE_Low	irAE_High	1.87625	1.63477	0.277802	0.877222	15	12	irAE_Low vs irAE_High		PWY-7371: 1 4 dihydroxy 6 naphthoate biosynthesis II	irAE_No	irAE_Low	0.202618	1.39004	0.886186	0.942851	19	12	irAE_No vs irAE_Low		s__Klebsiella_oxytoca	irAE_No	irAE_No	-0.193223	0.687523	0.780991	0.962418	30	5	irAE_No vs irAE_High		PWY-6606: guanosine nucleotides degradation II	irAE_No	irAE_Low	0.0418577	0.691387	0.952226	0.98787	29	29	irAE_No vs irAE_Low		s__Lachnospiraceae_bacterium_5_1_63FAA	irAE_Low	irAE_High	0.647425	0.882481	0.475274
s__Roseburia_inulinivorans	irAE_Low	irAE_High	1.8432	1.4946	0.245689	0.877222	15	13	irAE_Low vs irAE_High		PWY-6151: S adenosyl L methionine cycle I	irAE_No	irAE_Low	0.0640172	0.464404	0.892323	0.94579	19	19	irAE_No vs irAE_Low		s__Alistipes_shahii	irAE_No	irAE_High	0.223148	1.32076	0.867192	0.97158	30	24	irAE_No vs irAE_High		P161-PWY- acetylene degradation	irAE_No	irAE_No	-0.0676097	1.14431	0.953375	0.987963	29	29	irAE_No vs irAE_Low		s__Roseburia_inulinivorans	irAE_Low	irAE_Low	-0.6341	0.9826	0.529149
s__Peptostreptococcaceae_noname_unclassified	irAE_Low	irAE_Low	-0.29424	0.263791	0.290754	0.877222	15	3	irAE_Low vs irAE_High		SALVADEHYPOX-PWY- adenosine nucleotides degradation II	irAE_No	irAE_Low	0.105108	0.807156	0.898245	0.949152	19	19	irAE_No vs irAE_Low		s__Eubacterium_eligens	irAE_No	irAE_High	0.215578	1.27446	0.867038	0.97158	30	21	irAE_No vs irAE_High		SER GLYSYN-PWY- superpathway of L serine and glycine biosynthesis I	irAE_No	irAE_Low	0.0264631	0.449956	0.953588	0.987963	29	29	irAE_No vs irAE_Low		s__Clostridium_bartlettii	irAE_Low	irAE_Low	-0.632564	0.925645	0.505522
s__Eubacterium_biforme	irAE_Low	irAE_Low	-1.43445	1.25069	0.278113	0.877222	15	6	irAE_Low vs irAE_High		PWY-5686: UMP biosynthesis	irAE_No	irAE_Low	0.0439671	0.373743	0.908024	0.954088	19	19	irAE_No vs irAE_Low		s__Coprococcus_catus	irAE_No	irAE_High	0.197467	1.18006	0.868451	0.97158	30	21	irAE_No vs irAE_High		PWY66 399: gluconeogenesis III	irAE_No	irAE_No	-0.0475162	0.844627	0.955603	0.98939	29	29	irAE_No vs irAE_Low		s__Faecalibacterium_prausnitzii	irAE_Low	irAE_Low	-1.70984	2.36983	0.482477
s__Phascolarctobacterium_succinatutens	irAE_Low	irAE_Low	-0.258446	0.22619	0.27982	0.877222	15	2	irAE_Low vs irAE_High		PWY-5121: superpathway of geranylgeranyl diphosphate biosynthesis II: via MEP	irAE_No	irAE_Low	0.0789345	0.758794	0.918624	0.959937	19	19	irAE_No vs irAE_Low		s__Leptotrichia_wadei	irAE_No	irAE_No	-0.056585	0.334199	0.866911	0.97158	30	4	irAE_No vs irAE_High		PWY-6122: 5 aminoimidazole ribonucleotide biosynthesis II	irAE_No	irAE_No	-0.01173	0.215018	0.956946	0.98946	29	29	irAE_No vs irAE_Low		s__Eubacterium_biforme	irAE_Low	irAE_High	0.537484	0.695719	0.452629
s__Haemophilus_parainfluenzae	irAE_Low	irAE_High	2.24958	2.02762	0.293196	0.877222	15	11	irAE_Low vs irAE_High		PRPP-PWY- superpathway of histidine: purine: and pyrimidine biosynthesis	irAE_No	irAE_No	-0.0452587	0.463851	0.923656	0.961955	19	19	irAE_No vs irAE_Low		s__Aeromonas_unclassified	irAE_No	irAE_No	-0.105044	0.671401	0.876931	0.976489	30	4	irAE_No vs irAE_High		PWY-6277: superpathway of 5 aminoimidazole ribonucleotide biosynthesis	irAE_No	irAE_No	-0.01173	0.215018	0.956946	0.98946	29	29	irAE_No vs irAE_Low		s__Sutterella_wadsworthensis	irAE_Low	irAE_High	0.441343	0.598902	0.473341
s__Bacteroides_coprophilus	irAE_Low	irAE_High	0.682482	0.793444	0.409853	0.899815	15	3	irAE_Low vs irAE_High		PWY-5505: L glutamate and L glutamine biosynthesis	irAE_No	irAE_Low	0.129588	1.34441	0.924577	0.961955	19	16	irAE_No vs irAE_Low		s__Barnesiella_intestinihominis	irAE_No	irAE_No	-0.175102	1.2468	0.889437	0.983717	30	13	irAE_No vs irAE_High		GLCMANNANAUT-PWY- superpathway of N acetylglucosamine: N acetylmannosamine and N acetylneuraminate degradation	irAE_No	irAE_No	-0.0499948	1.05859	0.962723	0.989866	29	29	irAE_No vs irAE_Low		s__Bilophila_wadsworthia	irAE_Low	irAE_Low	-0.611885	0.779685	0.445657
s__Bacteroides_dorei	irAE_Low	irAE_High	1.8315	2.13929	0.411973	0.899815	15	10	irAE_Low vs irAE_High		PANTO-PWY- phosphopantothenate biosynthesis I	irAE_No	irAE_Low	0.03038	0.337058	0.929459	0.962563	19	19	irAE_No vs irAE_Low		s__Ruminococcus_callidus	irAE_No	irAE_No	-0.216495	1.59374	0.893035	0.98454	30	17	irAE_No vs irAE_High		NAD BIOSYNTHESIS II: NAD salvage pathway II	irAE_No	irAE_Low	0.0624981	1.33611	0.963079	0.989866	29	28	irAE_No vs irAE_Low		s__Escherichia_unclassified	irAE_Low	irAE_High	0.859445	1.16959	0.474574
s__Bacteroides_fragilis	irAE_Low	irAE_Low	-1.56937	1.70437	0.378836	0.899815	15	8	irAE_Low vs irAE_High		PWYG 321: mycolate biosynthesis	irAE_No	irAE_Low	0.0665115	0.751167	0.930698	0.962748	19	18	irAE_No vs irAE_Low		s__Parabacteroides_unclassified	irAE_No	irAE_No	-0.199224	1.66664	0.905806	0.989816	30	16	irAE_No vs irAE_High		POLYAMINSYN3-PWY- superpathway of polyamine biosynthesis II	irAE_No	irAE_No	-0.0391865	0.789085	0.960804	0.989866	29	27	irAE_No vs irAE_Low		s__Enterococcus_casseliflavus	irAE_Low	irAE_Low	-0.244151	0.418829	0.569208
s__Bacteroides_oleiciplenus	irAE_Low	irAE_High	0.837157	0.866877	0.35696	0.899815	15	2	irAE_Low vs irAE_High		DENOVOPURINE2-PWY- superpathway of purine nucleotides de novo biosynthesis II	irAE_No	irAE_Low	0.0283764	0.38524	0.942324	0.967365	19	19	irAE_No vs irAE_Low		s__Streptococcus_mutans	irAE_No	irAE_No	-0.110686	0.926386	0.905849	0.989816	30	7	irAE_No vs irAE_High		PWY-6545: pyrimidine deoxyribonucleotides de novo biosynthesis III	irAE_No	irAE_Low	0.0231776	0.444033	0.958803	0.989866	29	29	irAE_No vs irAE_Low		s__Dorea_longicatena	irAE_Low	irAE_High	0.471498	0.853261	0.589263
s__Bacteroides_uniformis	irAE_Low	irAE_High	1.38109	1.37795	0.339844	0.899815	15	14	irAE_Low vs irAE_High		PWY-5097: L lysine biosynthesis VI	irAE_No	irAE_Low	0.0258243	0.374476	0.945996	0.968133	19	19	irAE_No vs irAE_Low		s__Bacteroides_eggerthii	irAE_No	irAE_No	-0.197177	1.85188	0.916056	0.991587	30	8	irAE_No vs irAE_High		PWY0 321: phenylacetate degradation I: aerobic	irAE_No	irAE_Low	0.0959274	1.84377	0.958937	0.989866	29	19	irAE_No vs irAE_Low		s__Alistipes_senegalensis	irAE_Low	irAE_Low	-0.509264	0.949486	0.600131
s__Bacteroides_vulgatus	irAE_Low	irAE_High	1.15247	1.16364	0.345339	0.899815	15	12	irAE_Low vs irAE_High		PWY-5004: superpathway of L citrulline metabolism	irAE_No	irAE_No	-0.0256117	0.392482	0.948893	0.968689	19	4	irAE_No vs irAE_Low		s__Lactococcus_garvieae	irAE_No	irAE_High	0.118927	1.16976	0.919831	0.991587	30	4	irAE_No vs irAE_High		PWY-1042: glycolysis IV: plant cytosol	irAE_No	irAE_Low	0.0110757	0.338111	0.974139	0.995957	29	29	irAE_No vs irAE_Low		s__Clostridium_perfringens	irAE_Low	irAE_Low	-0.187094	0.352942	0.604349
s__Odoribacter_splanchnicus	irAE_Low	irAE_Low	-0.4768	0.524747	0.384922	0.899815	15	10	irAE_Low vs irAE_High		PWY-6608: guanosine nucleotides degradation III	irAE_No	irAE_Low	0.0422957	0.671939	0.9507	0.96929	19	19	irAE_No vs irAE_Low		s__Lachnospiraceae_bacterium_5_1_63FAA	irAE_No	irAE_High	0.0729529	0.792882	0.927424	0.992579	30	16	irAE_No vs irAE_High		PWY-6263: superpathway of menaquinol 8 biosynthesis II	irAE_No	irAE_No	-0.0310044	1.23507	0.98018	0.998343	29	24	irAE_No vs irAE_Low		s__Fusobacterium_ulcerans	irAE_Low	irAE_Low	-0.356813	0.700908	0.61863
s__Parabacteroides_distasonis	irAE_Low	irAE_High	1.88728	1.90499	0.345195	0.899815	15	10	irAE_Low vs irAE_High		PWY-7187: pyrimidine deoxyribonucleotides de novo biosynthesis II	irAE_No	irAE_Low	0.0232007	0.400425	0.954615	0.972627	19	19	irAE_No vs irAE_Low		s__Clostridium_bolteae	irAE_No	irAE_High	0.116472	1.49861	0.938669	0.997645	30	21	irAE_No vs irAE_High		RIBOSYN2-PWY- flavin biosynthesis I: bacteria and plants	irAE_No	irAE_Low	0.0183349	0.852417	0.983017	0.999353	29	28	irAE_No vs irAE_Low		s__Collinsella_unclassified	irAE_Low	irAE_Low	-0.178068	0.366964	0.635007
s__Parabacteroides_goldsteinii	irAE_Low	irAE_Low	-1.34873	1.57453	0.411726	0.899815	15	7	irAE_Low vs irAE_High		PWY-7013: L 1 2 propanediol degradation	irAE_No	irAE_Low	0.0824059	1.77909	0.96371	0.976629	19	11	irAE_No vs irAE_Low		s__Roseburia_unclassified	irAE_No	irAE_High	0.0503676	0.61102	0.93496	0.997645	30	4	irAE_No vs irAE_High		GALACT GLUCUROCAT-PWY- superpathway of hexuronide and hexuronate degradation	irAE_No	irAE_Low	0.00828831	0.489183	0.986622	0.999659	29	28	irAE_No vs irAE_Low		s__Bacteroides_thetaiotaomicron	irAE_Low	irAE_High	0.527581	1.06198	0.627045
s__Prevotella_copri	irAE_Low	irAE_High	2.27201	2.6561	0.412359	0.899815	15	8	irAE_Low vs irAE_High		HEMESYN2-PWY- heme biosynthesis II: anaerobic	irAE_No	irAE_Low	0.0216883	0.768451	0.977882	0.98602	19	19	irAE_No vs irAE_Low		s__Atopobium_parvulum	irAE_No	irAE_High	0.0183203	0.647177	0.977641	0.998561	30	10	irAE_No vs irAE_High		PWY-7384: anaerobic energy metabolism: invertebrates: mitochondrial	irAE_No	irAE_No	-0.00503376	0.28379	0.985995	0.999659	29	3	irAE_No vs irAE_Low		s__Oscillibacter_unclassified	irAE_Low	irAE_Low	-0.510183	1.03183	0.628661
s__Prevotella_stercorea	irAE_Low	irAE_Low	-0.478088	0.490703	0.352891	0.899815	15	2	irAE_Low vs irAE_High		PWY-6353: purine nucleotides degradation II: aerobic	irAE_No	irAE_No	-0.0198623	0.745374	0.979117	0.986293	19	19	irAE_No vs irAE_Low		s__Bacteroides_nordii	irAE_No	irAE_No	-0.040656	1.23043	0.973903	0.998561	30	13	irAE_No vs irAE_High		PWY-7389: superpathway of anaerobic energy metabolism: invertebrates	irAE_No	irAE_No	-0.00497217	0.283214	0.986138	0.999659	29	3	irAE_No vs irAE_Low		s__Ruminococcus_lactaris	irAE_Low	irAE_Low	-0.371608	0.764912	0.634612
s__Alistipes_senegalensis	irAE_Low	irAE_Low	-1.26102	1.3203	0.362046	0.899815	15	9	irAE_Low vs irAE_High		PWY-6318: L phenylalanine degradation IV: mammalian: via side chain	irAE_No	irAE_Low	1.15e-15	0.407009	1	1	19	2	irAE_No vs irAE_Low		s__Odoribacter_splanchnicus	irAE_No	irAE_No	-0.0371622	1.22618	0.976063	0.998561	30	18	irAE_No vs irAE_High		PWY-7399: methylphosphonate degradation II	irAE_No	irAE_No	-0.0156332	0.933462	0.986776	0.999659	29	13	irAE_No vs irAE_Low		s__Bacteroides_uniformis	irAE_Low	irAE_High	0.683025	1.46331	0.647847
s__Granulicatella_unclassified	irAE_Low	irAE_Low	-0.217068	0.256212	0.416688	0.899815	15	3	irAE_Low vs irAE_High		feature	Reference level	Enrich group	coef	stderr	pval	qval	N	N.not.zero	Comparison		s__Streptococcus_vestibularis	irAE_No	irAE_High	0.0430886	1.05047	0.967607	0.998561	30	21	irAE_No vs irAE_High		FOLSYN-PWY- superpathway of tetrahydrofolate biosynthesis and salvage	irAE_No	irAE_Low	0.0108807	1.41781	0.99394	1	29	27	irAE_No vs irAE_Low		s__Methanobrevibacter_smithii	irAE_Low	irAE_Low	-0.121665	0.269392	0.658454
s__Streptococcus_gordonii	irAE_Low	irAE_High	0.452389	0.51547	0.400741	0.899815	15	4	irAE_Low vs irAE_High		PWY3O 19: ubiquinol 6 biosynthesis from 4 hydroxybenzoate: eukaryotic	irAE_No	irAE_High	1.31982	0.480547	0.0149914	0.270215	20	4	irAE_No vs irAE_High		s__Roseburia_hominis	irAE_No	irAE_High	0.0829537	1.33521	0.950955	0.998561	30	22	irAE_No vs irAE_High		LACTOSECAT-PWY- lactose and galactose degradation I	irAE_No	irAE_Low	0.0101336	0.983538	0.991865	1	29	29	irAE_No vs irAE_Low		s__Lachnospiraceae_bacterium_1_4_56FAA	irAE_Low	irAE_High	0.39759	0.909329	0.66861
s__Streptococcus_vestibularis	irAE_Low	irAE_High	0.782922	0.794857	0.347863	0.899815	15	3	irAE_Low vs irAE_High		PWY-6549: L glutamine biosynthesis III	irAE_No	irAE_High	1.93766	0.716067	0.0162628	0.288609	20	16	irAE_No vs irAE_High		s__Ruminococcus_lactaris	irAE_No	irAE_High	0.0760204	1.93094	0.968908	0.998561	30	16	irAE_No vs irAE_High		PRPP-PWY- superpathway of histidine: purine: and pyrimidine biosynthesis	irAE_No	irAE_No	-0.00773475	0.597639	0.989781	1	29	29	irAE_No vs irAE_Low		s__Anaerotruncus_colihominis	irAE_Low	irAE_High	0.361955	0.843986	0.674548
s__Eubacterium_eligens	irAE_Low	irAE_High	1.31004	1.40067	0.371672	0.899815	15	9	irAE_Low vs irAE_High		PWY66 367: ketogenesis	irAE_No	irAE_High	1.41691	0.615893	0.0361834	0.424645	20	4	irAE_No vs irAE_High		s__Clostridium_ramosum	irAE_No	irAE_High	0.025533	0.469309	0.957045	0.998561	30	6	irAE_No vs irAE_High		PWY-5188: tetrapyrrole biosynthesis I: from glutamate	irAE_No	irAE_No	-0.00526152	0.510376	0.99186	1	29	29	irAE_No vs irAE_Low		s__Bacteroides_faecis	irAE_Low	irAE_High	0.382086	0.986559	0.704364
s__Oscillibacter_unclassified	irAE_Low	irAE_Low	-1.03936	1.22944	0.417662	0.899815	15	12	irAE_Low vs irAE_High		PWY-7371: 1 4 dihydroxy 6 naphthoate biosynthesis II	irAE_No	irAE_High	1.82428	0.836804	0.045596	0.481056	20	13	irAE_No vs irAE_High		s__Citrobacter_freundii	irAE_No	irAE_High	0.0308875	0.898403	0.972847	0.998561	30	5	irAE_No vs irAE_High		PWY-5304: superpathway of sulfur oxidation: Acidianus ambivalens	irAE_No	irAE_No	-1.31e-15	0.189299	1	1	29	4	irAE_No vs irAE_Low		s__Parabacteroides_unclassified	irAE_Low	irAE_Low	-0.632031	1.50758	0.681406
s__Anaerotruncus_unclassified	irAE_Low	irAE_High	0.481192	0.496383	0.35521	0.899815	15	3	irAE_Low vs irAE_High		PWY-5910: superpathway of geranylgeranyldiphosphate biosynthesis I: via mevalonate	irAE_No	irAE_High	1.24002	0.581773	0.0499992	0.514076	20	10	irAE_No vs irAE_High		s__Pyramidobacter_piscolens	irAE_No	irAE_High	0.101875	1.49438	0.946191	0.998561	30	12	irAE_No vs irAE_High		PWY-5667: CDP diacylglycerol biosynthesis I	irAE_No	irAE_Low	0.00528945	0.405791	0.989708	1	29	29	irAE_No vs irAE_Low		s__Lactobacillus_mucosae	irAE_Low	irAE_Low	-0.203092	0.537748	0.711339
s__Megasphaera_unclassified	irAE_Low	irAE_High	1.4185	1.64338	0.408273	0.899815	15	5	irAE_Low vs irAE_High		P124-PWY- Bifidobacterium shunt	irAE_No	irAE_High	1.58446	0.759872	0.0545551	0.538178	20	14	irAE_No vs irAE_High		s__Streptococcus_anginosus	irAE_No	irAE_High	0.023202	1.18481	0.984532	0.998754	30	22	irAE_No vs irAE_High		PWY-6609: adenine and adenosine salvage III	irAE_No	irAE_No	-0.00441557	0.383373	0.990906	1	29	29	irAE_No vs irAE_Low		s__Lactobacillus_plantarum	irAE_Low	irAE_High	0.209879	0.572249	0.719281
s__Veillonella_parvula	irAE_Low	irAE_High	1.75494	1.67945	0.320649	0.899815	15	11	irAE_Low vs irAE_High		PWY-5897: superpathway of menaquinol 11 biosynthesis	irAE_No	irAE_High	2.07742	1.02072	0.0598922	0.543122	20	19	irAE_No vs irAE_High		s__Dorea_longicatena	irAE_No	irAE_No	-0.0249642	1.40503	0.985965	0.998754	30	24	irAE_No vs irAE_High		PWY-6612: superpathway of tetrahydrofolate biosynthesis	irAE_No	irAE_Low	0.0108999	1.45273	0.994076	1	29	27	irAE_No vs irAE_Low		s__Streptococcus_parasanguinis	irAE_Low	irAE_Low	-0.31199	0.792775	0.699848
s__Escherichia_unclassified	irAE_Low	irAE_Low	-1.7703	2.12537	0.424327	0.899815	15	10	irAE_Low vs irAE_High		PWY-5898: superpathway of menaquinol 12 biosynthesis	irAE_No	irAE_High	2.07742	1.02072	0.0598922	0.543122	20	19	irAE_No vs irAE_High		s__Ruminococcus_bromii	irAE_No	irAE_High	0.013607	1.22621	0.991234	0.998813	30	10	irAE_No vs irAE_High		PWY-6630: superpathway of L tyrosine biosynthesis	irAE_No	irAE_Low	0.00252912	0.835235	0.997609	1	29	27	irAE_No vs irAE_Low		s__Streptococcus_salivarius	irAE_Low	irAE_Low	-0.272902	0.686416	0.69694
s__Bacteroides_ovatus	irAE_Low	irAE_High	1.36032	1.66531	0.433039	0.900289	15	14	irAE_Low vs irAE_High		PWY-5899: superpathway of menaquinol 13 biosynthesis	irAE_No	irAE_High	2.07742	1.02072	0.0598922	0.543122	20	19	irAE_No vs irAE_High		s__Fusobacterium_periodonticum	irAE_No	irAE_High	0.00837882	0.810891	0.991838	0.998813	30	6	irAE_No vs irAE_High		PWY0 1319: CDP diacylglycerol biosynthesis II	irAE_No	irAE_Low	0.00513443	0.405832	0.99001	1	29	29	irAE_No vs irAE_Low		s__Lachnospiraceae_bacterium_3_1_46FAA	irAE_Low	irAE_Low	-0.23563	0.606845	0.703645
s__Alistipes_indistinctus	irAE_Low	irAE_Low	-0.82969	1.12895	0.479267	0.90304	15	4	irAE_Low vs irAE_High		GLYCOGENSYNTH-PWY- glycogen biosynthesis I: from ADP D Glucose	irAE_No	irAE_High	0.750967	0.37518	0.0637535	0.546097	20	20	irAE_No vs irAE_High		s__Lachnospiraceae_bacterium_3_1_57FAA_CT1	irAE_No	irAE_No	-8.49e-16	0.515653	1	1	30	5	irAE_No vs irAE_High		feature	Reference level	Enrich group	coef	stderr	pval	qval	N	N.not.zero	Comparison		s__Lachnospiraceae_bacterium_8_1_57FAA	irAE_Low	irAE_High	0.245711	0.63618	0.705134
s__Alistipes_shahii	irAE_Low	irAE_High	1.59626	2.10823	0.466421	0.90304	15	11	irAE_Low vs irAE_High		P122-PWY- heterolactic fermentation	irAE_No	irAE_High	3.48061	1.72418	0.0617642	0.546097	20	16	irAE_No vs irAE_High		s__Klebsiella_unclassified	irAE_No	irAE_No	-3.55e-16	0.586616	1	1	30	4	irAE_No vs irAE_High		PWY-6731: starch degradation III	irAE_No	irAE_No	-3.71187	1.59076	0.0279685	0.226692	30	22	irAE_No vs irAE_High		s__Lachnospiraceae_bacterium_9_1_43BFAA	irAE_Low	irAE_High	0.211623	0.575354	0.718513
s__Streptococcus_australis	irAE_Low	irAE_High	0.309537	0.418161	0.476179	0.90304	15	2	irAE_Low vs irAE_High		PWY-7198: pyrimidine deoxyribonucleotides de novo biosynthesis IV	irAE_No	irAE_High	2.00546	0.999778	0.0632494	0.546097	20	19	irAE_No vs irAE_High		feature	Reference level	Enrich group	coef	stderr	pval	qval	N	N.not.zero	Comparison		PWY-6936: seleno amino acid biosynthesis	irAE_No	irAE_High	1.07523	0.489279	0.0374611	0.260718	30	30	irAE_No vs irAE_High		s__Acidaminococcus_fermentans	irAE_Low	irAE_High	0.0925225	0.251568	0.718535
s__Streptococcus_mitis_oralis_pneumoniae	irAE_Low	irAE_High	0.334759	0.452234	0.476179	0.90304	15	2	irAE_Low vs irAE_High		PWY-7210: pyrimidine deoxyribonucleotides biosynthesis from CTP	irAE_No	irAE_High	1.96688	0.989677	0.0654535	0.546097	20	19	irAE_No vs irAE_High		s__Veillonella_unclassified	irAE_Low	irAE_High	4.13244	0.680925	0.000506413	0.0351595	11	11	irAE_Low vs irAE_High		PWY-6876: isopropanol biosynthesis	irAE_No	irAE_No	-3.88124	1.88486	0.0500384	0.28503	30	14	irAE_No vs irAE_High		s__Megasphaera_unclassified	irAE_Low	irAE_Low	-0.171197	0.416038	0.686941
s__Clostridium_asparagiforme	irAE_Low	irAE_High	0.60215	0.830468	0.485028	0.90304	15	7	irAE_Low vs irAE_High		HISDEG-PWY- L histidine degradation I	irAE_No	irAE_High	0.909212	0.461479	0.067562	0.55416	20	20	irAE_No vs irAE_High		s__Lactobacillus_salivarius	irAE_Low	irAE_Low	-6.24815	1.08749	0.000701685	0.0426274	11	6	irAE_Low vs irAE_High		PWY-5104: L isoleucine biosynthesis IV	irAE_No	irAE_High	1.39544	0.683314	0.0518181	0.285589	30	30	irAE_No vs irAE_High		s__Fusobacterium_varium	irAE_Low	irAE_Low	-0.214951	0.554322	0.704016
s__Clostridium_nexile	irAE_Low	irAE_Low	-0.116883	0.160955	0.484376	0.90304	15	2	irAE_Low vs irAE_High		PWY-5676: acetyl CoA fermentation to butanoate II	irAE_No	irAE_High	0.571386	0.2926	0.0697623	0.56585	20	20	irAE_No vs irAE_High		s__Eubacterium_rectale	irAE_Low	irAE_Low	-4.41726	0.935291	0.00215035	0.0746479	11	11	irAE_Low vs irAE_High		COMPLETE ARO-PWY- superpathway of aromatic amino acid biosynthesis	irAE_No	irAE_High	0.359348	0.187811	0.0672212	0.319451	30	30	irAE_No vs irAE_High		s__Bacteroides_cellulosilyticus	irAE_Low	irAE_High	0.603476	1.73183	0.732678
s__Coprococcus_comes	irAE_Low	irAE_High	0.758982	1.01562	0.472083	0.90304	15	9	irAE_Low vs irAE_High		PWY-5791: 1 4 dihydroxy 2 naphthoate biosynthesis II: plants	irAE_No	irAE_High	2.17199	1.11859	0.0711931	0.566828	20	19	irAE_No vs irAE_High		s__Bifidobacterium_dentium	irAE_Low	irAE_Low	-4.11598	1.06885	0.00628558	0.127283	11	9	irAE_Low vs irAE_High		PWY-3781: aerobic respiration I: cytochrome c	irAE_No	irAE_High	2.99832	1.56706	0.067223	0.319451	30	19	irAE_No vs irAE_High		s__Haemophilus_parainfluenzae	irAE_Low	irAE_Low	-0.323086	0.930311	0.733541
s__Lachnospiraceae_bacterium_7_1_58FAA	irAE_Low	irAE_Low	-0.648497	0.855938	0.466142	0.90304	15	4	irAE_Low vs irAE_High		PWY-5837: 1 4 dihydroxy 2 naphthoate biosynthesis I	irAE_No	irAE_High	2.17199	1.11859	0.0711931	0.566828	20	19	irAE_No vs irAE_High		s__Bifidobacterium_longum	irAE_Low	irAE_Low	-5.6419	1.55264	0.00835613	0.13321	11	7	irAE_Low vs irAE_High		P185-PWY- formaldehyde assimilation III: dihydroxyacetone cycle	irAE_No	irAE_No	-1.24336	0.653979	0.0688602	0.322324	30	30	irAE_No vs irAE_High		s__Bacteroides_dorei	irAE_Low	irAE_High	0.635795	1.91726	0.74509
s__Catenibacterium_mitsuokai	irAE_Low	irAE_Low	-0.318151	0.404294	0.449571	0.90304	15	3	irAE_Low vs irAE_High		PWY-4242: pantothenate and coenzyme A biosynthesis III	irAE_No	irAE_High	0.537088	0.281246	0.075489	0.583143	20	20	irAE_No vs irAE_High		s__Porphyromonas_asaccharolytica	irAE_Low	irAE_Low	-0.795505	0.214429	0.00755605	0.13321	11	2	irAE_Low vs irAE_High		CENTFERM-PWY- pyruvate fermentation to butanoate	irAE_No	irAE_High	1.54058	0.857072	0.0843474	0.347306	30	29	irAE_No vs irAE_High		s__Bifidobacterium_pseudocatenulatum	irAE_Low	irAE_Low	-0.565935	1.77254	0.754229
s__Holdemania_unclassified	irAE_Low	irAE_High	0.435793	0.554725	0.450314	0.90304	15	3	irAE_Low vs irAE_High		PWY-5505: L glutamate and L glutamine biosynthesis	irAE_No	irAE_High	1.26621	0.666255	0.0767636	0.584715	20	18	irAE_No vs irAE_High		s__Veillonella_atypica	irAE_Low	irAE_High	3.3811	0.932453	0.00844224	0.13321	11	11	irAE_Low vs irAE_High		PWY-6590: superpathway of Clostridium acetobutylicum acidogenic fermentation	irAE_No	irAE_High	1.52674	0.849751	0.0844792	0.347306	30	29	irAE_No vs irAE_High		s__Alistipes_onderdonkii	irAE_Low	irAE_High	0.338786	1.03693	0.748712
s__Bilophila_wadsworthia	irAE_Low	irAE_Low	-0.664893	0.913005	0.483167	0.90304	15	9	irAE_Low vs irAE_High		PWY-5863: superpathway of phylloquinol biosynthesis	irAE_No	irAE_High	1.8643	0.997533	0.081288	0.593402	20	19	irAE_No vs irAE_High		s__Lachnospiraceae_bacterium_1_1_57FAA	irAE_Low	irAE_Low	-2.98247	0.892144	0.0123681	0.158181	11	5	irAE_Low vs irAE_High		HOMOSER METSYN-PWY- L methionine biosynthesis I	irAE_No	irAE_High	0.881661	0.49981	0.0899516	0.359807	30	30	irAE_No vs irAE_High		s__Escherichia_coli	irAE_Low	irAE_Low	-0.458733	1.46312	0.758499
s__Akkermansia_muciniphila	irAE_Low	irAE_Low	-0.883914	1.21714	0.484354	0.90304	15	7	irAE_Low vs irAE_High		PWY-5941: glycogen degradation II: eukaryotic	irAE_No	irAE_High	1.83252	1.00938	0.089491	0.620105	20	18	irAE_No vs irAE_High		s__Bifidobacterium_adolescentis	irAE_Low	irAE_Low	-2.82576	0.891061	0.0156811	0.181452	11	5	irAE_Low vs irAE_High		METSYN-PWY- L homoserine and L methionine biosynthesis	irAE_No	irAE_High	0.782852	0.456205	0.0985292	0.376771	30	30	irAE_No vs irAE_High		s__Lachnospiraceae_bacterium_3_1_57FAA_CT1	irAE_Low	irAE_Low	-0.159554	0.52346	0.764998
s__Clostridium_leptum	irAE_Low	irAE_High	0.576776	0.801397	0.488181	0.90436	15	5	irAE_Low vs irAE_High		PWY-5005: biotin biosynthesis II	irAE_No	irAE_High	1.90991	1.08504	0.09874	0.636557	20	18	irAE_No vs irAE_High		s__Clostridium_bartlettii	irAE_Low	irAE_Low	-1.13191	0.361803	0.0166438	0.186806	11	4	irAE_Low vs irAE_High		MET SAM-PWY- superpathway of S adenosyl L methionine biosynthesis	irAE_No	irAE_High	0.765512	0.453675	0.103974	0.383064	30	30	irAE_No vs irAE_High		s__Eggerthella_lenta	irAE_Low	irAE_Low	-0.107423	0.393653	0.788923
s__Alistipes_sp_AP11	irAE_Low	irAE_Low	-0.271811	0.414438	0.52672	0.908736	15	5	irAE_Low vs irAE_High		PWY-6876: isopropanol biosynthesis	irAE_No	irAE_High	1.32653	0.76774	0.104542	0.660741	20	4	irAE_No vs irAE_High		s__Acidaminococcus_fermentans	irAE_Low	irAE_Low	-1.87002	0.603028	0.0172968	0.186806	11	3	irAE_Low vs irAE_High		PWY-7392: taxadiene biosynthesis: engineered	irAE_No	irAE_No	-1.86663	1.11104	0.105399	0.386464	30	28	irAE_No vs irAE_High		s__Coprococcus_catus	irAE_Low	irAE_Low	-0.3032	1.11818	0.79023
s__Streptococcus_sanguinis	irAE_Low	irAE_Low	-0.219827	0.331642	0.522415	0.908736	15	4	irAE_Low vs irAE_High		PWY-5840: superpathway of menaquinol 7 biosynthesis	irAE_No	irAE_High	1.59143	0.92952	0.107469	0.664849	20	19	irAE_No vs irAE_High		s__Lachnospiraceae_bacterium_1_4_56FAA	irAE_Low	irAE_Low	-0.934008	0.312856	0.0203578	0.201916	11	3	irAE_Low vs irAE_High		ARO-PWY- chorismate biosynthesis I	irAE_No	irAE_High	0.361296	0.216013	0.106884	0.387741	30	30	irAE_No vs irAE_High		s__Lachnospiraceae_bacterium_5_1_57FAA	irAE_Low	irAE_Low	-0.108328	0.385929	0.783051
s__Lachnospiraceae_bacterium_2_1_58FAA	irAE_Low	irAE_Low	-0.638412	0.970529	0.52552	0.908736	15	4	irAE_Low vs irAE_High		PWY-5659: GDP mannose biosynthesis	irAE_No	irAE_High	0.581901	0.342436	0.109901	0.668566	20	20	irAE_No vs irAE_High		s__Megasphaera_unclassified	irAE_Low	irAE_Low	-2.82208	1.00469	0.0261868	0.240128	11	5	irAE_Low vs irAE_High		PWY0 162: superpathway of pyrimidine ribonucleotides de novo biosynthesis	irAE_No	irAE_High	1.07034	0.654773	0.114648	0.40495	30	30	irAE_No vs irAE_High		s__Roseburia_unclassified	irAE_Low	irAE_Low	-0.161083	0.587009	0.787775
s__Ruminococcus_bromii	irAE_Low	irAE_High	0.934868	1.41128	0.522671	0.908736	15	10	irAE_Low vs irAE_High		COLANSYN-PWY- colanic acid building blocks biosynthesis	irAE_No	irAE_High	0.672997	0.396945	0.110642	0.670282	20	20	irAE_No vs irAE_High		s__Megasphaera_elsdenii	irAE_Low	irAE_Low	-1.2764	0.460775	0.0276897	0.244676	11	2	irAE_Low vs irAE_High		PWY-5910: superpathway of geranylgeranyldiphosphate biosynthesis I: via mevalonate	irAE_No	irAE_No	-1.61267	1.04537	0.135473	0.446344	30	27	irAE_No vs irAE_High		s__Bilophila_unclassified	irAE_Low	irAE_Low	-0.227205	0.822825	0.786485
s__Bacteroides_nordii	irAE_Low	irAE_High	0.299244	0.462348	0.532061	0.91206	15	5	irAE_Low vs irAE_High		PHOSLIPSYN-PWY- superpathway of phospholipid biosynthesis I: bacteria	irAE_No	irAE_High	0.648911	0.396028	0.122108	0.707449	20	20	irAE_No vs irAE_High		s__Lactobacillus_fermentum	irAE_Low	irAE_Low	-1.18439	0.499861	0.0496479	0.360132	11	3	irAE_Low vs irAE_High		PWY-6163: chorismate biosynthesis from 3 dehydroquinate	irAE_No	irAE_High	0.343383	0.222237	0.134883	0.446344	30	30	irAE_No vs irAE_High		s__Alistipes_shahii	irAE_Low	irAE_Low	-0.428016	1.60161	0.79318
s__Streptococcus_parasanguinis	irAE_Low	irAE_High	0.526928	0.846716	0.547659	0.922064	15	11	irAE_Low vs irAE_High		PWY-5030: L histidine degradation III	irAE_No	irAE_High	0.961628	0.590632	0.124314	0.717382	20	20	irAE_No vs irAE_High		s__Lactobacillus_mucosae	irAE_Low	irAE_Low	-3.56607	1.51801	0.0511492	0.362164	11	4	irAE_Low vs irAE_High		NONMEVIPP-PWY- methylerythritol phosphate pathway I	irAE_No	irAE_High	0.198623	0.130144	0.139517	0.450434	30	30	irAE_No vs irAE_High		s__Bacteroides_intestinalis	irAE_Low	irAE_Low	-0.342858	1.44176	0.815478
s__Ruminococcus_lactaris	irAE_Low	irAE_High	0.831308	1.40225	0.566453	0.928806	15	5	irAE_Low vs irAE_High		RIBOSYN2-PWY- flavin biosynthesis I: bacteria and plants	irAE_No	irAE_High	1.41458	0.870497	0.124979	0.718385	20	20	irAE_No vs irAE_High		s__Rothia_mucilaginosa	irAE_Low	irAE_High	2.24659	0.989406	0.0574224	0.382291	11	6	irAE_Low vs irAE_High		PWY-7209: superpathway of pyrimidine ribonucleosides degradation	irAE_No	irAE_High	2.32097	1.55519	0.148106	0.467998	30	22	irAE_No vs irAE_High		s__Alistipes_putredinis	irAE_Low	irAE_Low	-0.664376	2.6506	0.805725
s__Ruminococcus_sp_5_1_39BFAA	irAE_Low	irAE_Low	-0.321875	0.540908	0.565023	0.928806	15	7	irAE_Low vs irAE_High		PWY-5695: urate biosynthesis inosine 5 phosphate degradation	irAE_No	irAE_High	0.42973	0.267066	0.128439	0.724021	20	20	irAE_No vs irAE_High		s__Eubacterium_ramulus	irAE_Low	irAE_High	2.01547	0.921579	0.0649683	0.399678	11	6	irAE_Low vs irAE_High		HSERMETANA-PWY- L methionine biosynthesis III	irAE_No	irAE_High	0.871737	0.594317	0.154902	0.476658	30	30	irAE_No vs irAE_High		s__Clostridium_citroniae	irAE_Low	irAE_High	0.209439	0.97071	0.832288
s__Clostridium_bolteae	irAE_Low	irAE_Low	-0.498263	0.908939	0.595592	0.946116	15	10	irAE_Low vs irAE_High		PWY0 1298: superpathway of pyrimidine deoxyribonucleosides degradation	irAE_No	irAE_High	0.81769	0.513902	0.132429	0.735157	20	20	irAE_No vs irAE_High		s__Oscillibacter_unclassified	irAE_Low	irAE_Low	-3.27361	1.52172	0.0684863	0.409726	11	7	irAE_Low vs irAE_High		P125-PWY- superpathway of: R R: butanediol biosynthesis	irAE_No	irAE_No	-1.08744	0.747047	0.157935	0.477117	30	7	irAE_No vs irAE_High		s__Clostridium_symbiosum	irAE_Low	irAE_Low	-0.273232	1.27588	0.833516
s__Clostridium_hathewayi	irAE_Low	irAE_Low	-0.637153	1.19663	0.606038	0.948957	15	6	irAE_Low vs irAE_High		P441-PWY- superpathway of N acetylneuraminate degradation	irAE_No	irAE_High	0.582003	0.371064	0.137621	0.748283	20	20	irAE_No vs irAE_High		s__Eubacterium_hallii	irAE_Low	irAE_Low	-2.15328	1.02527	0.073848	0.418695	11	7	irAE_Low vs irAE_High		PWY-5347: superpathway of L methionine biosynthesis: transsulfuration	irAE_No	irAE_High	0.664668	0.455131	0.156638	0.477117	30	30	irAE_No vs irAE_High		s__Eubacterium_rectale	irAE_Low	irAE_High	0.420319	1.76565	0.815289
s__Clostridium_symbiosum	irAE_Low	irAE_Low	-0.605128	1.15083	0.610475	0.948957	15	6	irAE_Low vs irAE_High		PWY-6731: starch degradation III	irAE_No	irAE_High	1.668	1.07172	0.140462	0.748283	20	7	irAE_No vs irAE_High		s__Coprococcus_comes	irAE_Low	irAE_Low	-2.42168	1.15198	0.0736333	0.418695	11	8	irAE_Low vs irAE_High		PEPTIDOGLYCANSYN-PWY- peptidoglycan biosynthesis I: meso diaminopimelate containing	irAE_No	irAE_High	0.175923	0.121844	0.161199	0.478316	30	30	irAE_No vs irAE_High		s__Coprobacillus_unclassified	irAE_Low	irAE_Low	-0.196284	0.85252	0.821235
s__Roseburia_unclassified	irAE_Low	irAE_High	0.348227	0.656946	0.607631	0.948957	15	2	irAE_Low vs irAE_High		PWY-5304: superpathway of sulfur oxidation: Acidianus ambivalens	irAE_No	irAE_High	0.46555	0.313311	0.158019	0.784899	20	4	irAE_No vs irAE_High		s__Faecalibacterium_prausnitzii	irAE_Low	irAE_Low	-1.594	0.759695	0.0740668	0.418695	11	11	irAE_Low vs irAE_High		PWY-7187: pyrimidine deoxyribonucleotides de novo biosynthesis II	irAE_No	irAE_High	0.473471	0.336406	0.171609	0.493056	30	30	irAE_No vs irAE_High		s__Dialister_invisus	irAE_Low	irAE_Low	-0.47393	1.84379	0.800887
s__Coprococcus_sp_ART55_1	irAE_Low	irAE_High	0.228332	0.453073	0.625204	0.959971	15	4	irAE_Low vs irAE_High		PWY-7560: methylerythritol phosphate pathway II	irAE_No	irAE_No	-0.680136	0.457768	0.158055	0.784899	20	20	irAE_No vs irAE_High		s__Gordonibacter_pamelaeae	irAE_Low	irAE_Low	-1.06155	0.523942	0.0823865	0.434578	11	3	irAE_Low vs irAE_High		PWY-6387: UDP N acetylmuramoyl pentapeptide biosynthesis I: meso diaminopimelate containing	irAE_No	irAE_High	0.173402	0.12945	0.192449	0.523624	30	30	irAE_No vs irAE_High		s__Klebsiella_pneumoniae	irAE_Low	irAE_High	0.412134	1.7509	0.817319
s__Dorea_unclassified	irAE_Low	irAE_High	0.285469	0.575115	0.630363	0.962742	15	2	irAE_Low vs irAE_High		DENOVOPURINE2-PWY- superpathway of purine nucleotides de novo biosynthesis II	irAE_No	irAE_High	0.463639	0.31608	0.163071	0.796328	20	20	irAE_No vs irAE_High		s__Prevotella_copri	irAE_Low	irAE_High	3.16129	1.54971	0.0807224	0.434578	11	5	irAE_Low vs irAE_High		PWY-5845: superpathway of menaquinol 9 biosynthesis	irAE_No	irAE_No	-1.67248	1.27	0.199811	0.530533	30	26	irAE_No vs irAE_High		s__Pyramidobacter_piscolens	irAE_Low	irAE_High	0.207976	0.97826	0.834705
s__Mitsuokella_unclassified	irAE_Low	irAE_High	0.528815	1.10468	0.642444	0.974445	15	3	irAE_Low vs irAE_High		PPGPPMET-PWY- ppGpp biosynthesis	irAE_No	irAE_High	1.29588	0.885428	0.163952	0.796328	20	20	irAE_No vs irAE_High		s__Granulicatella_unclassified	irAE_Low	irAE_High	1.25063	0.619197	0.0831601	0.434578	11	3	irAE_Low vs irAE_High		PWY-5850: superpathway of menaquinol 6 biosynthesis I	irAE_No	irAE_No	-1.67248	1.27	0.199811	0.530533	30	26	irAE_No vs irAE_High		s__Bifidobacterium_bifidum	irAE_Low	irAE_Low	-0.0896171	0.922521	0.923989
s__Rothia_mucilaginosa	irAE_Low	irAE_High	0.162987	0.704793	0.82178	0.976054	15	7	irAE_Low vs irAE_High		PWY-6270: isoprene biosynthesis I	irAE_No	irAE_No	-0.652524	0.444097	0.162404	0.796328	20	20	irAE_No vs irAE_High		s__Streptococcus_australis	irAE_Low	irAE_High	1.27738	0.648163	0.0893894	0.462162	11	3	irAE_Low vs irAE_High		PWY-5896: superpathway of menaquinol 10 biosynthesis	irAE_No	irAE_No	-1.67248	1.27	0.199811	0.530533	30	26	irAE_No vs irAE_High		s__Odoribacter_splanchnicus	irAE_Low	irAE_Low	-0.0727159	0.670265	0.915148
s__Bifidobacterium_dentium	irAE_Low	irAE_High	0.246149	1.23482	0.845991	0.976054	15	8	irAE_Low vs irAE_High		CALVIN-PWY- Calvin Benson Bassham cycle	irAE_No	irAE_High	0.406739	0.290802	0.182243	0.807473	20	20	irAE_No vs irAE_High		s__Fusobacterium_mortiferum	irAE_Low	irAE_High	1.91987	0.979815	0.0908977	0.465014	11	2	irAE_Low vs irAE_High		PWY-7456: mannan degradation	irAE_No	irAE_High	1.58411	1.2004	0.19891	0.530533	30	26	irAE_No vs irAE_High		s__Parabacteroides_johnsonii	irAE_Low	irAE_High	0.0984746	0.952589	0.919131
s__Adlercreutzia_equolifaciens	irAE_Low	irAE_Low	-0.26076	0.970792	0.793693	0.976054	15	6	irAE_Low vs irAE_High		COA-PWY- coenzyme A biosynthesis I	irAE_No	irAE_High	0.391282	0.282864	0.18682	0.807473	20	20	irAE_No vs irAE_High		s__Streptococcus_infantis	irAE_Low	irAE_High	1.04917	0.543417	0.0948265	0.471163	11	3	irAE_Low vs irAE_High		PWY-5860: superpathway of demethylmenaquinol 6 biosynthesis I	irAE_No	irAE_No	-1.71355	1.31429	0.204185	0.537	30	26	irAE_No vs irAE_High		s__Enterococcus_faecium	irAE_Low	irAE_High	0.104908	0.789035	0.896119
s__Collinsella_aerofaciens	irAE_Low	irAE_High	0.450788	1.49114	0.768609	0.976054	15	13	irAE_Low vs irAE_High		GLYCOLYSIS E D: superpathway of glycolysis and Entner Doudoroff	irAE_No	irAE_High	0.720072	0.515505	0.18279	0.807473	20	20	irAE_No vs irAE_High		s__Eubacterium_sp_3_1_31	irAE_Low	irAE_Low	-0.507735	0.264103	0.0959776	0.471163	11	2	irAE_Low vs irAE_High		PWY-5862: superpathway of demethylmenaquinol 9 biosynthesis	irAE_No	irAE_No	-1.71355	1.31429	0.204185	0.537	30	26	irAE_No vs irAE_High		s__Weissella_cibaria	irAE_Low	irAE_Low	-0.0255039	0.178901	0.88867
s__Eggerthella_unclassified	irAE_Low	irAE_High	0.164805	0.765669	0.833904	0.976054	15	5	irAE_Low vs irAE_High		HEME BIOSYNTHESIS II: heme biosynthesis I: aerobic	irAE_No	irAE_High	1.26513	0.912191	0.185733	0.807473	20	19	irAE_No vs irAE_High		s__Holdemania_filiformis	irAE_Low	irAE_Low	-1.61979	0.865738	0.103527	0.498161	11	5	irAE_Low vs irAE_High		PWY-6386: UDP N acetylmuramoyl pentapeptide biosynthesis II: lysine containing	irAE_No	irAE_High	0.155735	0.121622	0.212129	0.551475	30	30	irAE_No vs irAE_High		s__Clostridium_asparagiforme	irAE_Low	irAE_Low	-0.0977533	1.0062	0.923984
s__Slackia_piriformis	irAE_Low	irAE_Low	-0.226353	0.483095	0.64944	0.976054	15	2	irAE_Low vs irAE_High		HEXITOLDEGSUPER-PWY- superpathway of hexitol degradation: bacteria	irAE_No	irAE_High	0.92886	0.651664	0.174528	0.807473	20	20	irAE_No vs irAE_High		s__Corynebacterium_durum	irAE_Low	irAE_High	0.318182	0.176045	0.113648	0.501784	11	2	irAE_Low vs irAE_High		TRNA CHARGING-PWY- tRNA charging	irAE_No	irAE_High	0.556036	0.435054	0.212959	0.552116	30	30	irAE_No vs irAE_High		s__Eubacterium_ventriosum	irAE_Low	irAE_Low	-0.0945731	0.939333	0.921231
s__Bacteroides_cellulosilyticus	irAE_Low	irAE_Low	-0.556375	1.76671	0.759294	0.976054	15	9	irAE_Low vs irAE_High		P461-PWY- hexitol fermentation to lactate: formate: ethanol and acetate	irAE_No	irAE_High	1.14656	0.814639	0.179679	0.807473	20	20	irAE_No vs irAE_High		s__Olsenella_uli	irAE_Low	irAE_High	0.318182	0.176045	0.113648	0.501784	11	2	irAE_Low vs irAE_High		PWY-6859: all trans farnesol biosynthesis	irAE_No	irAE_No	-1.70758	1.34389	0.215559	0.55698	30	28	irAE_No vs irAE_High		s__Lachnospiraceae_bacterium_7_1_58FAA	irAE_Low	irAE_Low	-0.0787217	0.753972	0.918326
s__Bacteroides_finegoldii	irAE_Low	irAE_High	0.594981	1.50077	0.700101	0.976054	15	5	irAE_Low vs irAE_High		PWY-5100: pyruvate fermentation to acetate and lactate II	irAE_No	irAE_High	0.348848	0.245433	0.175671	0.807473	20	20	irAE_No vs irAE_High		s__Gemella_sanguinis	irAE_Low	irAE_High	0.318182	0.176045	0.113648	0.501784	11	2	irAE_Low vs irAE_High		PWY-7279: aerobic respiration II: cytochrome c: yeast	irAE_No	irAE_High	1.97174	1.56498	0.219334	0.560131	30	19	irAE_No vs irAE_High		s__Ruminococcus_sp_5_1_39BFAA	irAE_Low	irAE_High	0.0863233	0.597827	0.887246
s__Bacteroides_intestinalis	irAE_Low	irAE_Low	-0.552691	1.25442	0.668878	0.976054	15	8	irAE_Low vs irAE_High		PWY-7197: pyrimidine deoxyribonucleotide phosphorylation	irAE_No	irAE_High	0.333268	0.232029	0.17144	0.807473	20	20	irAE_No vs irAE_High		s__Streptococcus_mutans	irAE_Low	irAE_Low	-0.637753	0.35398	0.114605	0.501784	11	3	irAE_Low vs irAE_High		PWY-5659: GDP mannose biosynthesis	irAE_No	irAE_High	0.637178	0.513052	0.225785	0.570015	30	30	irAE_No vs irAE_High		s__Holdemania_unclassified	irAE_Low	irAE_Low	-0.0432804	0.395877	0.914494
s__Bacteroides_stercoris	irAE_Low	irAE_High	0.220709	1.08327	0.84264	0.976054	15	6	irAE_Low vs irAE_High		PWY-7209: superpathway of pyrimidine ribonucleosides degradation	irAE_No	irAE_High	2.25657	1.60301	0.179602	0.807473	20	15	irAE_No vs irAE_High		s__Bilophila_wadsworthia	irAE_Low	irAE_Low	-1.7066	0.953771	0.116695	0.506131	11	6	irAE_Low vs irAE_High		PWY-5083: NAD NADH phosphorylation and dephosphorylation	irAE_No	irAE_No	-1.88074	1.53652	0.232354	0.580886	30	29	irAE_No vs irAE_High		s__Veillonella_atypica	irAE_Low	irAE_Low	-0.103697	0.783533	0.896594
s__Bacteroides_xylanisolvens	irAE_Low	irAE_High	0.392546	1.74767	0.826804	0.976054	15	11	irAE_Low vs irAE_High		PWY-7187: pyrimidine deoxyribonucleotides de novo biosynthesis II	irAE_No	irAE_High	0.45368	0.3312	0.190904	0.812755	20	20	irAE_No vs irAE_High		s__Bifidobacterium_bifidum	irAE_Low	irAE_Low	-2.75582	1.56322	0.121286	0.517063	11	4	irAE_Low vs irAE_High		PWY-5838: superpathway of menaquinol 8 biosynthesis I	irAE_No	irAE_No	-1.62071	1.32715	0.233402	0.582559	30	28	irAE_No vs irAE_High		s__Bacteroides_massiliensis	irAE_Low	irAE_Low	-0.0211142	0.252205	0.934466
s__Coprobacter_fastidiosus	irAE_Low	irAE_High	0.365451	0.946278	0.70744	0.976054	15	5	irAE_Low vs irAE_High		PWY-7539: 6 hydroxymethyl dihydropterin diphosphate biosynthesis III: Chlamydia	irAE_No	irAE_High	0.699351	0.512616	0.1926	0.812755	20	20	irAE_No vs irAE_High		s__Actinomyces_graevenitzii	irAE_Low	irAE_High	0.807631	0.483492	0.138764	0.541324	11	2	irAE_Low vs irAE_High		PWY-5861: superpathway of demethylmenaquinol 8 biosynthesis	irAE_No	irAE_No	-1.67377	1.37326	0.234287	0.582634	30	28	irAE_No vs irAE_High		s__Bacteroides_caccae	irAE_Low	irAE_Low	-0.0453603	0.831163	0.957249
s__Paraprevotella_clara	irAE_Low	irAE_High	0.188005	0.750515	0.807271	0.976054	15	4	irAE_Low vs irAE_High		RHAMCAT-PWY- L rhamnose degradation I	irAE_No	irAE_High	0.447123	0.325975	0.190343	0.812755	20	20	irAE_No vs irAE_High		s__Bacteroides_plebeius	irAE_Low	irAE_High	2.29385	1.36147	0.135889	0.541324	11	3	irAE_Low vs irAE_High		AEROBACTINSYN-PWY- aerobactin biosynthesis	irAE_No	irAE_No	-2.47416	2.05143	0.239081	0.588156	30	12	irAE_No vs irAE_High		s__Flavonifractor_plautii	irAE_Low	irAE_Low	-0.0517562	1.11346	0.963582
s__Paraprevotella_unclassified	irAE_Low	irAE_High	0.475485	1.21604	0.70399	0.976054	15	6	irAE_Low vs irAE_High		PWY-5920: superpathway of heme biosynthesis from glycine	irAE_No	irAE_High	1.71771	1.27638	0.198366	0.820847	20	14	irAE_No vs irAE_High		s__Alistipes_putredinis	irAE_Low	irAE_Low	-3.62582	2.15386	0.136172	0.541324	11	9	irAE_Low vs irAE_High		ORNDEG-PWY- superpathway of ornithine degradation	irAE_No	irAE_No	-1.76573	1.46956	0.2408	0.589558	30	24	irAE_No vs irAE_High		s__Dorea_formicigenerans	irAE_Low	irAE_Low	-0.074502	1.32134	0.955833
s__Alistipes_finegoldii	irAE_Low	irAE_High	0.351603	0.96641	0.723564	0.976054	15	9	irAE_Low vs irAE_High		PWY-6263: superpathway of menaquinol 8 biosynthesis II	irAE_No	irAE_High	1.27784	0.949657	0.198427	0.820847	20	10	irAE_No vs irAE_High		s__Lactobacillus_vaginalis	irAE_Low	irAE_Low	-1.27842	0.758136	0.135609	0.541324	11	3	irAE_Low vs irAE_High		PWY-6531: mannitol cycle	irAE_No	irAE_No	-1.1912	0.989988	0.240151	0.589558	30	28	irAE_No vs irAE_High		s__Peptostreptococcaceae_noname_unclassified	irAE_Low	irAE_Low	-0.0260553	0.584921	0.965099
s__Streptococcus_thermophilus	irAE_Low	irAE_High	0.375692	0.822994	0.657789	0.976054	15	4	irAE_Low vs irAE_High		PWY-6703: preQ0 biosynthesis	irAE_No	irAE_High	0.351472	0.259937	0.196366	0.820847	20	20	irAE_No vs irAE_High		s__Flavonifractor_plautii	irAE_Low	irAE_Low	-0.804841	0.482905	0.13952	0.541324	11	2	irAE_Low vs irAE_High		PWY0 845: superpathway of pyridoxal 5 phosphate biosynthesis and salvage	irAE_No	irAE_High	0.770898	0.641103	0.240453	0.589558	30	29	irAE_No vs irAE_High		s__Alistipes_finegoldii	irAE_Low	irAE_Low	-0.0307682	1.02195	0.976406
s__Clostridiaceae_bacterium_JC118	irAE_Low	irAE_Low	-0.206525	0.563727	0.721731	0.976054	15	2	irAE_Low vs irAE_High		GALACTUROCAT-PWY- D galacturonate degradation I	irAE_No	irAE_High	0.580176	0.434471	0.20167	0.824756	20	20	irAE_No vs irAE_High		s__Lachnospiraceae_bacterium_3_1_57FAA_CT1	irAE_Low	irAE_Low	-0.744616	0.44677	0.13952	0.541324	11	2	irAE_Low vs irAE_High		PWY-7111: pyruvate fermentation to isobutanol: engineered	irAE_No	irAE_High	0.281197	0.235484	0.243637	0.592003	30	30	irAE_No vs irAE_High		s__Veillonella_parvula	irAE_Low	irAE_Low	-0.0252786	1.34851	0.985309
s__Clostridium_clostridioforme	irAE_Low	irAE_Low	-0.0571458	0.268748	0.835882	0.976054	15	2	irAE_Low vs irAE_High		PWY-6901: superpathway of glucose and xylose degradation	irAE_No	irAE_High	0.564886	0.422223	0.200865	0.824756	20	20	irAE_No vs irAE_High		s__Bacteroides_uniformis	irAE_Low	irAE_Low	-1.82522	1.12381	0.148374	0.55469	11	11	irAE_Low vs irAE_High		UBISYN-PWY- superpathway of ubiquinol 8 biosynthesis: prokaryotic	irAE_No	irAE_No	-2.08095	1.74091	0.243177	0.592003	30	27	irAE_No vs irAE_High		s__Veillonella_unclassified	irAE_Low	irAE_Low	-0.0292331	1.67013	0.986282
s__Anaerostipes_hadrus	irAE_Low	irAE_Low	-0.238865	0.972429	0.81093	0.976054	15	7	irAE_Low vs irAE_High		PWY-7199: pyrimidine deoxyribonucleosides salvage	irAE_No	irAE_High	0.418858	0.317911	0.207431	0.834295	20	20	irAE_No vs irAE_High		s__Clostridium_leptum	irAE_Low	irAE_Low	-1.47032	0.939171	0.161434	0.573943	11	5	irAE_Low vs irAE_High		PWY-1042: glycolysis IV: plant cytosol	irAE_No	irAE_High	0.466203	0.391953	0.245443	0.594311	30	30	irAE_No vs irAE_High		s__Collinsella_aerofaciens	irAE_Low	irAE_Low	-0.0109545	1.66619	0.994847
s__Ruminococcus_obeum	irAE_Low	irAE_High	0.242856	0.655519	0.718752	0.976054	15	14	irAE_Low vs irAE_High		PANTOSYN-PWY- pantothenate and coenzyme A biosynthesis I	irAE_No	irAE_High	0.367122	0.28067	0.210558	0.835366	20	20	irAE_No vs irAE_High		s__Ruminococcus_sp_JC304	irAE_Low	irAE_Low	-0.439543	0.281035	0.161791	0.573943	11	2	irAE_Low vs irAE_High		ILEUSYN-PWY- L isoleucine biosynthesis I: from threonine	irAE_No	irAE_High	0.279254	0.2364	0.248609	0.597282	30	30	irAE_No vs irAE_High
s__Lachnospiraceae_bacterium_1_1_57FAA	irAE_Low	irAE_Low	-0.623935	1.62514	0.709069	0.976054	15	8	irAE_Low vs irAE_High		ANAEROFRUCAT-PWY- homolactic fermentation	irAE_No	irAE_High	0.393331	0.30567	0.217676	0.839203	20	20	irAE_No vs irAE_High		s__Eubacterium_ventriosum	irAE_Low	irAE_Low	-1.26327	0.832683	0.173025	0.600643	11	3	irAE_Low vs irAE_High		VALSYN-PWY- L valine biosynthesis	irAE_No	irAE_High	0.279254	0.2364	0.248609	0.597282	30	30	irAE_No vs irAE_High
s__Lachnospiraceae_bacterium_3_1_57FAA_CT1	irAE_Low	irAE_Low	-0.34276	1.35273	0.805104	0.976054	15	3	irAE_Low vs irAE_High		PWY-841: superpathway of purine nucleotides de novo biosynthesis I	irAE_No	irAE_High	0.375413	0.292245	0.218423	0.839203	20	20	irAE_No vs irAE_High		s__Ruminococcus_gnavus	irAE_Low	irAE_Low	-0.681788	0.448017	0.171873	0.600643	11	3	irAE_Low vs irAE_High		PWY-5690: TCA cycle II: plants and fungi	irAE_No	irAE_High	0.729236	0.620554	0.251011	0.599113	30	30	irAE_No vs irAE_High
s__Roseburia_intestinalis	irAE_Low	irAE_High	0.410791	1.03718	0.700377	0.976054	15	7	irAE_Low vs irAE_High		PWY0 1261: anhydromuropeptides recycling	irAE_No	irAE_High	0.867615	0.670407	0.215181	0.839203	20	20	irAE_No vs irAE_High		s__Bacteroides_vulgatus	irAE_Low	irAE_Low	-3.254	2.17569	0.178409	0.605689	11	10	irAE_Low vs irAE_High		DENOVOPURINE2-PWY- superpathway of purine nucleotides de novo biosynthesis II	irAE_No	irAE_High	0.439791	0.37519	0.252174	0.599895	30	30	irAE_No vs irAE_High
s__Subdoligranulum_unclassified	irAE_Low	irAE_Low	-0.24598	1.18303	0.839463	0.976054	15	13	irAE_Low vs irAE_High		PWY4FS 7: phosphatidylglycerol biosynthesis I: plastidic	irAE_No	irAE_High	0.617855	0.478447	0.21612	0.839203	20	20	irAE_No vs irAE_High		s__Lactobacillus_gasseri	irAE_Low	irAE_Low	-2.0419	1.36939	0.179558	0.605689	11	3	irAE_Low vs irAE_High		PWY0 1415: superpathway of heme biosynthesis from uroporphyrinogen III	irAE_No	irAE_No	-1.87429	1.59984	0.252423	0.599895	30	27	irAE_No vs irAE_High
s__Acidaminococcus_fermentans	irAE_Low	irAE_Low	-0.20677	0.457354	0.660846	0.976054	15	2	irAE_Low vs irAE_High		PWY4FS 8: phosphatidylglycerol biosynthesis II: non plastidic	irAE_No	irAE_High	0.617794	0.478417	0.216135	0.839203	20	20	irAE_No vs irAE_High		s__Bacteroides_stercoris	irAE_Low	irAE_Low	-2.68019	1.84016	0.188599	0.618572	11	7	irAE_Low vs irAE_High		P122-PWY- heterolactic fermentation	irAE_No	irAE_No	-1.75636	1.53603	0.263688	0.607489	30	28	irAE_No vs irAE_High
s__Oxalobacter_formigenes	irAE_Low	irAE_Low	-0.20803	0.891503	0.820199	0.976054	15	3	irAE_Low vs irAE_High		PWY-1042: glycolysis IV: plant cytosol	irAE_No	irAE_High	0.382585	0.298634	0.219605	0.841343	20	20	irAE_No vs irAE_High		s__Eubacterium_biforme	irAE_Low	irAE_High	1.50005	1.0243	0.186482	0.618572	11	3	irAE_Low vs irAE_High		PWY-4321: L glutamate degradation IV	irAE_No	irAE_No	-0.860201	0.755888	0.265909	0.607489	30	5	irAE_No vs irAE_High
s__Parasutterella_excrementihominis	irAE_Low	irAE_High	0.64287	1.56668	0.69021	0.976054	15	10	irAE_Low vs irAE_High		PWY1G 0: mycothiol biosynthesis	irAE_No	irAE_High	0.327216	0.256944	0.222224	0.844691	20	3	irAE_No vs irAE_High		s__Ruminococcus_lactaris	irAE_Low	irAE_High	1.4222	0.991381	0.194539	0.622497	11	4	irAE_Low vs irAE_High		PWY-5088: L glutamate degradation VIII: to propanoate	irAE_No	irAE_High	1.5801	1.38778	0.265672	0.607489	30	15	irAE_No vs irAE_High
s__Desulfovibrio_piger	irAE_Low	irAE_High	0.354337	1.00485	0.731686	0.976054	15	4	irAE_Low vs irAE_High		PENTOSE P-PWY- pentose phosphate pathway	irAE_No	irAE_High	0.76323	0.604173	0.225777	0.848128	20	20	irAE_No vs irAE_High		s__Atopobium_parvulum	irAE_Low	irAE_High	0.390225	0.284088	0.211937	0.643759	11	2	irAE_Low vs irAE_High		PWY-5855: ubiquinol 7 biosynthesis: prokaryotic	irAE_No	irAE_No	-2.25671	1.97782	0.264678	0.607489	30	28	irAE_No vs irAE_High
s__Pyramidobacter_piscolens	irAE_Low	irAE_Low	-0.317663	1.26573	0.806918	0.976054	15	3	irAE_Low vs irAE_High		GALACT GLUCUROCAT-PWY- superpathway of hexuronide and hexuronate degradation	irAE_No	irAE_High	0.571261	0.455064	0.22856	0.849102	20	20	irAE_No vs irAE_High		s__Actinomyces_viscosus	irAE_Low	irAE_High	0.338408	0.26296	0.239042	0.651154	11	3	irAE_Low vs irAE_High		PWY-5856: ubiquinol 9 biosynthesis: prokaryotic	irAE_No	irAE_No	-2.25671	1.97782	0.264678	0.607489	30	28	irAE_No vs irAE_High
s__Megasphaera_elsdenii	irAE_Low	irAE_Low	-0.0566446	0.318311	0.862313	0.979263	15	3	irAE_Low vs irAE_High		PWY0 162: superpathway of pyrimidine ribonucleotides de novo biosynthesis	irAE_No	irAE_High	0.382047	0.307119	0.232599	0.855888	20	20	irAE_No vs irAE_High		s__Paraprevotella_unclassified	irAE_Low	irAE_High	1.09462	0.830701	0.229088	0.651154	11	3	irAE_Low vs irAE_High		PWY-5857: ubiquinol 10 biosynthesis: prokaryotic	irAE_No	irAE_No	-2.25671	1.97782	0.264678	0.607489	30	28	irAE_No vs irAE_High
s__Bilophila_unclassified	irAE_Low	irAE_Low	-0.231591	1.29821	0.861977	0.979263	15	13	irAE_Low vs irAE_High		ANAGLYCOLYSIS-PWY- glycolysis III: from glucose	irAE_No	irAE_High	0.40274	0.344727	0.260926	0.864435	20	20	irAE_No vs irAE_High		s__Lactobacillus_delbrueckii	irAE_Low	irAE_Low	-0.552523	0.409173	0.218933	0.651154	11	2	irAE_Low vs irAE_High		PWY-6385: peptidoglycan biosynthesis III: mycobacteria	irAE_No	irAE_High	0.386439	0.340078	0.266596	0.607489	30	30	irAE_No vs irAE_High
s__Bifidobacterium_longum	irAE_Low	irAE_High	0.331993	2.01574	0.872461	0.982644	15	9	irAE_Low vs irAE_High		P108-PWY- pyruvate fermentation to propanoate I	irAE_No	irAE_High	0.89044	0.767637	0.264189	0.864435	20	20	irAE_No vs irAE_High		s__Streptococcus_thermophilus	irAE_Low	irAE_Low	-1.18406	0.880822	0.220793	0.651154	11	4	irAE_Low vs irAE_High		PWY-6708: ubiquinol 8 biosynthesis: prokaryotic	irAE_No	irAE_No	-2.25671	1.97782	0.264678	0.607489	30	28	irAE_No vs irAE_High
s__Burkholderiales_bacterium_1_1_47	irAE_Low	irAE_Low	-0.252106	1.54062	0.873275	0.982644	15	8	irAE_Low vs irAE_High		P164-PWY- purine nucleobases degradation I: anaerobic	irAE_No	irAE_High	0.540461	0.450553	0.248919	0.864435	20	20	irAE_No vs irAE_High		s__Clostridiales_bacterium_1_7_47FAA	irAE_Low	irAE_High	0.566864	0.441302	0.239831	0.651154	11	3	irAE_Low vs irAE_High		PWY-6803: phosphatidylcholine acyl editing	irAE_No	irAE_No	-1.77467	1.54059	0.260243	0.607489	30	26	irAE_No vs irAE_High
s__Bifidobacterium_pseudocatenulatum	irAE_Low	irAE_High	0.233904	1.92234	0.905565	0.985954	15	8	irAE_Low vs irAE_High		PWY-4981: L proline biosynthesis II: from arginine	irAE_No	irAE_High	0.644769	0.560548	0.26805	0.864435	20	20	irAE_No vs irAE_High		s__Ruminococcus_obeum	irAE_Low	irAE_Low	-0.865038	0.677296	0.242263	0.651154	11	11	irAE_Low vs irAE_High		PWY-7385: 1 3 propanediol biosynthesis: engineered	irAE_No	irAE_No	-0.727444	0.637081	0.26434	0.607489	30	4	irAE_No vs irAE_High
s__Atopobium_parvulum	irAE_Low	irAE_Low	-0.0379921	0.346117	0.914766	0.985954	15	2	irAE_Low vs irAE_High		PWY-5367: petroselinate biosynthesis	irAE_No	irAE_No	-1.39628	1.15485	0.245352	0.864435	20	20	irAE_No vs irAE_High		s__Megasphaera_micronuciformis	irAE_Low	irAE_High	0.566532	0.439827	0.23866	0.651154	11	3	irAE_Low vs irAE_High		PYRIDNUCSYN-PWY- NAD biosynthesis I: from aspartate	irAE_No	irAE_High	0.653257	0.567696	0.260737	0.607489	30	30	irAE_No vs irAE_High
s__Parabacteroides_unclassified	irAE_Low	irAE_High	0.188918	1.56659	0.906403	0.985954	15	5	irAE_Low vs irAE_High		PWY-5675: nitrate reduction V: assimilatory	irAE_No	irAE_No	-1.49854	1.25219	0.249982	0.864435	20	6	irAE_No vs irAE_High		s__Neisseria_unclassified	irAE_Low	irAE_High	1.07028	0.801592	0.223597	0.651154	11	3	irAE_Low vs irAE_High		PWY-6121: 5 aminoimidazole ribonucleotide biosynthesis I	irAE_No	irAE_High	0.285565	0.252606	0.269006	0.611015	30	30	irAE_No vs irAE_High
s__Eubacterium_rectale	irAE_Low	irAE_Low	-0.280367	2.43117	0.910473	0.985954	15	10	irAE_Low vs irAE_High		PWY-5918: superpathay of heme biosynthesis from glutamate	irAE_No	irAE_High	1.15574	1.00316	0.267313	0.864435	20	18	irAE_No vs irAE_High		s__Streptococcus_cristatus	irAE_Low	irAE_High	0.574352	0.452298	0.244718	0.653479	11	2	irAE_Low vs irAE_High		FASYN INITIAL-PWY- superpathway of fatty acid biosynthesis initiation: E: coli	irAE_No	irAE_No	-0.940055	0.834172	0.270472	0.611398	30	30	irAE_No vs irAE_High
s__Ruminococcus_gnavus	irAE_Low	irAE_Low	-0.219038	1.73765	0.902187	0.985954	15	8	irAE_Low vs irAE_High		PWY-6531: mannitol cycle	irAE_No	irAE_High	1.34691	1.14877	0.259288	0.864435	20	19	irAE_No vs irAE_High		s__Bacteroides_dorei	irAE_Low	irAE_High	2.80858	2.26456	0.254846	0.655319	11	6	irAE_Low vs irAE_High		GLYCOCAT-PWY- glycogen degradation I: bacterial	irAE_No	irAE_High	0.911731	0.8096	0.270797	0.611398	30	29	irAE_No vs irAE_High
s__Ruminococcus_torques	irAE_Low	irAE_Low	-0.12757	1.21799	0.918654	0.985954	15	13	irAE_Low vs irAE_High		PWY-6936: seleno amino acid biosynthesis	irAE_No	irAE_High	0.555046	0.485665	0.271011	0.864435	20	20	irAE_No vs irAE_High		s__Alistipes_indistinctus	irAE_Low	irAE_High	1.5719	1.26399	0.253677	0.655319	11	5	irAE_Low vs irAE_High		TCA: TCA cycle I: prokaryotic	irAE_No	irAE_High	0.732525	0.649472	0.27008	0.611398	30	30	irAE_No vs irAE_High
s__Anaerotruncus_colihominis	irAE_Low	irAE_High	0.124569	1.08401	0.910788	0.985954	15	3	irAE_Low vs irAE_High		PWY-7208: superpathway of pyrimidine nucleobases salvage	irAE_No	irAE_High	0.272799	0.237752	0.269185	0.864435	20	20	irAE_No vs irAE_High		s__Streptococcus_salivarius	irAE_Low	irAE_High	1.78261	1.42103	0.249941	0.655319	11	10	irAE_Low vs irAE_High		PWY0 1241: ADP L glycero: beta: D manno heptose biosynthesis	irAE_No	irAE_No	-1.36607	1.22444	0.275175	0.614158	30	28	irAE_No vs irAE_High
s__Escherichia_coli	irAE_Low	irAE_Low	-0.240172	2.09619	0.911049	0.985954	15	13	irAE_Low vs irAE_High		PWY-7392: taxadiene biosynthesis: engineered	irAE_No	irAE_High	1.37132	1.19446	0.26892	0.864435	20	15	irAE_No vs irAE_High		s__Veillonella_dispar	irAE_Low	irAE_High	2.53593	2.01764	0.249112	0.655319	11	8	irAE_Low vs irAE_High		PWY-5188: tetrapyrrole biosynthesis I: from glutamate	irAE_No	irAE_High	0.655779	0.590014	0.276944	0.615431	30	30	irAE_No vs irAE_High
s__Bifidobacterium_bifidum	irAE_Low	irAE_High	0.119908	1.31247	0.92901	0.986068	15	5	irAE_Low vs irAE_High		SULFATE CYS-PWY- superpathway of sulfate assimilation and cysteine biosynthesis	irAE_No	irAE_No	-0.757264	0.661005	0.269899	0.864435	20	20	irAE_No vs irAE_High		s__Methanobrevibacter_smithii	irAE_Low	irAE_Low	-0.591217	0.482836	0.260381	0.662475	11	2	irAE_Low vs irAE_High		PWY-5022: 4 aminobutanoate degradation V	irAE_No	irAE_No	-1.71961	1.55979	0.280761	0.619788	30	29	irAE_No vs irAE_High
s__Parabacteroides_johnsonii	irAE_Low	irAE_High	0.0151967	0.237679	0.95028	0.986068	15	2	irAE_Low vs irAE_High		TRNA CHARGING-PWY- tRNA charging	irAE_No	irAE_High	0.464537	0.384614	0.245823	0.864435	20	20	irAE_No vs irAE_High		s__Oxalobacter_formigenes	irAE_Low	irAE_High	0.727043	0.596676	0.262506	0.662475	11	3	irAE_Low vs irAE_High		PWY-5723: Rubisco shunt	irAE_No	irAE_No	-2.08199	1.88694	0.280375	0.619788	30	28	irAE_No vs irAE_High
s__Clostridiales_bacterium_1_7_47FAA	irAE_Low	irAE_High	0.0400197	0.421718	0.926271	0.986068	15	4	irAE_Low vs irAE_High		ALL CHORISMATE-PWY- superpathway of chorismate metabolism	irAE_No	irAE_High	1.14412	1.02795	0.283223	0.870508	20	5	irAE_No vs irAE_High		s__Scardovia_wiggsiae	irAE_Low	irAE_Low	-0.600902	0.509758	0.27699	0.670577	11	4	irAE_Low vs irAE_High		PWY-6969: TCA cycle V: 2 oxoglutarate ferredoxin oxidoreductase	irAE_No	irAE_High	0.756835	0.687558	0.281488	0.620073	30	30	irAE_No vs irAE_High
s__Eubacterium_ramulus	irAE_Low	irAE_Low	-0.0826241	0.938359	0.931574	0.986068	15	6	irAE_Low vs irAE_High		PWY-1269: CMP 3 deoxy D manno octulosonate biosynthesis I	irAE_No	irAE_High	0.43636	0.3911	0.282096	0.870508	20	20	irAE_No vs irAE_High		s__Parabacteroides_unclassified	irAE_Low	irAE_High	1.71793	1.46734	0.279996	0.670577	11	4	irAE_Low vs irAE_High		PWY-7388: octanoyl: acyl carrier protein: biosynthesis: mitochondria: yeast	irAE_No	irAE_No	-0.921006	0.837349	0.281851	0.620073	30	30	irAE_No vs irAE_High
s__Bacteroides_eggerthii	irAE_Low	irAE_Low	-0.0529873	1.93589	0.978702	0.994729	15	4	irAE_Low vs irAE_High		PWY-6545: pyrimidine deoxyribonucleotides de novo biosynthesis III	irAE_No	irAE_High	0.463854	0.414064	0.280225	0.870508	20	20	irAE_No vs irAE_High		s__Streptococcus_gordonii	irAE_Low	irAE_High	0.584378	0.493487	0.274988	0.670577	11	8	irAE_Low vs irAE_High		PWY-5180: toluene degradation I: aerobic: via o cresol	irAE_No	irAE_No	-1.82499	1.66645	0.283895	0.621697	30	6	irAE_No vs irAE_High
s__Flavonifractor_plautii	irAE_Low	irAE_High	0.0118208	0.406729	0.977386	0.994729	15	3	irAE_Low vs irAE_High		PWY-6595: superpathway of guanosine nucleotides degradation: plants	irAE_No	irAE_High	0.649505	0.578916	0.27953	0.870508	20	20	irAE_No vs irAE_High		s__Lachnospiraceae_bacterium_8_1_57FAA	irAE_Low	irAE_High	0.61741	0.530779	0.282857	0.670577	11	4	irAE_Low vs irAE_High		PWY-5182: toluene degradation II: aerobic: via 4 methylcatechol	irAE_No	irAE_No	-1.82499	1.66645	0.283895	0.621697	30	6	irAE_No vs irAE_High
s__Lactobacillus_salivarius	irAE_Low	irAE_High	0.00663435	0.538914	0.99042	0.9982	15	4	irAE_Low vs irAE_High		PWY-6700: queuosine biosynthesis	irAE_No	irAE_High	0.266772	0.238024	0.280008	0.870508	20	20	irAE_No vs irAE_High		s__Bilophila_unclassified	irAE_Low	irAE_Low	-1.54015	1.31662	0.280376	0.670577	11	11	irAE_Low vs irAE_High		PWY-7219: adenosine ribonucleotides de novo biosynthesis	irAE_No	irAE_High	0.179825	0.163978	0.283249	0.621697	30	30	irAE_No vs irAE_High
s__Bacteroides_thetaiotaomicron	irAE_Low	irAE_High	0.000144865	1.00511	0.999888	0.999888	15	13	irAE_Low vs irAE_High		SER GLYSYN-PWY- superpathway of L serine and glycine biosynthesis I	irAE_No	irAE_High	0.44973	0.399427	0.277884	0.870508	20	20	irAE_No vs irAE_High		s__Akkermansia_muciniphila	irAE_Low	irAE_High	1.77153	1.50219	0.276804	0.670577	11	6	irAE_Low vs irAE_High		PWY-6527: stachyose degradation	irAE_No	irAE_High	0.331336	0.304426	0.286802	0.624717	30	30	irAE_No vs irAE_High
											POLYAMINSYN3-PWY- superpathway of polyamine biosynthesis II	irAE_No	irAE_High	1.06484	0.991088	0.299615	0.87538	20	19	irAE_No vs irAE_High		s__Actinomyces_naeslundii	irAE_Low	irAE_High	0.318003	0.281331	0.295566	0.68455	11	3	irAE_Low vs irAE_High		PYRIDOXSYN-PWY- pyridoxal 5 phosphate biosynthesis I	irAE_No	irAE_High	0.717694	0.65902	0.286527	0.624717	30	29	irAE_No vs irAE_High
											PWY-6168: flavin biosynthesis III: fungi	irAE_No	irAE_High	0.297626	0.272238	0.291528	0.87538	20	20	irAE_No vs irAE_High		s__Bacteroides_intestinalis	irAE_Low	irAE_Low	-2.04841	1.84984	0.304741	0.68455	11	4	irAE_Low vs irAE_High		BRANCHED CHAIN AA SYN-PWY- superpathway of branched amino acid biosynthesis	irAE_No	irAE_High	0.374429	0.3486	0.293039	0.62765	30	30	irAE_No vs irAE_High
											PYRIDOXSYN-PWY- pyridoxal 5 phosphate biosynthesis I	irAE_No	irAE_High	0.575827	0.543503	0.306148	0.87538	20	20	irAE_No vs irAE_High		s__Lactobacillus_oris	irAE_Low	irAE_Low	-1.17142	1.04936	0.301131	0.68455	11	2	irAE_Low vs irAE_High		PWY-7269: NAD NADP NADH NADPH mitochondrial interconversion: yeast	irAE_No	irAE_No	-1.95219	1.81927	0.29349	0.627743	30	27	irAE_No vs irAE_High
											UNMAPPED	irAE_No	irAE_High	0.293261	0.272691	0.299176	0.87538	20	20	irAE_No vs irAE_High		s__Eubacterium_siraeum	irAE_Low	irAE_Low	-0.817164	0.734698	0.302766	0.68455	11	2	irAE_Low vs irAE_High		POLYISOPRENSYN-PWY- polyisoprenoid biosynthesis: E: coli	irAE_No	irAE_No	-1.44873	1.36373	0.298244	0.631768	30	28	irAE_No vs irAE_High
											GLUCUROCAT-PWY- superpathway of: beta: D glucuronide and D glucuronate degradation	irAE_No	irAE_High	0.528523	0.506096	0.312879	0.876933	20	20	irAE_No vs irAE_High		s__Veillonella_parvula	irAE_Low	irAE_High	1.56352	1.4086	0.303678	0.68455	11	10	irAE_Low vs irAE_High		PWY-6122: 5 aminoimidazole ribonucleotide biosynthesis II	irAE_No	irAE_High	0.280966	0.265679	0.300378	0.633673	30	30	irAE_No vs irAE_High
											PWY-6588: pyruvate fermentation to acetone	irAE_No	irAE_High	0.81559	0.79038	0.318473	0.884078	20	20	irAE_No vs irAE_High		s__Paraprevotella_clara	irAE_Low	irAE_High	1.50224	1.36383	0.307112	0.684663	11	3	irAE_Low vs irAE_High		PWY-6277: superpathway of 5 aminoimidazole ribonucleotide biosynthesis	irAE_No	irAE_High	0.280966	0.265679	0.300378	0.633673	30	30	irAE_No vs irAE_High
											PWY-5154: L arginine biosynthesis III: via N acetyl L citrulline	irAE_No	irAE_High	0.573847	0.569674	0.329753	0.895301	20	20	irAE_No vs irAE_High		s__Clostridium_citroniae	irAE_Low	irAE_High	0.829551	0.768897	0.316406	0.69135	11	5	irAE_Low vs irAE_High		PWY-2942: L lysine biosynthesis III	irAE_No	irAE_High	0.256259	0.242794	0.301308	0.633899	30	30	irAE_No vs irAE_High
											PWY-5345: superpathway of L methionine biosynthesis: by sulfhydrylation	irAE_No	irAE_No	-0.625047	0.621536	0.330533	0.895301	20	20	irAE_No vs irAE_High		less_0.01p_total	irAE_Low	irAE_High	0.374819	0.348047	0.317224	0.69135	11	11	irAE_Low vs irAE_High		PWY66 389: phytol degradation	irAE_No	irAE_No	-2.43529	2.31589	0.303061	0.635655	30	19	irAE_No vs irAE_High
											PWY-5464: superpathway of cytosolic glycolysis: plants: pyruvate dehydrogenase and TCA cycle	irAE_No	irAE_High	0.920652	0.921273	0.333486	0.895301	20	18	irAE_No vs irAE_High		s__Rothia_dentocariosa	irAE_Low	irAE_High	0.734826	0.707718	0.333659	0.704895	11	2	irAE_Low vs irAE_High		PWY-5097: L lysine biosynthesis VI	irAE_No	irAE_High	0.240703	0.229968	0.305263	0.636915	30	30	irAE_No vs irAE_High
											OANTIGEN-PWY- O antigen building blocks biosynthesis: E: coli	irAE_No	irAE_High	0.672318	0.677949	0.337076	0.899651	20	20	irAE_No vs irAE_High		s__Bacteroides_massiliensis	irAE_Low	irAE_High	1.10418	1.05478	0.329971	0.704895	11	3	irAE_Low vs irAE_High		PWY-5103: L isoleucine biosynthesis III	irAE_No	irAE_High	0.400321	0.382273	0.305021	0.636915	30	30	irAE_No vs irAE_High
											RUMP-PWY- formaldehyde oxidation I	irAE_No	irAE_High	0.654994	0.664655	0.340026	0.902651	20	4	irAE_No vs irAE_High		s__Anaerotruncus_colihominis	irAE_Low	irAE_Low	-1.13766	1.10608	0.337912	0.704895	11	4	irAE_Low vs irAE_High		PWY-7446: sulfoglycolysis	irAE_No	irAE_No	-2.57812	2.46169	0.304983	0.636915	30	23	irAE_No vs irAE_High
											PYRIDNUCSYN-PWY- NAD biosynthesis I: from aspartate	irAE_No	irAE_High	0.29671	0.304725	0.345648	0.906819	20	20	irAE_No vs irAE_High		s__Fusobacterium_nucleatum	irAE_Low	irAE_High	0.863374	0.863149	0.350499	0.721791	11	4	irAE_Low vs irAE_High		P42-PWY- incomplete reductive TCA cycle	irAE_No	irAE_High	0.755915	0.73117	0.311108	0.642233	30	30	irAE_No vs irAE_High
											SO4ASSIM-PWY- sulfate reduction I: assimilatory	irAE_No	irAE_No	-0.961517	0.988135	0.345954	0.906819	20	20	irAE_No vs irAE_High		s__Clostridium_bolteae	irAE_Low	irAE_High	1.39163	1.44943	0.368976	0.739059	11	7	irAE_Low vs irAE_High		PWY-5705: allantoin degradation to glyoxylate III	irAE_No	irAE_No	-1.78216	1.72617	0.311753	0.642704	30	26	irAE_No vs irAE_High
											HEMESYN2-PWY- heme biosynthesis II: anaerobic	irAE_No	irAE_High	0.506075	0.525922	0.351175	0.911765	20	20	irAE_No vs irAE_High		s__Collinsella_aerofaciens	irAE_Low	irAE_Low	-1.10589	1.20867	0.39064	0.759404	11	10	irAE_Low vs irAE_High		METHGLYUT-PWY- superpathway of methylglyoxal degradation	irAE_No	irAE_No	-1.61637	1.57769	0.315402	0.647625	30	26	irAE_No vs irAE_High
											PWY-6507: 4 deoxy L threo hex 4 enopyranuronate degradation	irAE_No	irAE_High	0.521184	0.545351	0.354381	0.911765	20	20	irAE_No vs irAE_High		s__Parabacteroides_goldsteinii	irAE_Low	irAE_High	0.326199	0.359697	0.39462	0.75947	11	2	irAE_Low vs irAE_High		PWYG 321: mycolate biosynthesis	irAE_No	irAE_No	-0.825886	0.812767	0.319296	0.65128	30	30	irAE_No vs irAE_High
											PWY-5973: cis vaccenate biosynthesis	irAE_No	irAE_High	0.269525	0.294377	0.374372	0.924845	20	20	irAE_No vs irAE_High		s__Sutterella_wadsworthensis	irAE_Low	irAE_High	2.20186	2.44349	0.39747	0.760514	11	5	irAE_Low vs irAE_High		ARGDEG-PWY- superpathway of L arginine: putrescine: and 4 aminobutanoate degradation	irAE_No	irAE_No	-2.04555	2.03808	0.325157	0.65258	30	23	irAE_No vs irAE_High
											PWY-5692: allantoin degradation to glyoxylate II	irAE_No	irAE_High	1.0584	1.17823	0.383218	0.926109	20	10	irAE_No vs irAE_High		s__Actinomyces_odontolyticus	irAE_Low	irAE_High	0.53113	0.600592	0.405859	0.7675	11	4	irAE_Low vs irAE_High		ENTBACSYN-PWY- enterobactin biosynthesis	irAE_No	irAE_No	-1.53663	1.51931	0.321515	0.65258	30	27	irAE_No vs irAE_High
											PWY-7399: methylphosphonate degradation II	irAE_No	irAE_No	-0.33122	0.369153	0.383764	0.926109	20	3	irAE_No vs irAE_High		s__Holdemania_unclassified	irAE_Low	irAE_Low	-0.372594	0.425963	0.410737	0.767761	11	3	irAE_Low vs irAE_High		ORNARGDEG-PWY- superpathway of L arginine and L ornithine degradation	irAE_No	irAE_No	-2.04555	2.03808	0.325157	0.65258	30	23	irAE_No vs irAE_High
											PWY-7663: gondoate biosynthesis: anaerobic	irAE_No	irAE_High	0.272756	0.302956	0.38218	0.926109	20	20	irAE_No vs irAE_High		s__Bifidobacterium_pseudocatenulatum	irAE_Low	irAE_Low	-1.62038	1.89491	0.420786	0.777574	11	6	irAE_Low vs irAE_High		P221-PWY- octane oxidation	irAE_No	irAE_No	-0.831886	0.826048	0.323551	0.65258	30	5	irAE_No vs irAE_High
											URDEGR-PWY- superpathway of allantoin degradation in plants	irAE_No	irAE_High	1.0584	1.17823	0.383218	0.926109	20	10	irAE_No vs irAE_High		s__Alistipes_onderdonkii	irAE_Low	irAE_Low	-1.66836	2.05338	0.443259	0.80171	11	10	irAE_Low vs irAE_High		PWY-621: sucrose degradation III: sucrose invertase	irAE_No	irAE_High	0.356697	0.355345	0.32509	0.65258	30	30	irAE_No vs irAE_High
											PWY-7184: pyrimidine deoxyribonucleotides de novo biosynthesis I	irAE_No	irAE_High	0.208158	0.232357	0.384483	0.926311	20	20	irAE_No vs irAE_High		s__Bacteroides_faecis	irAE_Low	irAE_High	1.79345	2.21936	0.445625	0.802125	11	5	irAE_Low vs irAE_High		PWY-6737: starch degradation V	irAE_No	irAE_High	0.357667	0.353748	0.321666	0.65258	30	30	irAE_No vs irAE_High
											PWY-7003: glycerol degradation to butanol	irAE_No	irAE_High	0.556927	0.625089	0.387021	0.926493	20	20	irAE_No vs irAE_High		s__Roseburia_unclassified	irAE_Low	irAE_High	0.533934	0.676524	0.455873	0.808592	11	2	irAE_Low vs irAE_High		PWY-7282: 4 amino 2 methyl 5 phosphomethylpyrimidine biosynthesis: yeast	irAE_No	irAE_High	0.481058	0.481737	0.327561	0.65258	30	29	irAE_No vs irAE_High
											PWY-7242: D fructuronate degradation	irAE_No	irAE_High	0.475726	0.53199	0.385318	0.926493	20	20	irAE_No vs irAE_High		s__Eggerthella_lenta	irAE_Low	irAE_Low	-0.159091	0.204545	0.462173	0.815287	11	2	irAE_Low vs irAE_High		PWY-7664: oleate biosynthesis IV: anaerobic	irAE_No	irAE_No	-0.828434	0.829343	0.327413	0.65258	30	30	irAE_No vs irAE_High
											PWY0 1296: purine ribonucleosides degradation	irAE_No	irAE_High	0.306759	0.345779	0.389	0.926493	20	20	irAE_No vs irAE_High		s__Bacteroides_caccae	irAE_Low	irAE_High	0.915782	1.25664	0.48981	0.823918	11	9	irAE_Low vs irAE_High		PWY0 1277: 3 phenylpropanoate and 3: 3 hydroxyphenyl propanoate degradation	irAE_No	irAE_No	-1.81263	1.78948	0.320793	0.65258	30	26	irAE_No vs irAE_High
											X1CMET2-PWY- N10 formyl tetrahydrofolate biosynthesis	irAE_No	irAE_High	0.221479	0.336565	0.520475	0.931307	20	20	irAE_No vs irAE_High		s__Streptococcus_sanguinis	irAE_Low	irAE_High	0.220333	0.300474	0.487211	0.823918	11	3	irAE_Low vs irAE_High		PWY0 862: 5Z: dodec 5 enoate biosynthesis	irAE_No	irAE_No	-0.845469	0.84635	0.327386	0.65258	30	30	irAE_No vs irAE_High
											X3 HYDROXYPHENYLACETATE DEGRADATION-PWY- 4 hydroxyphenylacetate degradation	irAE_No	irAE_High	0.874358	1.58811	0.590037	0.931307	20	10	irAE_No vs irAE_High		s__Fusobacterium_periodonticum	irAE_Low	irAE_High	0.737096	1.01449	0.491069	0.823918	11	3	irAE_Low vs irAE_High		FASYN ELONG-PWY- fatty acid elongation: : saturated	irAE_No	irAE_No	-0.80912	0.815171	0.330427	0.654058	30	30	irAE_No vs irAE_High
											ALLANTOINDEG-PWY- superpathway of allantoin degradation in yeast	irAE_No	irAE_High	1.03783	1.18586	0.395282	0.931307	20	7	irAE_No vs irAE_High		s__Bacteroides_nordii	irAE_Low	irAE_Low	-0.605192	0.886194	0.516619	0.856918	11	5	irAE_Low vs irAE_High		PWY-5686: UMP biosynthesis	irAE_No	irAE_High	0.177435	0.178411	0.329493	0.654058	30	30	irAE_No vs irAE_High
											ARGDEG-PWY- superpathway of L arginine: putrescine: and 4 aminobutanoate degradation	irAE_No	irAE_High	0.966599	1.29965	0.468524	0.931307	20	9	irAE_No vs irAE_High		s__Ruminococcus_bromii	irAE_Low	irAE_Low	-1.02095	1.52796	0.525431	0.865626	11	4	irAE_Low vs irAE_High		PWY-5920: superpathway of heme biosynthesis from glycine	irAE_No	irAE_No	-1.65212	1.67429	0.333217	0.657889	30	26	irAE_No vs irAE_High
											ARGSYN-PWY- L arginine biosynthesis I: via L ornithine	irAE_No	irAE_High	0.366561	0.588484	0.542712	0.931307	20	20	irAE_No vs irAE_High		s__Bacteroides_salyersiae	irAE_Low	irAE_High	1.06391	1.64141	0.537548	0.870653	11	6	irAE_Low vs irAE_High		PWY-5005: biotin biosynthesis II	irAE_No	irAE_High	0.572567	0.587263	0.338913	0.665828	30	28	irAE_No vs irAE_High
											ARO-PWY- chorismate biosynthesis I	irAE_No	irAE_High	0.242014	0.32297	0.465243	0.931307	20	20	irAE_No vs irAE_High		s__Adlercreutzia_equolifaciens	irAE_Low	irAE_Low	-0.700064	1.11574	0.550279	0.872631	11	2	irAE_Low vs irAE_High		PWY-6545: pyrimidine deoxyribonucleotides de novo biosynthesis III	irAE_No	irAE_High	0.485304	0.499971	0.341015	0.667334	30	30	irAE_No vs irAE_High
											ASPASN-PWY- superpathway of L aspartate and L asparagine biosynthesis	irAE_No	irAE_High	0.249104	0.323752	0.453586	0.931307	20	20	irAE_No vs irAE_High		s__Bacteroides_eggerthii	irAE_Low	irAE_Low	-1.40979	2.24263	0.549544	0.872631	11	3	irAE_Low vs irAE_High		PWY0 1338: polymyxin resistance	irAE_No	irAE_No	-1.84159	1.91618	0.345717	0.670368	30	25	irAE_No vs irAE_High
											AST-PWY- L arginine degradation II: AST pathway	irAE_No	irAE_High	0.803968	1.84786	0.669698	0.931307	20	12	irAE_No vs irAE_High		s__Bacteroides_cellulosilyticus	irAE_Low	irAE_High	0.83628	1.44336	0.580481	0.891953	11	8	irAE_Low vs irAE_High		PWY-6895: superpathway of thiamin diphosphate biosynthesis II	irAE_No	irAE_No	-1.5033	1.57189	0.348046	0.673355	30	27	irAE_No vs irAE_High
											BIOTIN BIOSYNTHESIS-PWY- biotin biosynthesis I	irAE_No	irAE_High	0.515588	0.686334	0.464143	0.931307	20	20	irAE_No vs irAE_High		s__Alloprevotella_tannerae	irAE_Low	irAE_High	0.520093	0.900827	0.581788	0.891953	11	2	irAE_Low vs irAE_High		PWY-5345: superpathway of L methionine biosynthesis: by sulfhydrylation	irAE_No	irAE_High	0.639744	0.671137	0.349603	0.675519	30	29	irAE_No vs irAE_High
											BRANCHED CHAIN AA SYN-PWY- superpathway of branched amino acid biosynthesis	irAE_No	irAE_High	0.273155	0.417165	0.522519	0.931307	20	20	irAE_No vs irAE_High		s__Prevotella_oris	irAE_Low	irAE_High	0.136364	0.236189	0.581788	0.891953	11	2	irAE_Low vs irAE_High		COA-PWY-1: coenzyme A biosynthesis II: mammalian	irAE_No	irAE_High	0.171287	0.181148	0.353421	0.678258	30	30	irAE_No vs irAE_High
											CITRULBIO-PWY- L citrulline biosynthesis	irAE_No	irAE_No	-0.258647	0.571426	0.65729	0.931307	20	20	irAE_No vs irAE_High		s__Alistipes_unclassified	irAE_Low	irAE_High	0.136364	0.236189	0.581788	0.891953	11	2	irAE_Low vs irAE_High		PWY0 1586: peptidoglycan maturation: meso diaminopimelate containing	irAE_No	irAE_High	0.611743	0.649888	0.355556	0.678508	30	30	irAE_No vs irAE_High
											COBALSYN-PWY- adenosylcobalamin salvage from cobinamide I	irAE_No	irAE_High	0.266819	0.341415	0.446664	0.931307	20	20	irAE_No vs irAE_High		s__Roseburia_intestinalis	irAE_Low	irAE_Low	-1.23149	2.08509	0.573345	0.891953	11	7	irAE_Low vs irAE_High		P162-PWY- L glutamate degradation V: via hydroxyglutarate	irAE_No	irAE_High	0.480929	0.513725	0.358146	0.679243	30	29	irAE_No vs irAE_High
											COMPLETE ARO-PWY- superpathway of aromatic amino acid biosynthesis	irAE_No	irAE_High	0.238525	0.331117	0.482375	0.931307	20	20	irAE_No vs irAE_High		s__Klebsiella_pneumoniae	irAE_Low	irAE_High	1.07741	1.81982	0.572439	0.891953	11	7	irAE_Low vs irAE_High		PWY-4041: gamma: glutamyl cycle	irAE_No	irAE_No	-1.51282	1.61386	0.357524	0.679243	30	28	irAE_No vs irAE_High
											DTDPRHAMSYN-PWY- dTDP L rhamnose biosynthesis I	irAE_No	irAE_High	0.214557	0.335089	0.531638	0.931307	20	20	irAE_No vs irAE_High		s__Streptococcus_parasanguinis	irAE_Low	irAE_High	0.937559	1.65988	0.589819	0.896949	11	10	irAE_Low vs irAE_High		PWY-6562: norspermidine biosynthesis	irAE_No	irAE_High	0.370713	0.399345	0.362127	0.682589	30	5	irAE_No vs irAE_High
											FASYN ELONG-PWY- fatty acid elongation: : saturated	irAE_No	irAE_High	0.580588	0.758555	0.455916	0.931307	20	20	irAE_No vs irAE_High		s__Parabacteroides_merdae	irAE_Low	irAE_Low	-0.645401	1.1923	0.605087	0.898169	11	8	irAE_Low vs irAE_High		PWY-6891: thiazole biosynthesis II: Bacillus	irAE_No	irAE_No	-1.66006	1.80425	0.366323	0.685669	30	27	irAE_No vs irAE_High
											FASYN INITIAL-PWY- superpathway of fatty acid biosynthesis initiation: E: coli	irAE_No	irAE_High	0.599324	0.82	0.476113	0.931307	20	20	irAE_No vs irAE_High		s__Streptococcus_anginosus	irAE_Low	irAE_Low	-0.834294	1.50515	0.596634	0.898169	11	7	irAE_Low vs irAE_High		PWY-724: superpathway of L lysine: L threonine and L methionine biosynthesis II	irAE_No	irAE_High	0.200313	0.219468	0.370109	0.69087	30	30	irAE_No vs irAE_High
											FERMENTATION-PWY- mixed acid fermentation	irAE_No	irAE_High	0.608054	1.0205	0.560168	0.931307	20	19	irAE_No vs irAE_High		s__Dorea_unclassified	irAE_Low	irAE_Low	-0.371759	0.70879	0.616127	0.898169	11	2	irAE_Low vs irAE_High		GLUCOSE1PMETAB-PWY- glucose and glucose 1 phosphate degradation	irAE_No	irAE_No	-1.42789	1.56727	0.370959	0.691619	30	29	irAE_No vs irAE_High
											FUCCAT-PWY- fucose degradation	irAE_No	irAE_No	-0.614283	0.98946	0.544032	0.931307	20	19	irAE_No vs irAE_High		s__Pyramidobacter_piscolens	irAE_Low	irAE_Low	-1.09511	2.04268	0.608486	0.898169	11	4	irAE_Low vs irAE_High		PWY-561: superpathway of glyoxylate cycle and fatty acid degradation	irAE_No	irAE_No	-1.37183	1.51758	0.374644	0.695123	30	25	irAE_No vs irAE_High
											GALACTARDEG-PWY- D galactarate degradation I	irAE_No	irAE_High	0.6147	1.31898	0.647881	0.931307	20	16	irAE_No vs irAE_High		s__Anaerostipes_hadrus	irAE_Low	irAE_High	0.187612	0.364094	0.622223	0.902687	11	4	irAE_Low vs irAE_High		PWY-6282: palmitoleate biosynthesis I: from: 5Z: dodec 5 enoate	irAE_No	irAE_No	-0.739625	0.817662	0.374333	0.695123	30	30	irAE_No vs irAE_High
											GLCMANNANAUT-PWY- superpathway of N acetylglucosamine: N acetylmannosamine and N acetylneuraminate degradation	irAE_No	irAE_High	0.183064	0.417593	0.66736	0.931307	20	20	irAE_No vs irAE_High		s__Eggerthella_unclassified	irAE_Low	irAE_Low	-0.521506	1.38825	0.718298	0.910477	11	5	irAE_Low vs irAE_High		GLYOXYLATE BYPASS: glyoxylate cycle	irAE_No	irAE_No	-1.3927	1.54597	0.376258	0.69644	30	28	irAE_No vs irAE_High
											GLUCARGALACTSUPER-PWY- superpathway of D glucarate and D galactarate degradation	irAE_No	irAE_High	0.6147	1.31898	0.647881	0.931307	20	16	irAE_No vs irAE_High		s__Bacteroides_xylanisolvens	irAE_Low	irAE_High	0.790974	1.80841	0.675008	0.910477	11	7	irAE_Low vs irAE_High		HCAMHPDEG-PWY- 3 phenylpropanoate and 3: 3 hydroxyphenyl propanoate degradation to 2 oxopent 4 enoate	irAE_No	irAE_No	-1.67531	1.87993	0.381343	0.700308	30	26	irAE_No vs irAE_High
											GLUCOSE1PMETAB-PWY- glucose and glucose 1 phosphate degradation	irAE_No	irAE_High	0.784599	1.7808	0.665794	0.931307	20	18	irAE_No vs irAE_High		s__Alistipes_senegalensis	irAE_Low	irAE_Low	-0.318212	0.74794	0.683282	0.910477	11	4	irAE_Low vs irAE_High		PWY-6690: cinnamate and 3 hydroxycinnamate degradation to 2 oxopent 4 enoate	irAE_No	irAE_No	-1.67531	1.87993	0.381343	0.700308	30	26	irAE_No vs irAE_High
											GLUTORN-PWY- L ornithine biosynthesis	irAE_No	irAE_High	0.406456	0.835906	0.633821	0.931307	20	20	irAE_No vs irAE_High		s__Lactobacillus_plantarum	irAE_Low	irAE_Low	-0.220231	0.529039	0.689668	0.910477	11	2	irAE_Low vs irAE_High		PWY66 367: ketogenesis	irAE_No	irAE_No	-1.2192	1.37954	0.385241	0.703761	30	12	irAE_No vs irAE_High
											GOLPDLCAT-PWY- superpathway of glycerol degradation to 1 3 propanediol	irAE_No	irAE_High	0.406021	0.804433	0.621083	0.931307	20	20	irAE_No vs irAE_High		s__Streptococcus_mitis_oralis_pneumoniae	irAE_Low	irAE_Low	-0.266154	0.742678	0.73063	0.910477	11	6	irAE_Low vs irAE_High		AST-PWY- L arginine degradation II: AST pathway	irAE_No	irAE_No	-1.52042	1.73107	0.388137	0.70493	30	25	irAE_No vs irAE_High
											HOMOSER METSYN-PWY- L methionine biosynthesis I	irAE_No	irAE_High	0.264044	0.43647	0.554252	0.931307	20	20	irAE_No vs irAE_High		s__Clostridium_symbiosum	irAE_Low	irAE_High	0.386755	1.01601	0.714744	0.910477	11	5	irAE_Low vs irAE_High		PROTOCATECHUATE ORTHO CLEAVAGE-PWY- protocatechuate degradation II: ortho cleavage pathway	irAE_No	irAE_No	-1.56053	1.77686	0.388169	0.70493	30	23	irAE_No vs irAE_High
											HSERMETANA-PWY- L methionine biosynthesis III	irAE_No	irAE_High	0.227263	0.419029	0.595539	0.931307	20	20	irAE_No vs irAE_High		s__Eubacterium_eligens	irAE_Low	irAE_Low	-0.412667	0.941441	0.674352	0.910477	11	10	irAE_Low vs irAE_High		PWY-4702: phytate degradation I	irAE_No	irAE_High	1.70651	1.9408	0.387621	0.70493	30	29	irAE_No vs irAE_High
											LACTOSECAT-PWY- lactose and galactose degradation I	irAE_No	irAE_No	-0.692914	1.30441	0.603053	0.931307	20	19	irAE_No vs irAE_High		s__Ruminococcus_torques	irAE_Low	irAE_Low	-0.548953	1.35086	0.696604	0.910477	11	11	irAE_Low vs irAE_High		PWY490 3: nitrate reduction VI: assimilatory	irAE_No	irAE_No	-1.27357	1.44619	0.386904	0.70493	30	28	irAE_No vs irAE_High
											LPSSYN-PWY- superpathway of lipopolysaccharide biosynthesis	irAE_No	irAE_High	1.02982	1.70698	0.555322	0.931307	20	7	irAE_No vs irAE_High		s__Coprococcus_sp_ART55_1	irAE_Low	irAE_High	0.100945	0.258232	0.707491	0.910477	11	2	irAE_Low vs irAE_High		TRPSYN-PWY- L tryptophan biosynthesis	irAE_No	irAE_High	0.640641	0.729208	0.388015	0.70493	30	30	irAE_No vs irAE_High
											MET SAM-PWY- superpathway of S adenosyl L methionine biosynthesis	irAE_No	irAE_High	0.278875	0.412731	0.509525	0.931307	20	20	irAE_No vs irAE_High		s__Dorea_formicigenerans	irAE_Low	irAE_High	0.591259	1.44057	0.693759	0.910477	11	9	irAE_Low vs irAE_High		PWY-5971: palmitate biosynthesis II: bacteria and plants	irAE_No	irAE_No	-0.801497	0.915266	0.38953	0.706569	30	29	irAE_No vs irAE_High
											METSYN-PWY- L homoserine and L methionine biosynthesis	irAE_No	irAE_High	0.287889	0.398762	0.481425	0.931307	20	20	irAE_No vs irAE_High		s__Lachnospiraceae_bacterium_5_1_63FAA	irAE_Low	irAE_Low	-0.363259	1.00716	0.728979	0.910477	11	6	irAE_Low vs irAE_High		HISDEG-PWY- L histidine degradation I	irAE_No	irAE_No	-0.805847	0.923384	0.391126	0.7084	30	30	irAE_No vs irAE_High
											NAGLIPASYN-PWY- lipid IVA biosynthesis	irAE_No	irAE_High	0.470386	0.565522	0.418583	0.931307	20	20	irAE_No vs irAE_High		s__Roseburia_inulinivorans	irAE_Low	irAE_Low	-0.398457	1.00124	0.702515	0.910477	11	11	irAE_Low vs irAE_High		PWY-5179: toluene degradation V: aerobic: via toluene cis diol	irAE_No	irAE_No	-0.278824	0.31972	0.39146	0.7084	30	5	irAE_No vs irAE_High
											NONMEVIPP-PWY- methylerythritol phosphate pathway I	irAE_No	irAE_High	0.163361	0.319471	0.61655	0.931307	20	20	irAE_No vs irAE_High		s__Ruminococcus_callidus	irAE_Low	irAE_Low	-0.653294	1.39828	0.654543	0.910477	11	7	irAE_Low vs irAE_High		GLYCOL GLYOXDEG-PWY- superpathway of glycol metabolism and degradation	irAE_No	irAE_No	-1.52937	1.76955	0.395655	0.710151	30	25	irAE_No vs irAE_High
											NONOXIPENT-PWY- pentose phosphate pathway: non oxidative branch	irAE_No	irAE_High	0.216733	0.359956	0.556094	0.931307	20	20	irAE_No vs irAE_High		s__Dialister_invisus	irAE_Low	irAE_High	0.940524	2.19638	0.681362	0.910477	11	7	irAE_Low vs irAE_High		PWY-4242: pantothenate and coenzyme A biosynthesis III	irAE_No	irAE_High	0.579152	0.668587	0.3946	0.710151	30	30	irAE_No vs irAE_High
											ORNARGDEG-PWY- superpathway of L arginine and L ornithine degradation	irAE_No	irAE_High	0.966599	1.29965	0.468524	0.931307	20	9	irAE_No vs irAE_High		s__Parasutterella_excrementihominis	irAE_Low	irAE_Low	-0.506616	1.33959	0.716499	0.910477	11	5	irAE_Low vs irAE_High		PWY-6630: superpathway of L tyrosine biosynthesis	irAE_No	irAE_No	-1.09718	1.26488	0.393963	0.710151	30	28	irAE_No vs irAE_High
											P162-PWY- L glutamate degradation V: via hydroxyglutarate	irAE_No	irAE_High	0.250894	0.377121	0.515967	0.931307	20	20	irAE_No vs irAE_High		s__Haemophilus_parainfluenzae	irAE_Low	irAE_High	0.677038	1.48613	0.662494	0.910477	11	9	irAE_Low vs irAE_High		ECASYN-PWY- enterobacterial common antigen biosynthesis	irAE_No	irAE_No	-1.59826	1.86609	0.39987	0.714889	30	25	irAE_No vs irAE_High
											P23-PWY- reductive TCA cycle I	irAE_No	irAE_High	0.846994	1.01579	0.417461	0.931307	20	13	irAE_No vs irAE_High		s__Coprococcus_catus	irAE_Low	irAE_High	0.454612	1.336	0.743629	0.919603	11	8	irAE_Low vs irAE_High		PRPP-PWY- superpathway of histidine: purine: and pyrimidine biosynthesis	irAE_No	irAE_High	0.560442	0.655183	0.400455	0.714889	30	30	irAE_No vs irAE_High
											P42-PWY- incomplete reductive TCA cycle	irAE_No	irAE_High	0.389381	0.514176	0.460607	0.931307	20	20	irAE_No vs irAE_High		s__Streptococcus_vestibularis	irAE_Low	irAE_Low	-0.469942	1.40316	0.7475	0.922043	11	6	irAE_Low vs irAE_High		PWY-6628: superpathway of L phenylalanine biosynthesis	irAE_No	irAE_No	-0.593012	0.695083	0.401675	0.714889	30	30	irAE_No vs irAE_High
											PANTO-PWY- phosphopantothenate biosynthesis I	irAE_No	irAE_High	0.262009	0.300573	0.397112	0.931307	20	20	irAE_No vs irAE_High		s__Actinomyces_oris	irAE_Low	irAE_High	0.218002	0.688092	0.760619	0.929198	11	3	irAE_Low vs irAE_High		PWY-3001: superpathway of L isoleucine biosynthesis I	irAE_No	irAE_High	0.215623	0.254198	0.404349	0.715744	30	30	irAE_No vs irAE_High
											PEPTIDOGLYCANSYN-PWY- peptidoglycan biosynthesis I: meso diaminopimelate containing	irAE_No	irAE_High	0.2127	0.320533	0.517029	0.931307	20	20	irAE_No vs irAE_High		s__Burkholderiales_bacterium_1_1_47	irAE_Low	irAE_Low	-0.298157	0.9677	0.766965	0.931817	11	4	irAE_Low vs irAE_High		PWY-5747: 2 methylcitrate cycle II	irAE_No	irAE_No	-1.33981	1.58913	0.407162	0.718248	30	23	irAE_No vs irAE_High
											POLYAMSYN-PWY- superpathway of polyamine biosynthesis I	irAE_No	irAE_No	-0.172666	0.306871	0.581976	0.931307	20	20	irAE_No vs irAE_High		s__Coprobacillus_unclassified	irAE_Low	irAE_High	0.179891	0.634014	0.784823	0.939923	11	3	irAE_Low vs irAE_High		PWY-7198: pyrimidine deoxyribonucleotides de novo biosynthesis IV	irAE_No	irAE_No	-0.989176	1.17314	0.407118	0.718248	30	28	irAE_No vs irAE_High
											POLYISOPRENSYN-PWY- polyisoprenoid biosynthesis: E: coli	irAE_No	irAE_High	1.07711	1.37736	0.44638	0.931307	20	16	irAE_No vs irAE_High		s__Gemella_haemolysans	irAE_Low	irAE_High	0.170707	0.611893	0.788321	0.941336	11	4	irAE_Low vs irAE_High		POLYAMINSYN3-PWY- superpathway of polyamine biosynthesis II	irAE_No	irAE_High	0.689551	0.81974	0.40822	0.719289	30	28	irAE_No vs irAE_High
											PRPP-PWY- superpathway of histidine: purine: and pyrimidine biosynthesis	irAE_No	irAE_High	0.230911	0.366802	0.538477	0.931307	20	20	irAE_No vs irAE_High		s__Clostridium_ramosum	irAE_Low	irAE_High	0.160319	0.602018	0.79768	0.943467	11	3	irAE_Low vs irAE_High		HEME BIOSYNTHESIS II: heme biosynthesis I: aerobic	irAE_No	irAE_No	-0.645139	0.770243	0.410204	0.720312	30	30	irAE_No vs irAE_High
											PWY-2942: L lysine biosynthesis III	irAE_No	irAE_High	0.193206	0.30872	0.540833	0.931307	20	20	irAE_No vs irAE_High		s__Prevotella_buccae	irAE_Low	irAE_High	0.232587	1.00123	0.82295	0.944752	11	3	irAE_Low vs irAE_High		PWY0 41: allantoin degradation IV: anaerobic	irAE_No	irAE_No	-1.26455	1.51553	0.411961	0.722574	30	25	irAE_No vs irAE_High
											PWY-3001: superpathway of L isoleucine biosynthesis I	irAE_No	irAE_High	0.26181	0.417391	0.539924	0.931307	20	20	irAE_No vs irAE_High		s__Alistipes_finegoldii	irAE_Low	irAE_High	0.409037	1.77064	0.823913	0.944752	11	8	irAE_Low vs irAE_High		GLYCOLYSIS: glycolysis I: from glucose 6 phosphate	irAE_No	irAE_No	-0.469953	0.578239	0.424045	0.725402	30	30	irAE_No vs irAE_High
											PWY-3781: aerobic respiration I: cytochrome c	irAE_No	irAE_High	0.597704	1.17804	0.619272	0.931307	20	10	irAE_No vs irAE_High		s__Alistipes_shahii	irAE_Low	irAE_High	0.335907	1.5231	0.831743	0.944752	11	8	irAE_Low vs irAE_High		PWY-622: starch biosynthesis	irAE_No	irAE_No	-0.793991	0.962401	0.417169	0.725402	30	11	irAE_No vs irAE_High
											PWY-3801: sucrose degradation II: sucrose synthase	irAE_No	irAE_High	0.426815	0.570583	0.466007	0.931307	20	3	irAE_No vs irAE_High		s__Clostridium_asparagiforme	irAE_Low	irAE_High	0.292028	1.30043	0.828734	0.944752	11	8	irAE_Low vs irAE_High		PWY-6608: guanosine nucleotides degradation III	irAE_No	irAE_High	0.703021	0.86459	0.423823	0.725402	30	30	irAE_No vs irAE_High
											PWY-3841: folate transformations II	irAE_No	irAE_High	0.165588	0.347553	0.640628	0.931307	20	20	irAE_No vs irAE_High		s__Clostridium_hathewayi	irAE_Low	irAE_Low	-0.189566	0.806348	0.820867	0.944752	11	5	irAE_Low vs irAE_High		PWY-922: mevalonate pathway I	irAE_No	irAE_No	-0.813235	0.98851	0.418464	0.725402	30	29	irAE_No vs irAE_High
											PWY-4041: gamma: glutamyl cycle	irAE_No	irAE_High	1.61424	2.16498	0.467426	0.931307	20	15	irAE_No vs irAE_High		s__Dorea_longicatena	irAE_Low	irAE_Low	-0.249649	0.983476	0.806911	0.944752	11	9	irAE_Low vs irAE_High		PWY1F 823: leucopelargonidin and leucocyanidin biosynthesis	irAE_No	irAE_No	-0.699046	0.84539	0.416121	0.725402	30	9	irAE_No vs irAE_High
											PWY-4984: urea cycle	irAE_No	irAE_No	-0.304806	0.600944	0.619381	0.931307	20	20	irAE_No vs irAE_High		s__Roseburia_hominis	irAE_Low	irAE_High	0.620144	2.7273	0.826624	0.944752	11	8	irAE_Low vs irAE_High		UNMAPPED	irAE_No	irAE_High	0.229282	0.276688	0.415134	0.725402	30	30	irAE_No vs irAE_High
											PWY-5004: superpathway of L citrulline metabolism	irAE_No	irAE_High	0.207726	0.324686	0.531969	0.931307	20	4	irAE_No vs irAE_High		s__Barnesiella_intestinihominis	irAE_Low	irAE_High	0.494143	2.49809	0.848817	0.956662	11	5	irAE_Low vs irAE_High		URSIN-PWY- ureide biosynthesis	irAE_No	irAE_No	-0.944319	1.15832	0.42263	0.725402	30	7	irAE_No vs irAE_High
											PWY-5083: NAD NADH phosphorylation and dephosphorylation	irAE_No	irAE_High	0.97383	1.72134	0.579937	0.931307	20	18	irAE_No vs irAE_High		s__Subdoligranulum_unclassified	irAE_Low	irAE_Low	-0.2419	1.23672	0.850482	0.956662	11	11	irAE_Low vs irAE_High		SALVADEHYPOX-PWY- adenosine nucleotides degradation II	irAE_No	irAE_High	0.68965	0.855328	0.427674	0.727755	30	30	irAE_No vs irAE_High
											PWY-5097: L lysine biosynthesis VI	irAE_No	irAE_High	0.182604	0.323793	0.581121	0.931307	20	20	irAE_No vs irAE_High		s__Clostridium_perfringens	irAE_Low	irAE_Low	-0.0890233	0.469818	0.85509	0.957543	11	2	irAE_Low vs irAE_High		COA-PWY- coenzyme A biosynthesis I	irAE_No	irAE_High	0.488054	0.619352	0.438101	0.728011	30	30	irAE_No vs irAE_High
											PWY-5101: L isoleucine biosynthesis II	irAE_No	irAE_High	0.522236	0.968936	0.597811	0.931307	20	20	irAE_No vs irAE_High		s__Escherichia_unclassified	irAE_Low	irAE_High	0.440566	2.68379	0.874246	0.972274	11	10	irAE_Low vs irAE_High		GLUDEG I-PWY- GABA shunt	irAE_No	irAE_No	-1.28421	1.62741	0.437466	0.728011	30	29	irAE_No vs irAE_High
											PWY-5103: L isoleucine biosynthesis III	irAE_No	irAE_High	0.279823	0.440553	0.534892	0.931307	20	20	irAE_No vs irAE_High		s__Bacteroides_fragilis	irAE_Low	irAE_High	0.328932	2.06122	0.877718	0.97386	11	8	irAE_Low vs irAE_High		KDO NAGLIPASYN-PWY- superpathway of: Kdo 2 lipid A biosynthesis	irAE_No	irAE_No	-1.35803	1.713	0.435367	0.728011	30	26	irAE_No vs irAE_High
											PWY-5104: L isoleucine biosynthesis IV	irAE_No	irAE_High	0.341306	0.645636	0.604793	0.931307	20	20	irAE_No vs irAE_High		s__Ruminococcus_sp_5_1_39BFAA	irAE_Low	irAE_Low	-0.050353	0.323976	0.880876	0.97386	11	4	irAE_Low vs irAE_High		KETOGLUCONMET-PWY- ketogluconate metabolism	irAE_No	irAE_No	-1.39752	1.77237	0.437816	0.728011	30	27	irAE_No vs irAE_High
											PWY-5121: superpathway of geranylgeranyl diphosphate biosynthesis II: via MEP	irAE_No	irAE_No	-0.326803	0.521148	0.540033	0.931307	20	20	irAE_No vs irAE_High		s__Parabacteroides_distasonis	irAE_Low	irAE_High	0.175788	1.71779	0.921361	0.990685	11	8	irAE_Low vs irAE_High		PANTOSYN-PWY- pantothenate and coenzyme A biosynthesis I	irAE_No	irAE_High	0.493605	0.62178	0.43475	0.728011	30	30	irAE_No vs irAE_High
											PWY-5188: tetrapyrrole biosynthesis I: from glutamate	irAE_No	irAE_High	0.21146	0.30647	0.500739	0.931307	20	20	irAE_No vs irAE_High		s__Enterobacter_cloacae	irAE_Low	irAE_High	0.0647579	0.749	0.933523	0.990685	11	4	irAE_Low vs irAE_High		PWY-5004: superpathway of L citrulline metabolism	irAE_No	irAE_No	-0.424979	0.53165	0.431613	0.728011	30	6	irAE_No vs irAE_High
											PWY-5189: tetrapyrrole biosynthesis II: from glycine	irAE_No	irAE_High	0.929597	1.39608	0.515609	0.931307	20	18	irAE_No vs irAE_High		s__Escherichia_coli	irAE_Low	irAE_Low	-0.229516	2.67104	0.93393	0.990685	11	11	irAE_Low vs irAE_High		PWY-5177: glutaryl CoA degradation	irAE_No	irAE_High	0.479739	0.609876	0.438899	0.728011	30	29	irAE_No vs irAE_High
											PWY-5347: superpathway of L methionine biosynthesis: transsulfuration	irAE_No	irAE_High	0.293599	0.385606	0.458225	0.931307	20	20	irAE_No vs irAE_High		s__Lachnospiraceae_bacterium_3_1_46FAA	irAE_Low	irAE_Low	-0.100234	1.29216	0.94034	0.99349	11	3	irAE_Low vs irAE_High		PWY-5484: glycolysis II: from fructose 6 phosphate	irAE_No	irAE_No	-0.461024	0.578206	0.432765	0.728011	30	30	irAE_No vs irAE_High
											PWY-5384: sucrose degradation IV: sucrose phosphorylase	irAE_No	irAE_High	0.585873	1.21738	0.63728	0.931307	20	17	irAE_No vs irAE_High		s__Bacteroidales_bacterium_ph8	irAE_Low	irAE_Low	-0.114596	2.46426	0.964208	0.994915	11	6	irAE_Low vs irAE_High		PWY-6113: superpathway of mycolate biosynthesis	irAE_No	irAE_No	-0.809712	1.03065	0.439468	0.728011	30	29	irAE_No vs irAE_High
											PWY-5415: catechol degradation I: meta cleavage pathway	irAE_No	irAE_High	0.590309	1.27093	0.64898	0.931307	20	9	irAE_No vs irAE_High		s__Bacteroides_finegoldii	irAE_Low	irAE_High	0.0544419	1.81497	0.976907	0.995415	11	5	irAE_Low vs irAE_High		PWY-6263: superpathway of menaquinol 8 biosynthesis II	irAE_No	irAE_No	-1.07947	1.35662	0.433695	0.728011	30	25	irAE_No vs irAE_High
											PWY-5656: mannosylglycerate biosynthesis I	irAE_No	irAE_High	0.435034	0.795291	0.592416	0.931307	20	10	irAE_No vs irAE_High		s__Bacteroides_ovatus	irAE_Low	irAE_Low	-0.0416893	1.45338	0.977917	0.995415	11	11	irAE_Low vs irAE_High		PWY-6285: superpathway of fatty acids biosynthesis: E: coli	irAE_No	irAE_No	-0.960829	1.22139	0.438871	0.728011	30	27	irAE_No vs irAE_High
											PWY-5667: CDP diacylglycerol biosynthesis I	irAE_No	irAE_High	0.289285	0.330297	0.39493	0.931307	20	20	irAE_No vs irAE_High		s__Bacteroides_thetaiotaomicron	irAE_Low	irAE_High	0.0153612	1.72656	0.99315	0.998363	11	10	irAE_Low vs irAE_High		PWY-7383: anaerobic energy metabolism: invertebrates: cytosol	irAE_No	irAE_High	0.858075	1.07347	0.431617	0.728011	30	30	irAE_No vs irAE_High
											PWY-5686: UMP biosynthesis	irAE_No	irAE_High	0.227708	0.324931	0.494162	0.931307	20	20	irAE_No vs irAE_High		s__Odoribacter_splanchnicus	irAE_Low	irAE_Low	-0.000627846	1.79079	0.99973	0.99973	11	6	irAE_Low vs irAE_High		PWY-7399: methylphosphonate degradation II	irAE_No	irAE_No	-0.573145	0.725117	0.436718	0.728011	30	11	irAE_No vs irAE_High
											PWY-5838: superpathway of menaquinol 8 biosynthesis I	irAE_No	irAE_High	0.725698	1.45183	0.624432	0.931307	20	14	irAE_No vs irAE_High													PWY4FS 7: phosphatidylglycerol biosynthesis I: plastidic	irAE_No	irAE_No	-0.454178	0.574215	0.43641	0.728011	30	29	irAE_No vs irAE_High
											PWY-5845: superpathway of menaquinol 9 biosynthesis	irAE_No	irAE_High	0.709639	1.54187	0.65194	0.931307	20	14	irAE_No vs irAE_High													PWY4FS 8: phosphatidylglycerol biosynthesis II: non plastidic	irAE_No	irAE_No	-0.454063	0.574172	0.436491	0.728011	30	29	irAE_No vs irAE_High
											PWY-5850: superpathway of menaquinol 6 biosynthesis I	irAE_No	irAE_High	0.709639	1.54187	0.65194	0.931307	20	14	irAE_No vs irAE_High													PWY-6823: molybdenum cofactor biosynthesis	irAE_No	irAE_No	-1.47128	1.89279	0.444271	0.73065	30	25	irAE_No vs irAE_High
											PWY-5855: ubiquinol 7 biosynthesis: prokaryotic	irAE_No	irAE_High	0.840899	1.7796	0.643357	0.931307	20	16	irAE_No vs irAE_High													PWY-7197: pyrimidine deoxyribonucleotide phosphorylation	irAE_No	irAE_High	0.476335	0.61079	0.44279	0.73065	30	30	irAE_No vs irAE_High
											PWY-5856: ubiquinol 9 biosynthesis: prokaryotic	irAE_No	irAE_High	0.840899	1.7796	0.643357	0.931307	20	16	irAE_No vs irAE_High													PWY-841: superpathway of purine nucleotides de novo biosynthesis I	irAE_No	irAE_High	0.368608	0.475249	0.445254	0.73065	30	30	irAE_No vs irAE_High
											PWY-5857: ubiquinol 10 biosynthesis: prokaryotic	irAE_No	irAE_High	0.840899	1.7796	0.643357	0.931307	20	16	irAE_No vs irAE_High													PWY66 422: D galactose degradation V: Leloir pathway	irAE_No	irAE_High	0.288387	0.374128	0.448035	0.734015	30	30	irAE_No vs irAE_High
											PWY-5860: superpathway of demethylmenaquinol 6 biosynthesis I	irAE_No	irAE_High	0.703226	1.58597	0.663802	0.931307	20	14	irAE_No vs irAE_High													PWY-7210: pyrimidine deoxyribonucleotides biosynthesis from CTP	irAE_No	irAE_No	-0.877082	1.1394	0.448644	0.734232	30	28	irAE_No vs irAE_High
											PWY-5861: superpathway of demethylmenaquinol 8 biosynthesis	irAE_No	irAE_High	0.721068	1.50037	0.63774	0.931307	20	14	irAE_No vs irAE_High													PWY-6126: superpathway of adenosine nucleotides de novo biosynthesis II	irAE_No	irAE_High	0.326979	0.426003	0.449942	0.734794	30	30	irAE_No vs irAE_High
											PWY-5862: superpathway of demethylmenaquinol 9 biosynthesis	irAE_No	irAE_High	0.703226	1.58597	0.663802	0.931307	20	14	irAE_No vs irAE_High													TCA GLYOX BYPASS: superpathway of glyoxylate bypass and TCA	irAE_No	irAE_No	-1.2715	1.66447	0.452072	0.73671	30	27	irAE_No vs irAE_High
											PWY-5896: superpathway of menaquinol 10 biosynthesis	irAE_No	irAE_High	0.709639	1.54187	0.65194	0.931307	20	14	irAE_No vs irAE_High													X1CMET2-PWY- N10 formyl tetrahydrofolate biosynthesis	irAE_No	irAE_High	0.236522	0.312447	0.456127	0.739394	30	30	irAE_No vs irAE_High
											PWY-5971: palmitate biosynthesis II: bacteria and plants	irAE_No	irAE_High	0.41075	0.68464	0.557494	0.931307	20	20	irAE_No vs irAE_High													PANTO-PWY- phosphopantothenate biosynthesis I	irAE_No	irAE_High	0.454618	0.600265	0.455912	0.739394	30	30	irAE_No vs irAE_High
											PWY-6121: 5 aminoimidazole ribonucleotide biosynthesis I	irAE_No	irAE_High	0.242615	0.338101	0.484041	0.931307	20	20	irAE_No vs irAE_High													PWY-7229: superpathway of adenosine nucleotides de novo biosynthesis I	irAE_No	irAE_High	0.287658	0.382481	0.459023	0.739394	30	30	irAE_No vs irAE_High
											PWY-6122: 5 aminoimidazole ribonucleotide biosynthesis II	irAE_No	irAE_High	0.222125	0.376223	0.563707	0.931307	20	20	irAE_No vs irAE_High													PWY0 166: superpathway of pyrimidine deoxyribonucleotides de novo biosynthesis: E: coli	irAE_No	irAE_High	0.343937	0.456916	0.458639	0.739394	30	30	irAE_No vs irAE_High
											PWY-6123: inosine 5 phosphate biosynthesis I	irAE_No	irAE_High	0.307207	0.397752	0.4519	0.931307	20	20	irAE_No vs irAE_High													PWY1G 0: mycothiol biosynthesis	irAE_No	irAE_High	0.442306	0.58935	0.459961	0.739394	30	12	irAE_No vs irAE_High
											PWY-6124: inosine 5 phosphate biosynthesis II	irAE_No	irAE_High	0.206873	0.368472	0.582793	0.931307	20	20	irAE_No vs irAE_High													GLUCARDEG-PWY- D glucarate degradation I	irAE_No	irAE_No	-1.2997	1.74122	0.462368	0.739405	30	27	irAE_No vs irAE_High
											PWY-6147: 6 hydroxymethyl dihydropterin diphosphate biosynthesis I	irAE_No	irAE_High	0.325117	0.452018	0.483039	0.931307	20	20	irAE_No vs irAE_High													P23-PWY- reductive TCA cycle I	irAE_No	irAE_No	-0.846978	1.13143	0.461091	0.739405	30	28	irAE_No vs irAE_High
											PWY-6151: S adenosyl L methionine cycle I	irAE_No	irAE_High	0.222865	0.395311	0.581242	0.931307	20	20	irAE_No vs irAE_High													PWY-6519: 8 amino 7 oxononanoate biosynthesis I	irAE_No	irAE_No	-0.701816	0.938931	0.461757	0.739405	30	29	irAE_No vs irAE_High
											PWY-6163: chorismate biosynthesis from 3 dehydroquinate	irAE_No	irAE_High	0.256026	0.31693	0.431813	0.931307	20	20	irAE_No vs irAE_High													PWY-2723: trehalose degradation V	irAE_No	irAE_No	-1.3602	1.83893	0.46639	0.741648	30	25	irAE_No vs irAE_High
											PWY-621: sucrose degradation III: sucrose invertase	irAE_No	irAE_High	0.210721	0.474077	0.663036	0.931307	20	20	irAE_No vs irAE_High													PWY-6317: galactose degradation I: Leloir pathway	irAE_No	irAE_High	0.272218	0.368222	0.466625	0.741648	30	30	irAE_No vs irAE_High
											PWY-6277: superpathway of 5 aminoimidazole ribonucleotide biosynthesis	irAE_No	irAE_High	0.222125	0.376223	0.563707	0.931307	20	20	irAE_No vs irAE_High													PWY3O 19: ubiquinol 6 biosynthesis from 4 hydroxybenzoate: eukaryotic	irAE_No	irAE_No	-1.03221	1.39608	0.466574	0.741648	30	10	irAE_No vs irAE_High
											PWY-6282: palmitoleate biosynthesis I: from: 5Z: dodec 5 enoate	irAE_No	irAE_High	0.428737	0.695384	0.546778	0.931307	20	20	irAE_No vs irAE_High													PWY0 321: phenylacetate degradation I: aerobic	irAE_No	irAE_High	1.71242	2.33736	0.470598	0.744832	30	18	irAE_No vs irAE_High
											PWY-6284: superpathway of unsaturated fatty acids biosynthesis: E: coli	irAE_No	irAE_No	-0.505844	0.742166	0.505894	0.931307	20	20	irAE_No vs irAE_High													BIOTIN BIOSYNTHESIS-PWY- biotin biosynthesis I	irAE_No	irAE_No	-0.652277	0.903754	0.47715	0.749808	30	29	irAE_No vs irAE_High
											PWY-6317: galactose degradation I: Leloir pathway	irAE_No	irAE_High	0.161212	0.332274	0.634559	0.931307	20	20	irAE_No vs irAE_High													PWY-7315: dTDP N acetylthomosamine biosynthesis	irAE_No	irAE_No	-1.48832	2.06607	0.477983	0.75035	30	26	irAE_No vs irAE_High
											PWY-6318: L phenylalanine degradation IV: mammalian: via side chain	irAE_No	irAE_High	0.378273	0.790209	0.639055	0.931307	20	5	irAE_No vs irAE_High													OANTIGEN-PWY- O antigen building blocks biosynthesis: E: coli	irAE_No	irAE_High	0.417811	0.594175	0.488441	0.756793	30	30	irAE_No vs irAE_High
											PWY-6353: purine nucleotides degradation II: aerobic	irAE_No	irAE_No	-0.328874	0.473585	0.498025	0.931307	20	20	irAE_No vs irAE_High													PWY-1269: CMP 3 deoxy D manno octulosonate biosynthesis I	irAE_No	irAE_High	0.397145	0.56357	0.487513	0.756793	30	29	irAE_No vs irAE_High
											PWY-6385: peptidoglycan biosynthesis III: mycobacteria	irAE_No	irAE_High	0.144305	0.299756	0.637174	0.931307	20	20	irAE_No vs irAE_High													PWY-4984: urea cycle	irAE_No	irAE_No	-0.547745	0.778694	0.488297	0.756793	30	29	irAE_No vs irAE_High
											PWY-6386: UDP N acetylmuramoyl pentapeptide biosynthesis II: lysine containing	irAE_No	irAE_High	0.208489	0.317685	0.521587	0.931307	20	20	irAE_No vs irAE_High													PWY-7094: fatty acid salvage	irAE_No	irAE_No	-0.442711	0.628624	0.487784	0.756793	30	5	irAE_No vs irAE_High
											PWY-6387: UDP N acetylmuramoyl pentapeptide biosynthesis I: meso diaminopimelate containing	irAE_No	irAE_High	0.219897	0.324087	0.507781	0.931307	20	20	irAE_No vs irAE_High													CITRULBIO-PWY- L citrulline biosynthesis	irAE_No	irAE_No	-0.541547	0.774347	0.490783	0.758842	30	29	irAE_No vs irAE_High
											PWY-6471: peptidoglycan biosynthesis IV: Enterococcus faecium	irAE_No	irAE_No	-0.971674	1.1722	0.420137	0.931307	20	17	irAE_No vs irAE_High													PWY-7220: adenosine deoxyribonucleotides de novo biosynthesis II	irAE_No	irAE_High	0.345734	0.499061	0.49484	0.760557	30	30	irAE_No vs irAE_High
											PWY-6519: 8 amino 7 oxononanoate biosynthesis I	irAE_No	irAE_High	0.549674	0.727496	0.461608	0.931307	20	20	irAE_No vs irAE_High													PWY-7222: guanosine deoxyribonucleotides de novo biosynthesis II	irAE_No	irAE_High	0.345734	0.499061	0.49484	0.760557	30	30	irAE_No vs irAE_High
											PWY-6629: superpathway of L tryptophan biosynthesis	irAE_No	irAE_High	0.837342	1.56417	0.600272	0.931307	20	14	irAE_No vs irAE_High													GLYCOLYSIS TCA GLYOX BYPASS: superpathway of glycolysis: pyruvate dehydrogenase: TCA: and glyoxylate bypass	irAE_No	irAE_No	-1.06246	1.53781	0.496001	0.760813	30	27	irAE_No vs irAE_High
											PWY-6630: superpathway of L tyrosine biosynthesis	irAE_No	irAE_High	0.789584	1.17661	0.512379	0.931307	20	16	irAE_No vs irAE_High													PWY-7323: superpathway of GDP mannose derived O antigen building blocks biosynthesis	irAE_No	irAE_No	-0.518806	0.752903	0.497122	0.761002	30	29	irAE_No vs irAE_High
											PWY-6708: ubiquinol 8 biosynthesis: prokaryotic	irAE_No	irAE_High	0.840899	1.7796	0.643357	0.931307	20	16	irAE_No vs irAE_High													PWY0 1533: methylphosphonate degradation I	irAE_No	irAE_No	-1.35001	1.96797	0.499034	0.76297	30	25	irAE_No vs irAE_High
											PWY-6737: starch degradation V	irAE_No	irAE_High	0.28819	0.404717	0.487345	0.931307	20	20	irAE_No vs irAE_High													SO4ASSIM-PWY- sulfate reduction I: assimilatory	irAE_No	irAE_High	0.635408	0.927062	0.499398	0.76297	30	29	irAE_No vs irAE_High
											PWY-6823: molybdenum cofactor biosynthesis	irAE_No	irAE_High	0.899503	2.00167	0.659585	0.931307	20	12	irAE_No vs irAE_High													PWY-5656: mannosylglycerate biosynthesis I	irAE_No	irAE_No	-1.18266	1.73044	0.500614	0.764069	30	22	irAE_No vs irAE_High
											PWY-6859: all trans farnesol biosynthesis	irAE_No	irAE_High	0.904489	1.49058	0.553054	0.931307	20	16	irAE_No vs irAE_High													PWY0 1479: tRNA processing	irAE_No	irAE_High	0.926007	1.36056	0.502376	0.765999	30	27	irAE_No vs irAE_High
											PWY-6891: thiazole biosynthesis II: Bacillus	irAE_No	irAE_High	0.957774	2.00037	0.638987	0.931307	20	15	irAE_No vs irAE_High													PWY-7208: superpathway of pyrimidine nucleobases salvage	irAE_No	irAE_High	0.395348	0.584077	0.5047	0.768021	30	30	irAE_No vs irAE_High
											PWY-6895: superpathway of thiamin diphosphate biosynthesis II	irAE_No	irAE_High	1.01896	1.75573	0.570286	0.931307	20	15	irAE_No vs irAE_High													P108-PWY- pyruvate fermentation to propanoate I	irAE_No	irAE_High	0.754285	1.11923	0.506537	0.769297	30	28	irAE_No vs irAE_High
											PWY-6897: thiamin salvage II	irAE_No	irAE_High	0.211867	0.283081	0.465774	0.931307	20	20	irAE_No vs irAE_High													PWY-7663: gondoate biosynthesis: anaerobic	irAE_No	irAE_High	0.374927	0.558624	0.508272	0.771172	30	30	irAE_No vs irAE_High
											PWY-6969: TCA cycle V: 2 oxoglutarate ferredoxin oxidoreductase	irAE_No	irAE_High	0.271918	0.502814	0.596591	0.931307	20	20	irAE_No vs irAE_High													PWY-6125: superpathway of guanosine nucleotides de novo biosynthesis II	irAE_No	irAE_High	0.351066	0.523773	0.508834	0.771264	30	30	irAE_No vs irAE_High
											PWY-7115: C4 photosynthetic carbon assimilation cycle: NAD ME type	irAE_No	irAE_High	0.731082	1.11116	0.520544	0.931307	20	14	irAE_No vs irAE_High													COLANSYN-PWY- colanic acid building blocks biosynthesis	irAE_No	irAE_No	-0.418765	0.626248	0.509822	0.771522	30	29	irAE_No vs irAE_High
											PWY-7117: C4 photosynthetic carbon assimilation cycle: PEPCK type	irAE_No	irAE_High	0.666808	1.3375	0.625329	0.931307	20	14	irAE_No vs irAE_High													DTDPRHAMSYN-PWY- dTDP L rhamnose biosynthesis I	irAE_No	irAE_High	0.333109	0.504632	0.515224	0.775034	30	30	irAE_No vs irAE_High
											PWY-7219: adenosine ribonucleotides de novo biosynthesis	irAE_No	irAE_High	0.161081	0.336244	0.638805	0.931307	20	20	irAE_No vs irAE_High													PWY-6700: queuosine biosynthesis	irAE_No	irAE_High	0.524522	0.795244	0.515558	0.775034	30	30	irAE_No vs irAE_High
											PWY-7228: superpathway of guanosine nucleotides de novo biosynthesis I	irAE_No	irAE_High	0.155924	0.24767	0.538451	0.931307	20	20	irAE_No vs irAE_High													PWY-7234: inosine 5 phosphate biosynthesis III	irAE_No	irAE_No	-0.272617	0.415797	0.518039	0.776085	30	30	irAE_No vs irAE_High
											PWY-7234: inosine 5 phosphate biosynthesis III	irAE_No	irAE_High	0.291227	0.515965	0.580803	0.931307	20	20	irAE_No vs irAE_High													PWY-7409: phospholipid remodeling: phosphatidylethanolamine: yeast	irAE_No	irAE_No	-1.30501	1.98728	0.517384	0.776085	30	24	irAE_No vs irAE_High
											PWY-724: superpathway of L lysine: L threonine and L methionine biosynthesis II	irAE_No	irAE_High	0.302087	0.40409	0.466276	0.931307	20	20	irAE_No vs irAE_High													PWY-4981: L proline biosynthesis II: from arginine	irAE_No	irAE_No	-0.368755	0.570859	0.524188	0.777815	30	30	irAE_No vs irAE_High
											PWY-7279: aerobic respiration II: cytochrome c: yeast	irAE_No	irAE_High	0.656349	1.07315	0.549953	0.931307	20	10	irAE_No vs irAE_High													PWY-6703: preQ0 biosynthesis	irAE_No	irAE_High	0.522964	0.809742	0.524268	0.777815	30	30	irAE_No vs irAE_High
											PWY-7294: xylose degradation IV	irAE_No	irAE_No	-0.312985	0.683905	0.653767	0.931307	20	3	irAE_No vs irAE_High													PWY-7184: pyrimidine deoxyribonucleotides de novo biosynthesis I	irAE_No	irAE_High	0.350059	0.538796	0.521808	0.777815	30	30	irAE_No vs irAE_High
											PWY-7328: superpathway of UDP glucose derived O antigen building blocks biosynthesis	irAE_No	irAE_No	-0.680204	0.828718	0.424618	0.931307	20	17	irAE_No vs irAE_High													PWY-7204: pyridoxal 5 phosphate salvage II: plants	irAE_No	irAE_No	-1.00283	1.54031	0.520948	0.777815	30	28	irAE_No vs irAE_High
											PWY-7345: superpathway of anaerobic sucrose degradation	irAE_No	irAE_High	0.426391	0.571707	0.467303	0.931307	20	3	irAE_No vs irAE_High													PWY-5973: cis vaccenate biosynthesis	irAE_No	irAE_High	0.376073	0.584629	0.525908	0.778748	30	30	irAE_No vs irAE_High
											PWY-7383: anaerobic energy metabolism: invertebrates: cytosol	irAE_No	irAE_No	-0.328199	0.572962	0.575259	0.931307	20	20	irAE_No vs irAE_High													PWY-4722: creatinine degradation II	irAE_No	irAE_No	-0.240948	0.377212	0.528789	0.779793	30	6	irAE_No vs irAE_High
											PWY-7388: octanoyl: acyl carrier protein: biosynthesis: mitochondria: yeast	irAE_No	irAE_High	0.591594	0.815168	0.479174	0.931307	20	20	irAE_No vs irAE_High													PWY-6284: superpathway of unsaturated fatty acids biosynthesis: E: coli	irAE_No	irAE_No	-0.81853	1.28256	0.529145	0.779793	30	29	irAE_No vs irAE_High
											PWY-7400: L arginine biosynthesis IV: archaebacteria	irAE_No	irAE_High	0.366837	0.569245	0.529031	0.931307	20	20	irAE_No vs irAE_High													SULFATE CYS-PWY- superpathway of sulfate assimilation and cysteine biosynthesis	irAE_No	irAE_High	0.473837	0.744142	0.530071	0.780411	30	29	irAE_No vs irAE_High
											PWY-7446: sulfoglycolysis	irAE_No	irAE_High	1.46511	1.93199	0.459995	0.931307	20	11	irAE_No vs irAE_High													CALVIN-PWY- Calvin Benson Bassham cycle	irAE_No	irAE_High	0.315049	0.496401	0.531412	0.780472	30	30	irAE_No vs irAE_High
											PWY-7664: oleate biosynthesis IV: anaerobic	irAE_No	irAE_High	0.565142	0.766345	0.472227	0.931307	20	20	irAE_No vs irAE_High													PWY-5100: pyruvate fermentation to acetate and lactate II	irAE_No	irAE_High	0.319557	0.506295	0.53366	0.780472	30	30	irAE_No vs irAE_High
											PWY-922: mevalonate pathway I	irAE_No	irAE_High	0.497562	0.802743	0.544673	0.931307	20	13	irAE_No vs irAE_High													PWY-7221: guanosine ribonucleotides de novo biosynthesis	irAE_No	irAE_High	0.118116	0.186808	0.532939	0.780472	30	30	irAE_No vs irAE_High
											PWY0 1061: superpathway of L alanine biosynthesis	irAE_No	irAE_High	0.542735	0.969121	0.583728	0.931307	20	19	irAE_No vs irAE_High													X3 HYDROXYPHENYLACETATE DEGRADATION-PWY- 4 hydroxyphenylacetate degradation	irAE_No	irAE_No	-1.14512	1.84927	0.541367	0.78409	30	21	irAE_No vs irAE_High
											PWY0 1241: ADP L glycero: beta: D manno heptose biosynthesis	irAE_No	irAE_High	1.15679	1.67567	0.500523	0.931307	20	18	irAE_No vs irAE_High													ANAEROFRUCAT-PWY- homolactic fermentation	irAE_No	irAE_No	-0.261011	0.421895	0.541735	0.78409	30	30	irAE_No vs irAE_High
											PWY0 1319: CDP diacylglycerol biosynthesis II	irAE_No	irAE_High	0.289564	0.330236	0.394401	0.931307	20	20	irAE_No vs irAE_High													GALACTARDEG-PWY- D galactarate degradation I	irAE_No	irAE_No	-1.09522	1.76664	0.540904	0.78409	30	27	irAE_No vs irAE_High
											PWY0 1479: tRNA processing	irAE_No	irAE_High	0.641139	0.87026	0.472658	0.931307	20	20	irAE_No vs irAE_High													GLUCARGALACTSUPER-PWY- superpathway of D glucarate and D galactarate degradation	irAE_No	irAE_No	-1.09522	1.76664	0.540904	0.78409	30	27	irAE_No vs irAE_High
											PWY0 166: superpathway of pyrimidine deoxyribonucleotides de novo biosynthesis: E: coli	irAE_No	irAE_High	0.185958	0.242734	0.455505	0.931307	20	20	irAE_No vs irAE_High													PWY-5121: superpathway of geranylgeranyl diphosphate biosynthesis II: via MEP	irAE_No	irAE_No	-0.367874	0.59282	0.540513	0.78409	30	30	irAE_No vs irAE_High
											PWY0 321: phenylacetate degradation I: aerobic	irAE_No	irAE_High	0.559795	0.838086	0.514316	0.931307	20	7	irAE_No vs irAE_High													PWY-7228: superpathway of guanosine nucleotides de novo biosynthesis I	irAE_No	irAE_High	0.329843	0.537745	0.545164	0.786835	30	30	irAE_No vs irAE_High
											PWY0 41: allantoin degradation IV: anaerobic	irAE_No	irAE_High	0.532237	1.17156	0.65612	0.931307	20	10	irAE_No vs irAE_High													P105-PWY- TCA cycle IV: 2 oxoglutarate decarboxylase	irAE_No	irAE_No	-0.828583	1.3565	0.54683	0.787061	30	27	irAE_No vs irAE_High
											PWY0 845: superpathway of pyridoxal 5 phosphate biosynthesis and salvage	irAE_No	irAE_High	0.410141	0.634068	0.52751	0.931307	20	20	irAE_No vs irAE_High													PWY-5417: catechol degradation III: ortho cleavage pathway	irAE_No	irAE_High	0.724566	1.19349	0.549261	0.78905	30	13	irAE_No vs irAE_High
											PWY0 862: 5Z: dodec 5 enoate biosynthesis	irAE_No	irAE_High	0.460383	0.764934	0.556255	0.931307	20	20	irAE_No vs irAE_High													PWY-5431: aromatic compounds degradation via: beta: ketoadipate	irAE_No	irAE_High	0.724566	1.19349	0.549261	0.78905	30	13	irAE_No vs irAE_High
											PWY490 3: nitrate reduction VI: assimilatory	irAE_No	irAE_High	0.580219	1.24793	0.648648	0.931307	20	15	irAE_No vs irAE_High													PWY-3841: folate transformations II	irAE_No	irAE_High	0.166326	0.274394	0.549875	0.789113	30	30	irAE_No vs irAE_High
											PWY66 398: TCA cycle III: animals	irAE_No	irAE_High	0.623921	0.764813	0.427389	0.931307	20	14	irAE_No vs irAE_High													PWY-6305: putrescine biosynthesis IV	irAE_No	irAE_High	0.53754	0.904243	0.557544	0.795016	30	30	irAE_No vs irAE_High
											PWY66 422: D galactose degradation V: Leloir pathway	irAE_No	irAE_High	0.171787	0.333351	0.613831	0.931307	20	20	irAE_No vs irAE_High													FERMENTATION-PWY- mixed acid fermentation	irAE_No	irAE_No	-0.48721	0.827777	0.561426	0.797598	30	30	irAE_No vs irAE_High
											PWYG 321: mycolate biosynthesis	irAE_No	irAE_High	0.580961	0.762843	0.458121	0.931307	20	20	irAE_No vs irAE_High													PWY-7237: myo: chiro: and scillo inositol degradation	irAE_No	irAE_High	0.583838	0.996943	0.563375	0.798719	30	30	irAE_No vs irAE_High
											PYRIDNUCSAL-PWY- NAD salvage pathway I	irAE_No	irAE_High	0.257589	0.593182	0.670289	0.931307	20	19	irAE_No vs irAE_High													THRESYN-PWY- superpathway of L threonine biosynthesis	irAE_No	irAE_High	0.165135	0.284256	0.566484	0.800353	30	30	irAE_No vs irAE_High
											SALVADEHYPOX-PWY- adenosine nucleotides degradation II	irAE_No	irAE_No	-0.272897	0.481356	0.579144	0.931307	20	20	irAE_No vs irAE_High													PWY-6270: isoprene biosynthesis I	irAE_No	irAE_High	0.305645	0.539597	0.57615	0.807585	30	30	irAE_No vs irAE_High
											TCA: TCA cycle I: prokaryotic	irAE_No	irAE_High	0.261772	0.491682	0.602245	0.931307	20	20	irAE_No vs irAE_High													PWY-6609: adenine and adenosine salvage III	irAE_No	irAE_High	0.253922	0.446797	0.57489	0.807585	30	30	irAE_No vs irAE_High
											TEICHOICACID-PWY- teichoic acid: poly glycerol: biosynthesis	irAE_No	irAE_High	0.547376	0.661987	0.421271	0.931307	20	4	irAE_No vs irAE_High													PWY-7357: thiamin formation from pyrithiamine and oxythiamine: yeast	irAE_No	irAE_High	0.216882	0.386797	0.579985	0.809157	30	30	irAE_No vs irAE_High
											THISYN-PWY- superpathway of thiamin diphosphate biosynthesis I	irAE_No	irAE_High	0.508451	1.02069	0.625606	0.931307	20	20	irAE_No vs irAE_High													P562-PWY- myo inositol degradation I	irAE_No	irAE_No	-0.907663	1.62658	0.581795	0.810828	30	13	irAE_No vs irAE_High
											THISYNARA-PWY- superpathway of thiamin diphosphate biosynthesis III: eukaryotes	irAE_No	irAE_No	-0.13253	0.30184	0.666866	0.931307	20	20	irAE_No vs irAE_High													PWY-5505: L glutamate and L glutamine biosynthesis	irAE_No	irAE_No	-1.04425	1.8885	0.585207	0.811178	30	28	irAE_No vs irAE_High
											THRESYN-PWY- superpathway of L threonine biosynthesis	irAE_No	irAE_High	0.341192	0.432312	0.442276	0.931307	20	20	irAE_No vs irAE_High													PWY-7560: methylerythritol phosphate pathway II	irAE_No	irAE_High	0.311314	0.562276	0.584725	0.811178	30	30	irAE_No vs irAE_High
											UBISYN-PWY- superpathway of ubiquinol 8 biosynthesis: prokaryotic	irAE_No	irAE_High	1.06219	1.86012	0.576434	0.931307	20	14	irAE_No vs irAE_High													GLUCUROCAT-PWY- superpathway of: beta: D glucuronide and D glucuronate degradation	irAE_No	irAE_High	0.295008	0.535355	0.58649	0.811496	30	29	irAE_No vs irAE_High
											UDPNAGSYN-PWY- UDP N acetyl D glucosamine biosynthesis I	irAE_No	irAE_High	0.663861	0.816879	0.429112	0.931307	20	20	irAE_No vs irAE_High													PWY-6353: purine nucleotides degradation II: aerobic	irAE_No	irAE_High	0.532237	0.984744	0.593647	0.813401	30	30	irAE_No vs irAE_High
											UNINTEGRATED	irAE_No	irAE_High	0.120701	0.26106	0.650466	0.931307	20	20	irAE_No vs irAE_High													PWY0 42: 2 methylcitrate cycle I	irAE_No	irAE_No	-0.876492	1.63491	0.596622	0.814578	30	22	irAE_No vs irAE_High
											PWY-2941: L lysine biosynthesis II	irAE_No	irAE_High	0.242675	0.560625	0.671272	0.931613	20	20	irAE_No vs irAE_High													PWY0 1296: purine ribonucleosides degradation	irAE_No	irAE_High	0.231719	0.435428	0.59931	0.815545	30	30	irAE_No vs irAE_High
											CRNFORCAT-PWY- creatinine degradation I	irAE_No	irAE_No	-0.579393	1.39023	0.682757	0.9327	20	12	irAE_No vs irAE_High													DAPLYSINESYN-PWY- L lysine biosynthesis I	irAE_No	irAE_No	-0.211706	0.404493	0.605315	0.818485	30	30	irAE_No vs irAE_High
											FOLSYN-PWY- superpathway of tetrahydrofolate biosynthesis and salvage	irAE_No	irAE_High	0.297636	0.72834	0.688571	0.9327	20	20	irAE_No vs irAE_High													PWY-6595: superpathway of guanosine nucleotides degradation: plants	irAE_No	irAE_No	-0.489441	0.933299	0.604606	0.818485	30	30	irAE_No vs irAE_High
											P161-PWY- acetylene degradation	irAE_No	irAE_High	0.292834	0.712121	0.686731	0.9327	20	20	irAE_No vs irAE_High													COBALSYN-PWY- adenosylcobalamin salvage from cobinamide I	irAE_No	irAE_High	0.37628	0.723731	0.607696	0.819358	30	30	irAE_No vs irAE_High
											PROTOCATECHUATE ORTHO CLEAVAGE-PWY- protocatechuate degradation II: ortho cleavage pathway	irAE_No	irAE_High	0.606082	1.48272	0.688489	0.9327	20	9	irAE_No vs irAE_High													GALACT GLUCUROCAT-PWY- superpathway of hexuronide and hexuronate degradation	irAE_No	irAE_High	0.265577	0.515454	0.610919	0.819526	30	29	irAE_No vs irAE_High
											PWY-6125: superpathway of guanosine nucleotides de novo biosynthesis II	irAE_No	irAE_High	0.101196	0.246318	0.687004	0.9327	20	20	irAE_No vs irAE_High													PWY-6507: 4 deoxy L threo hex 4 enopyranuronate degradation	irAE_No	irAE_High	0.316381	0.618818	0.61365	0.821894	30	29	irAE_No vs irAE_High
											PWY-7221: guanosine ribonucleotides de novo biosynthesis	irAE_No	irAE_High	0.12775	0.306459	0.682687	0.9327	20	20	irAE_No vs irAE_High													PWY-5138: unsaturated: even numbered fatty acid: beta: oxidation	irAE_No	irAE_No	-0.90534	1.81962	0.623154	0.830154	30	24	irAE_No vs irAE_High
											PWY-7229: superpathway of adenosine nucleotides de novo biosynthesis I	irAE_No	irAE_High	0.0968989	0.227218	0.675831	0.9327	20	20	irAE_No vs irAE_High													RUMP-PWY- formaldehyde oxidation I	irAE_No	irAE_High	0.561666	1.1698	0.635302	0.840634	30	12	irAE_No vs irAE_High
											ARGSYNBSUB-PWY- L arginine biosynthesis II: acetyl cycle	irAE_No	irAE_High	0.305209	0.758207	0.692964	0.932888	20	20	irAE_No vs irAE_High													X7ALPHADEHYDROX-PWY- cholate degradation: bacteria: anaerobic	irAE_No	irAE_No	-0.11618	0.243231	0.637048	0.842107	30	4	irAE_No vs irAE_High
											COA-PWY-1: coenzyme A biosynthesis II: mammalian	irAE_No	irAE_High	0.132603	0.339159	0.701312	0.932888	20	20	irAE_No vs irAE_High													PWY-7031: protein N glycosylation: bacterial	irAE_No	irAE_High	0.158861	0.338849	0.643257	0.845235	30	4	irAE_No vs irAE_High
											GLYCOLYSIS TCA GLYOX BYPASS: superpathway of glycolysis: pyruvate dehydrogenase: TCA: and glyoxylate bypass	irAE_No	irAE_High	0.630196	1.56744	0.693315	0.932888	20	15	irAE_No vs irAE_High													POLYAMSYN-PWY- superpathway of polyamine biosynthesis I	irAE_No	irAE_High	0.298319	0.641373	0.645868	0.846499	30	29	irAE_No vs irAE_High
											HCAMHPDEG-PWY- 3 phenylpropanoate and 3: 3 hydroxyphenyl propanoate degradation to 2 oxopent 4 enoate	irAE_No	irAE_High	0.739509	2.01985	0.719388	0.932888	20	14	irAE_No vs irAE_High													ALLANTOINDEG-PWY- superpathway of allantoin degradation in yeast	irAE_No	irAE_High	0.811574	1.79747	0.655516	0.84742	30	18	irAE_No vs irAE_High
											PWY-4702: phytate degradation I	irAE_No	irAE_No	-0.56403	1.5074	0.71351	0.932888	20	17	irAE_No vs irAE_High													GALACTUROCAT-PWY- D galacturonate degradation I	irAE_No	irAE_High	0.263235	0.575891	0.651552	0.84742	30	29	irAE_No vs irAE_High
											PWY-5177: glutaryl CoA degradation	irAE_No	irAE_High	0.189085	0.512666	0.71741	0.932888	20	20	irAE_No vs irAE_High													PWY-5415: catechol degradation I: meta cleavage pathway	irAE_No	irAE_No	-0.859119	1.888	0.653007	0.84742	30	19	irAE_No vs irAE_High
											PWY-5723: Rubisco shunt	irAE_No	irAE_High	0.637857	1.63645	0.702176	0.932888	20	16	irAE_No vs irAE_High													PWY-5667: CDP diacylglycerol biosynthesis I	irAE_No	irAE_High	0.199226	0.437458	0.65274	0.84742	30	30	irAE_No vs irAE_High
											PWY-6305: putrescine biosynthesis IV	irAE_No	irAE_High	0.1027	0.262704	0.701342	0.932888	20	20	irAE_No vs irAE_High													PWY-5913: TCA cycle VI: obligate autotrophs	irAE_No	irAE_No	-0.515932	1.14295	0.655589	0.84742	30	30	irAE_No vs irAE_High
											PWY-6527: stachyose degradation	irAE_No	irAE_High	0.130385	0.329632	0.698007	0.932888	20	20	irAE_No vs irAE_High													PWY-6471: peptidoglycan biosynthesis IV: Enterococcus faecium	irAE_No	irAE_No	-0.906512	2.0103	0.655925	0.84742	30	27	irAE_No vs irAE_High
											PWY-6612: superpathway of tetrahydrofolate biosynthesis	irAE_No	irAE_High	0.294184	0.75161	0.701002	0.932888	20	20	irAE_No vs irAE_High													PWY-6606: guanosine nucleotides degradation II	irAE_No	irAE_No	-0.379247	0.836456	0.654174	0.84742	30	30	irAE_No vs irAE_High
											PWY-6690: cinnamate and 3 hydroxycinnamate degradation to 2 oxopent 4 enoate	irAE_No	irAE_High	0.739509	2.01985	0.719388	0.932888	20	14	irAE_No vs irAE_High													PWY0 1319: CDP diacylglycerol biosynthesis II	irAE_No	irAE_High	0.198793	0.437526	0.653492	0.84742	30	30	irAE_No vs irAE_High
											PWY-7111: pyruvate fermentation to isobutanol: engineered	irAE_No	irAE_High	0.142874	0.373823	0.707676	0.932888	20	20	irAE_No vs irAE_High													ARG POLYAMINE SYN: superpathway of arginine and polyamine biosynthesis	irAE_No	irAE_High	0.281503	0.62841	0.658039	0.848019	30	29	irAE_No vs irAE_High
											PWY-7235: superpathway of ubiquinol 6 biosynthesis: eukaryotic	irAE_No	irAE_No	-0.40737	1.00739	0.691639	0.932888	20	4	irAE_No vs irAE_High													PWY66 409: superpathway of purine nucleotide salvage	irAE_No	irAE_High	0.410238	0.915793	0.658041	0.848019	30	30	irAE_No vs irAE_High
											PWY-7282: 4 amino 2 methyl 5 phosphomethylpyrimidine biosynthesis: yeast	irAE_No	irAE_High	0.171965	0.468045	0.718444	0.932888	20	20	irAE_No vs irAE_High													HISTSYN-PWY- L histidine biosynthesis	irAE_No	irAE_High	0.172876	0.387657	0.659472	0.849063	30	30	irAE_No vs irAE_High
											PWY-821: superpathway of sulfur amino acid biosynthesis: Saccharomyces cerevisiae	irAE_No	irAE_High	0.514559	1.29296	0.69626	0.932888	20	19	irAE_No vs irAE_High													PWY-5675: nitrate reduction V: assimilatory	irAE_No	irAE_No	-0.685305	1.55562	0.663336	0.852578	30	22	irAE_No vs irAE_High
											REDCITCYC: TCA cycle VIII: helicobacter	irAE_No	irAE_High	0.514293	1.33429	0.705319	0.932888	20	18	irAE_No vs irAE_High													PWY-6629: superpathway of L tryptophan biosynthesis	irAE_No	irAE_No	-0.821246	1.89473	0.668414	0.854078	30	25	irAE_No vs irAE_High
											TCA GLYOX BYPASS: superpathway of glyoxylate bypass and TCA	irAE_No	irAE_High	0.640884	1.71485	0.713838	0.932888	20	15	irAE_No vs irAE_High													PWY-1861: formaldehyde assimilation II: RuMP Cycle	irAE_No	irAE_High	0.634804	1.47834	0.671308	0.854392	30	19	irAE_No vs irAE_High
											PWY-7013: L 1 2 propanediol degradation	irAE_No	irAE_High	0.631503	1.74708	0.722796	0.932927	20	16	irAE_No vs irAE_High													PWY-5464: superpathway of cytosolic glycolysis: plants: pyruvate dehydrogenase and TCA cycle	irAE_No	irAE_High	0.293688	0.693638	0.675622	0.857049	30	29	irAE_No vs irAE_High
											PWY-6892: thiazole biosynthesis I: E: coli	irAE_No	irAE_High	0.437968	1.25455	0.731864	0.935659	20	20	irAE_No vs irAE_High													PWY-5173: superpathway of acetyl CoA biosynthesis	irAE_No	irAE_No	-0.511654	1.21679	0.677718	0.858752	30	29	irAE_No vs irAE_High
											P163-PWY- L lysine fermentation to acetate and butanoate	irAE_No	irAE_No	-0.314008	0.904819	0.733382	0.936778	20	6	irAE_No vs irAE_High													PWY-6185: 4 methylcatechol degradation: ortho cleavage	irAE_No	irAE_High	0.617891	1.50846	0.685575	0.862569	30	15	irAE_No vs irAE_High
											PWY-241: C4 photosynthetic carbon assimilation cycle: NADP ME type	irAE_No	irAE_High	0.397001	1.1599	0.736894	0.937165	20	14	irAE_No vs irAE_High													NAD BIOSYNTHESIS II: NAD salvage pathway II	irAE_No	irAE_High	0.59291	1.46797	0.689722	0.865666	30	29	irAE_No vs irAE_High
											PWY66 399: gluconeogenesis III	irAE_No	irAE_High	0.128973	0.375387	0.735935	0.937165	20	20	irAE_No vs irAE_High													GLYCOGENSYNTH-PWY- glycogen biosynthesis I: from ADP D Glucose	irAE_No	irAE_High	0.20818	0.519884	0.692238	0.868115	30	30	irAE_No vs irAE_High
											PWY-7204: pyridoxal 5 phosphate salvage II: plants	irAE_No	irAE_High	0.459618	1.35303	0.738795	0.937544	20	14	irAE_No vs irAE_High													P124-PWY- Bifidobacterium shunt	irAE_No	irAE_No	-0.615709	1.55456	0.695416	0.870683	30	21	irAE_No vs irAE_High
											PWY-7254: TCA cycle VII: acetate producers	irAE_No	irAE_High	0.70073	2.08998	0.742057	0.938064	20	15	irAE_No vs irAE_High													PYRIDNUCSAL-PWY- NAD salvage pathway I	irAE_No	irAE_High	0.263087	0.670375	0.698054	0.871153	30	30	irAE_No vs irAE_High
											METHGLYUT-PWY- superpathway of methylglyoxal degradation	irAE_No	irAE_High	0.567683	1.70392	0.743622	0.939177	20	15	irAE_No vs irAE_High													PWY-5189: tetrapyrrole biosynthesis II: from glycine	irAE_No	irAE_High	0.493315	1.26898	0.700753	0.87265	30	30	irAE_No vs irAE_High
											GLUCARDEG-PWY- D glucarate degradation I	irAE_No	irAE_High	0.417011	1.31553	0.755619	0.94449	20	16	irAE_No vs irAE_High													PWY-5692: allantoin degradation to glyoxylate II	irAE_No	irAE_No	-0.655294	1.6936	0.702087	0.87265	30	24	irAE_No vs irAE_High
											GLYCOCAT-PWY- glycogen degradation I: bacterial	irAE_No	irAE_No	-0.334805	1.07735	0.760253	0.94449	20	19	irAE_No vs irAE_High													PWY0 1297: superpathway of purine deoxyribonucleosides degradation	irAE_No	irAE_High	0.425089	1.09792	0.701902	0.87265	30	30	irAE_No vs irAE_High
											GLYCOLYSIS: glycolysis I: from glucose 6 phosphate	irAE_No	irAE_High	0.1326	0.437201	0.765832	0.94449	20	20	irAE_No vs irAE_High													URDEGR-PWY- superpathway of allantoin degradation in plants	irAE_No	irAE_No	-0.655294	1.6936	0.702087	0.87265	30	24	irAE_No vs irAE_High
											ILEUSYN-PWY- L isoleucine biosynthesis I: from threonine	irAE_No	irAE_High	0.118753	0.376403	0.756734	0.94449	20	20	irAE_No vs irAE_High													PWY66 400: glycolysis VI: metazoan	irAE_No	irAE_High	0.208063	0.563413	0.71502	0.878095	30	30	irAE_No vs irAE_High
											KDO NAGLIPASYN-PWY- superpathway of: Kdo 2 lipid A biosynthesis	irAE_No	irAE_High	0.558763	1.90812	0.773661	0.94449	20	12	irAE_No vs irAE_High													RHAMCAT-PWY- L rhamnose degradation I	irAE_No	irAE_High	0.346195	0.925156	0.71141	0.878095	30	30	irAE_No vs irAE_High
											KETOGLUCONMET-PWY- ketogluconate metabolism	irAE_No	irAE_High	0.503027	1.7246	0.774528	0.94449	20	12	irAE_No vs irAE_High													P164-PWY- purine nucleobases degradation I: anaerobic	irAE_No	irAE_High	0.284197	0.775137	0.716972	0.878798	30	30	irAE_No vs irAE_High
											NAD BIOSYNTHESIS II: NAD salvage pathway II	irAE_No	irAE_High	0.315151	1.06894	0.772168	0.94449	20	19	irAE_No vs irAE_High													PWY-7328: superpathway of UDP glucose derived O antigen building blocks biosynthesis	irAE_No	irAE_No	-0.490094	1.39707	0.728676	0.886036	30	28	irAE_No vs irAE_High
											P125-PWY- superpathway of: R R: butanediol biosynthesis	irAE_No	irAE_No	-0.0993261	0.351675	0.781468	0.94449	20	3	irAE_No vs irAE_High													PWY-7254: TCA cycle VII: acetate producers	irAE_No	irAE_No	-0.572528	1.64015	0.729959	0.886543	30	27	irAE_No vs irAE_High
											PWY-7196: superpathway of pyrimidine ribonucleosides salvage	irAE_No	irAE_No	-0.210922	0.692394	0.764836	0.94449	20	19	irAE_No vs irAE_High													PWY-7199: pyrimidine deoxyribonucleosides salvage	irAE_No	irAE_High	0.216607	0.627294	0.732754	0.888536	30	29	irAE_No vs irAE_High
											PWY0 1277: 3 phenylpropanoate and 3: 3 hydroxyphenyl propanoate degradation	irAE_No	irAE_High	0.522668	1.71323	0.7645	0.94449	20	13	irAE_No vs irAE_High													PWY-7242: D fructuronate degradation	irAE_No	irAE_High	0.216279	0.654544	0.743831	0.897024	30	29	irAE_No vs irAE_High
											PWY0 1415: superpathway of heme biosynthesis from uroporphyrinogen III	irAE_No	irAE_High	0.406186	1.42668	0.779761	0.94449	20	17	irAE_No vs irAE_High													P161-PWY- acetylene degradation	irAE_No	irAE_No	-0.434857	1.32038	0.74464	0.897297	30	30	irAE_No vs irAE_High
											PWY0 1586: peptidoglycan maturation: meso diaminopimelate containing	irAE_No	irAE_High	0.0816132	0.287371	0.780293	0.94449	20	20	irAE_No vs irAE_High													GOLPDLCAT-PWY- superpathway of glycerol degradation to 1 3 propanediol	irAE_No	irAE_No	-0.24012	0.73333	0.746062	0.897541	30	30	irAE_No vs irAE_High
											PWY4LZ 257: superpathway of fermentation: Chlamydomonas reinhardtii	irAE_No	irAE_High	0.163985	0.575084	0.779429	0.94449	20	20	irAE_No vs irAE_High													PWY-5384: sucrose degradation IV: sucrose phosphorylase	irAE_No	irAE_High	0.341021	1.05895	0.750103	0.899763	30	30	irAE_No vs irAE_High
											VALSYN-PWY- L valine biosynthesis	irAE_No	irAE_High	0.118753	0.376403	0.756734	0.94449	20	20	irAE_No vs irAE_High													PWY-6901: superpathway of glucose and xylose degradation	irAE_No	irAE_No	-0.183879	0.571678	0.750393	0.899763	30	30	irAE_No vs irAE_High
											PWY-6126: superpathway of adenosine nucleotides de novo biosynthesis II	irAE_No	irAE_High	0.064474	0.229467	0.78257	0.944793	20	20	irAE_No vs irAE_High													PWY66 398: TCA cycle III: animals	irAE_No	irAE_High	0.316322	0.985008	0.750776	0.899763	30	29	irAE_No vs irAE_High
											PWY-5484: glycolysis II: from fructose 6 phosphate	irAE_No	irAE_High	0.120508	0.439734	0.787786	0.945293	20	20	irAE_No vs irAE_High													PWY-4361: S methyl 5 thio: alpha: D ribose 1 phosphate degradation	irAE_No	irAE_No	-0.173383	0.567933	0.762675	0.907665	30	6	irAE_No vs irAE_High
											PWY-561: superpathway of glyoxylate cycle and fatty acid degradation	irAE_No	irAE_High	0.434739	1.60001	0.789549	0.945645	20	14	irAE_No vs irAE_High													PWY-7527: L methionine salvage cycle III	irAE_No	irAE_No	-0.170632	0.565245	0.765246	0.908619	30	6	irAE_No vs irAE_High
											PWY-5173: superpathway of acetyl CoA biosynthesis	irAE_No	irAE_High	0.346718	1.38446	0.805648	0.952401	20	19	irAE_No vs irAE_High													PWY-7013: L 1 2 propanediol degradation	irAE_No	irAE_No	-0.556894	1.8679	0.768061	0.910322	30	29	irAE_No vs irAE_High
											PWY-7211: superpathway of pyrimidine deoxyribonucleotides de novo biosynthesis	irAE_No	irAE_No	-0.140012	0.560337	0.806076	0.952401	20	20	irAE_No vs irAE_High													NONOXIPENT-PWY- pentose phosphate pathway: non oxidative branch	irAE_No	irAE_High	0.171699	0.597091	0.776054	0.91602	30	30	irAE_No vs irAE_High
											PWY0 1338: polymyxin resistance	irAE_No	irAE_High	0.384427	1.55222	0.807754	0.952401	20	11	irAE_No vs irAE_High													PWY0 781: aspartate superpathway	irAE_No	irAE_High	0.157486	0.547881	0.776141	0.91602	30	30	irAE_No vs irAE_High
											PWY0 1533: methylphosphonate degradation I	irAE_No	irAE_High	0.43634	1.76221	0.807794	0.952401	20	11	irAE_No vs irAE_High													PWY-7196: superpathway of pyrimidine ribonucleosides salvage	irAE_No	irAE_High	0.253808	0.890761	0.778042	0.916744	30	29	irAE_No vs irAE_High
											PWY66 400: glycolysis VI: metazoan	irAE_No	irAE_High	0.129518	0.512242	0.80382	0.952401	20	20	irAE_No vs irAE_High													PWY-5101: L isoleucine biosynthesis II	irAE_No	irAE_High	0.255315	0.941066	0.788385	0.921391	30	30	irAE_No vs irAE_High
											PWY-2723: trehalose degradation V	irAE_No	irAE_High	0.429751	1.78841	0.813352	0.956885	20	10	irAE_No vs irAE_High													PWY-6124: inosine 5 phosphate biosynthesis II	irAE_No	irAE_High	0.0865172	0.320105	0.789165	0.921391	30	30	irAE_No vs irAE_High
											CENTFERM-PWY- pyruvate fermentation to butanoate	irAE_No	irAE_High	0.127212	0.611284	0.837945	0.958777	20	19	irAE_No vs irAE_High													PWY-6318: L phenylalanine degradation IV: mammalian: via side chain	irAE_No	irAE_No	-0.300504	1.10672	0.788216	0.921391	30	7	irAE_No vs irAE_High
											ENTBACSYN-PWY- enterobactin biosynthesis	irAE_No	irAE_No	-0.284666	1.35937	0.836945	0.958777	20	14	irAE_No vs irAE_High													REDCITCYC: TCA cycle VIII: helicobacter	irAE_No	irAE_No	-0.276852	1.02337	0.788974	0.921391	30	28	irAE_No vs irAE_High
											FAO-PWY- fatty acid: beta: oxidation I	irAE_No	irAE_No	-0.228344	1.09636	0.837816	0.958777	20	19	irAE_No vs irAE_High													UDPNAGSYN-PWY- UDP N acetyl D glucosamine biosynthesis I	irAE_No	irAE_High	0.201498	0.751449	0.790787	0.921886	30	30	irAE_No vs irAE_High
											HISTSYN-PWY- L histidine biosynthesis	irAE_No	irAE_High	0.10804	0.49248	0.829312	0.958777	20	20	irAE_No vs irAE_High													PWY-6147: 6 hydroxymethyl dihydropterin diphosphate biosynthesis I	irAE_No	irAE_High	0.169957	0.686411	0.806464	0.931001	30	30	irAE_No vs irAE_High
											PWY-5136: fatty acid: beta: oxidation II: peroxisome	irAE_No	irAE_No	-0.243678	1.1092	0.829075	0.958777	20	19	irAE_No vs irAE_High													PWY-2941: L lysine biosynthesis II	irAE_No	irAE_No	-0.117792	0.50174	0.816302	0.936015	30	30	irAE_No vs irAE_High
											PWY-6415: L ascorbate biosynthesis V	irAE_No	irAE_High	0.231486	1.02143	0.823771	0.958777	20	5	irAE_No vs irAE_High													ARGININE SYN4-PWY- L ornithine de novo: biosynthesis	irAE_No	irAE_High	0.276327	1.24671	0.826391	0.943397	30	29	irAE_No vs irAE_High
											PWY-6590: superpathway of Clostridium acetobutylicum acidogenic fermentation	irAE_No	irAE_High	0.127207	0.604261	0.836097	0.958777	20	19	irAE_No vs irAE_High													P461-PWY- hexitol fermentation to lactate: formate: ethanol and acetate	irAE_No	irAE_High	0.213199	0.988981	0.831069	0.945875	30	30	irAE_No vs irAE_High
											PWY-7323: superpathway of GDP mannose derived O antigen building blocks biosynthesis	irAE_No	irAE_High	0.149624	0.694383	0.832297	0.958777	20	20	irAE_No vs irAE_High													PWY-5695: urate biosynthesis inosine 5 phosphate degradation	irAE_No	irAE_No	-0.0774914	0.36539	0.833765	0.945875	30	30	irAE_No vs irAE_High
											PWY-7357: thiamin formation from pyrithiamine and oxythiamine: yeast	irAE_No	irAE_High	0.0761966	0.33716	0.824255	0.958777	20	20	irAE_No vs irAE_High													PWY-5840: superpathway of menaquinol 7 biosynthesis	irAE_No	irAE_High	0.16234	0.769496	0.834622	0.945875	30	29	irAE_No vs irAE_High
											PWY-7409: phospholipid remodeling: phosphatidylethanolamine: yeast	irAE_No	irAE_High	0.370384	1.87093	0.845728	0.961653	20	13	irAE_No vs irAE_High													PWY-6837: fatty acid beta oxidation V: unsaturated: odd number: di isomerase dependent	irAE_No	irAE_High	0.383283	1.78989	0.832177	0.945875	30	14	irAE_No vs irAE_High
											PWY-6803: phosphatidylcholine acyl editing	irAE_No	irAE_High	0.349149	1.78601	0.847632	0.96232	20	17	irAE_No vs irAE_High													PWY-7117: C4 photosynthetic carbon assimilation cycle: PEPCK type	irAE_No	irAE_No	-0.209515	0.995353	0.834989	0.945875	30	29	irAE_No vs irAE_High
											URSIN-PWY- ureide biosynthesis	irAE_No	irAE_No	-0.236396	1.2046	0.847053	0.96232	20	4	irAE_No vs irAE_High													PWY-6897: thiamin salvage II	irAE_No	irAE_High	0.0906598	0.448972	0.841607	0.950899	30	30	irAE_No vs irAE_High
											PWY-5913: TCA cycle VI: obligate autotrophs	irAE_No	irAE_High	0.260103	1.39255	0.854335	0.966173	20	19	irAE_No vs irAE_High													PWY-7371: 1 4 dihydroxy 6 naphthoate biosynthesis II	irAE_No	irAE_High	0.416058	2.07877	0.842986	0.951758	30	23	irAE_No vs irAE_High
											ECASYN-PWY- enterobacterial common antigen biosynthesis	irAE_No	irAE_High	0.291978	1.59753	0.857427	0.967153	20	11	irAE_No vs irAE_High													GLYCOLYSIS E D: superpathway of glycolysis and Entner Doudoroff	irAE_No	irAE_No	-0.124082	0.623892	0.843963	0.951923	30	29	irAE_No vs irAE_High
											ORNDEG-PWY- superpathway of ornithine degradation	irAE_No	irAE_High	0.277952	1.53823	0.859025	0.967153	20	10	irAE_No vs irAE_High													PWY-5918: superpathay of heme biosynthesis from glutamate	irAE_No	irAE_No	-0.196298	0.993607	0.844986	0.951923	30	30	irAE_No vs irAE_High
											PWY-6609: adenine and adenosine salvage III	irAE_No	irAE_No	-0.0546885	0.316789	0.865247	0.969699	20	20	irAE_No vs irAE_High													TEICHOICACID-PWY- teichoic acid: poly glycerol: biosynthesis	irAE_No	irAE_High	0.276874	1.39909	0.844727	0.951923	30	16	irAE_No vs irAE_High
											PWY1F 823: leucopelargonidin and leucocyanidin biosynthesis	irAE_No	irAE_No	-0.0777767	0.450435	0.865219	0.969699	20	3	irAE_No vs irAE_High													PPGPPMET-PWY- ppGpp biosynthesis	irAE_No	irAE_No	-0.234857	1.19951	0.846354	0.952767	30	28	irAE_No vs irAE_High
											ARGORNPROST-PWY- arginine: ornithine and proline interconversion	irAE_No	irAE_High	0.225742	1.40721	0.874692	0.970494	20	12	irAE_No vs irAE_High													PWY-6549: L glutamine biosynthesis III	irAE_No	irAE_No	-0.153868	0.792806	0.847682	0.953482	30	29	irAE_No vs irAE_High
											PWY66 389: phytol degradation	irAE_No	irAE_No	-0.195397	1.20473	0.873319	0.970494	20	11	irAE_No vs irAE_High													PWY-6588: pyruvate fermentation to acetone	irAE_No	irAE_No	-0.188514	0.978901	0.848846	0.953482	30	29	irAE_No vs irAE_High
											PWY-7315: dTDP N acetylthomosamine biosynthesis	irAE_No	irAE_High	0.273579	1.84962	0.884383	0.975226	20	13	irAE_No vs irAE_High													ARGSYNBSUB-PWY- L arginine biosynthesis II: acetyl cycle	irAE_No	irAE_High	0.149283	0.931188	0.873922	0.958413	30	30	irAE_No vs irAE_High
											GLYOXYLATE BYPASS: glyoxylate cycle	irAE_No	irAE_High	0.231272	1.5904	0.886317	0.976621	20	16	irAE_No vs irAE_High													FUC RHAMCAT-PWY- superpathway of fucose and rhamnose degradation	irAE_No	irAE_No	-0.202532	1.2629	0.873878	0.958413	30	28	irAE_No vs irAE_High
											TRPSYN-PWY- L tryptophan biosynthesis	irAE_No	irAE_No	-0.0662682	0.47491	0.890881	0.97796	20	20	irAE_No vs irAE_High													GLUCONEO-PWY- gluconeogenesis I	irAE_No	irAE_No	-0.12545	0.710665	0.861304	0.958413	30	30	irAE_No vs irAE_High
											PWY0 1297: superpathway of purine deoxyribonucleosides degradation	irAE_No	irAE_No	-0.0855795	0.62633	0.893135	0.978199	20	20	irAE_No vs irAE_High													LACTOSECAT-PWY- lactose and galactose degradation I	irAE_No	irAE_High	0.162318	0.983825	0.870281	0.958413	30	30	irAE_No vs irAE_High
											PWY66 409: superpathway of purine nucleotide salvage	irAE_No	irAE_No	-0.0691816	0.508925	0.893679	0.978199	20	20	irAE_No vs irAE_High													P163-PWY- L lysine fermentation to acetate and butanoate	irAE_No	irAE_High	0.206431	1.17517	0.861976	0.958413	30	18	irAE_No vs irAE_High
											ARGININE SYN4-PWY- L ornithine de novo: biosynthesis	irAE_No	irAE_High	0.0934138	0.745614	0.901962	0.97942	20	20	irAE_No vs irAE_High													PENTOSE P-PWY- pentose phosphate pathway	irAE_No	irAE_No	-0.115853	0.633561	0.856383	0.958413	30	30	irAE_No vs irAE_High
											PWY-1861: formaldehyde assimilation II: RuMP Cycle	irAE_No	irAE_High	0.0918143	0.692592	0.896298	0.97942	20	10	irAE_No vs irAE_High													PWY-5367: petroselinate biosynthesis	irAE_No	irAE_No	-0.291476	1.67424	0.863193	0.958413	30	29	irAE_No vs irAE_High
											PWY-5989: stearate biosynthesis II: bacteria and plants	irAE_No	irAE_No	-0.0575325	0.446586	0.899206	0.97942	20	20	irAE_No vs irAE_High													PWY-6123: inosine 5 phosphate biosynthesis I	irAE_No	irAE_High	0.0611016	0.339347	0.85856	0.958413	30	30	irAE_No vs irAE_High
											PWY-6608: guanosine nucleotides degradation III	irAE_No	irAE_No	-0.0547388	0.440311	0.902714	0.97942	20	20	irAE_No vs irAE_High													PWY-6168: flavin biosynthesis III: fungi	irAE_No	irAE_High	0.143175	0.846954	0.86712	0.958413	30	30	irAE_No vs irAE_High
											PWY-7269: NAD NADP NADH NADPH mitochondrial interconversion: yeast	irAE_No	irAE_High	0.229806	1.84918	0.902748	0.97942	20	15	irAE_No vs irAE_High													PWY-6415: L ascorbate biosynthesis V	irAE_No	irAE_No	-0.271484	1.72578	0.876264	0.958413	30	14	irAE_No vs irAE_High
											PWY0 42: 2 methylcitrate cycle I	irAE_No	irAE_High	0.181804	1.55524	0.908492	0.979525	20	8	irAE_No vs irAE_High													PWY-7245: superpathway NAD NADP: NADH NADPH interconversion: yeast	irAE_No	irAE_High	0.112521	0.713628	0.875979	0.958413	30	4	irAE_No vs irAE_High
											GLUCONEO-PWY- gluconeogenesis I	irAE_No	irAE_High	0.0552241	0.490286	0.911812	0.981104	20	20	irAE_No vs irAE_High													PWY-7268: NAD NADP NADH NADPH cytosolic interconversion: yeast	irAE_No	irAE_High	0.114829	0.687878	0.868766	0.958413	30	4	irAE_No vs irAE_High
											PWY-6606: guanosine nucleotides degradation II	irAE_No	irAE_No	-0.044828	0.402444	0.912784	0.981104	20	20	irAE_No vs irAE_High													PWY-7400: L arginine biosynthesis IV: archaebacteria	irAE_No	irAE_High	0.0970034	0.595339	0.871877	0.958413	30	30	irAE_No vs irAE_High
											GLUDEG I-PWY- GABA shunt	irAE_No	irAE_High	0.168975	1.74759	0.924252	0.983104	20	19	irAE_No vs irAE_High													PWY4LZ 257: superpathway of fermentation: Chlamydomonas reinhardtii	irAE_No	irAE_High	0.18762	1.10059	0.866011	0.958413	30	30	irAE_No vs irAE_High
											P105-PWY- TCA cycle IV: 2 oxoglutarate decarboxylase	irAE_No	irAE_High	0.12051	1.65171	0.942801	0.983104	20	14	irAE_No vs irAE_High													P4-PWY- superpathway of L lysine: L threonine and L methionine biosynthesis I	irAE_No	irAE_High	0.0835001	0.540557	0.878479	0.958794	30	30	irAE_No vs irAE_High
											P185-PWY- formaldehyde assimilation III: dihydroxyacetone cycle	irAE_No	irAE_High	0.0557948	0.653715	0.933112	0.983104	20	20	irAE_No vs irAE_High													UNINTEGRATED	irAE_No	irAE_No	-0.0346852	0.224465	0.878438	0.958794	30	30	irAE_No vs irAE_High
											PWY-5690: TCA cycle II: plants and fungi	irAE_No	irAE_No	-0.0297663	0.402252	0.941989	0.983104	20	20	irAE_No vs irAE_High													ASPASN-PWY- superpathway of L aspartate and L asparagine biosynthesis	irAE_No	irAE_High	0.0771667	0.563667	0.892205	0.96059	30	30	irAE_No vs irAE_High
											PWY-6628: superpathway of L phenylalanine biosynthesis	irAE_No	irAE_High	0.0685207	0.964061	0.944277	0.983104	20	19	irAE_No vs irAE_High													CATECHOL ORTHO CLEAVAGE-PWY- catechol degradation to: beta: ketoadipate	irAE_No	irAE_No	-0.17169	1.1792	0.885406	0.96059	30	16	irAE_No vs irAE_High
											PWY-7237: myo: chiro: and scillo inositol degradation	irAE_No	irAE_High	0.0457781	0.543862	0.934033	0.983104	20	20	irAE_No vs irAE_High													NAGLIPASYN-PWY- lipid IVA biosynthesis	irAE_No	irAE_No	-0.115635	0.824389	0.889573	0.96059	30	29	irAE_No vs irAE_High
											PWY-5022: 4 aminobutanoate degradation V	irAE_No	irAE_High	0.103072	1.63507	0.950569	0.983579	20	19	irAE_No vs irAE_High													PWY-241: C4 photosynthetic carbon assimilation cycle: NADP ME type	irAE_No	irAE_No	-0.135819	0.950343	0.887502	0.96059	30	29	irAE_No vs irAE_High
											FUC RHAMCAT-PWY- superpathway of fucose and rhamnose degradation	irAE_No	irAE_High	0.0585571	1.07699	0.957357	0.987803	20	17	irAE_No vs irAE_High													PWY-5676: acetyl CoA fermentation to butanoate II	irAE_No	irAE_High	0.105053	0.706593	0.883002	0.96059	30	29	irAE_No vs irAE_High
											P4-PWY- superpathway of L lysine: L threonine and L methionine biosynthesis I	irAE_No	irAE_No	-0.0334906	0.6159	0.957353	0.987803	20	20	irAE_No vs irAE_High													PWY-7003: glycerol degradation to butanol	irAE_No	irAE_No	-0.118523	0.830678	0.887685	0.96059	30	29	irAE_No vs irAE_High
											PWY-7456: mannan degradation	irAE_No	irAE_High	0.0898243	1.92831	0.963461	0.991477	20	16	irAE_No vs irAE_High													PWY-7211: superpathway of pyrimidine deoxyribonucleotides de novo biosynthesis	irAE_No	irAE_No	-0.103097	0.724025	0.88791	0.96059	30	30	irAE_No vs irAE_High
											PWY-5138: unsaturated: even numbered fatty acid: beta: oxidation	irAE_No	irAE_High	0.0797925	1.81027	0.965424	0.99192	20	11	irAE_No vs irAE_High													PWY0 1061: superpathway of L alanine biosynthesis	irAE_No	irAE_No	-0.108191	0.797117	0.893124	0.96059	30	29	irAE_No vs irAE_High
											PWY0 781: aspartate superpathway	irAE_No	irAE_No	-0.0247221	0.598092	0.967574	0.992869	20	20	irAE_No vs irAE_High													FOLSYN-PWY- superpathway of tetrahydrofolate biosynthesis and salvage	irAE_No	irAE_High	0.198682	1.57453	0.900595	0.965819	30	28	irAE_No vs irAE_High
											ARG POLYAMINE SYN: superpathway of arginine and polyamine biosynthesis	irAE_No	irAE_High	0.010414	0.391425	0.979125	0.993278	20	20	irAE_No vs irAE_High													ANAGLYCOLYSIS-PWY- glycolysis III: from glucose	irAE_No	irAE_High	0.033989	0.273367	0.902045	0.966142	30	30	irAE_No vs irAE_High
											CATECHOL ORTHO CLEAVAGE-PWY- catechol degradation to: beta: ketoadipate	irAE_No	irAE_High	0.0275169	0.762166	0.971676	0.993278	20	4	irAE_No vs irAE_High													ARGSYN-PWY- L arginine biosynthesis I: via L ornithine	irAE_No	irAE_High	0.0755203	0.626035	0.904946	0.966447	30	30	irAE_No vs irAE_High
											DAPLYSINESYN-PWY- L lysine biosynthesis I	irAE_No	irAE_High	0.0183046	0.592554	0.975764	0.993278	20	20	irAE_No vs irAE_High													PWY-5136: fatty acid: beta: oxidation II: peroxisome	irAE_No	irAE_High	0.145375	1.19872	0.904442	0.966447	30	28	irAE_No vs irAE_High
											P562-PWY- myo inositol degradation I	irAE_No	irAE_High	0.0230207	0.772321	0.976614	0.993278	20	3	irAE_No vs irAE_High													PWY-7539: 6 hydroxymethyl dihydropterin diphosphate biosynthesis III: Chlamydia	irAE_No	irAE_High	0.0804148	0.696727	0.909036	0.968357	30	30	irAE_No vs irAE_High
											PWY-5705: allantoin degradation to glyoxylate III	irAE_No	irAE_No	-0.0557344	1.56531	0.972066	0.993278	20	13	irAE_No vs irAE_High													ARGORNPROST-PWY- arginine: ornithine and proline interconversion	irAE_No	irAE_No	-0.20098	1.79677	0.91183	0.969764	30	20	irAE_No vs irAE_High
											PWY-6113: superpathway of mycolate biosynthesis	irAE_No	irAE_High	0.0236505	0.662969	0.972013	0.993278	20	20	irAE_No vs irAE_High													CRNFORCAT-PWY- creatinine degradation I	irAE_No	irAE_High	0.0845255	0.944654	0.929415	0.970874	30	20	irAE_No vs irAE_High
											AEROBACTINSYN-PWY- aerobactin biosynthesis	irAE_No	irAE_No	-0.0167309	1.62781	0.991935	0.993977	20	7	irAE_No vs irAE_High													GLCMANNANAUT-PWY- superpathway of N acetylglucosamine: N acetylmannosamine and N acetylneuraminate degradation	irAE_No	irAE_High	0.112746	1.14447	0.92231	0.970874	30	30	irAE_No vs irAE_High
											GLYCOL GLYOXDEG-PWY- superpathway of glycol metabolism and degradation	irAE_No	irAE_No	-0.0182228	1.73543	0.99176	0.993977	20	14	irAE_No vs irAE_High													PHOSLIPSYN-PWY- superpathway of phospholipid biosynthesis I: bacteria	irAE_No	irAE_No	-0.0481363	0.490269	0.92257	0.970874	30	29	irAE_No vs irAE_High
											PWY-5747: 2 methylcitrate cycle II	irAE_No	irAE_No	-0.0221835	1.17132	0.985139	0.993977	20	11	irAE_No vs irAE_High													PWY-5030: L histidine degradation III	irAE_No	irAE_High	0.0571071	0.535667	0.91595	0.970874	30	29	irAE_No vs irAE_High
											PWY-6285: superpathway of fatty acids biosynthesis: E: coli	irAE_No	irAE_High	0.0140315	0.851804	0.987074	0.993977	20	16	irAE_No vs irAE_High													PWY-5897: superpathway of menaquinol 11 biosynthesis	irAE_No	irAE_High	0.0667307	0.75195	0.929993	0.970874	30	30	irAE_No vs irAE_High
											PWY-7220: adenosine deoxyribonucleotides de novo biosynthesis II	irAE_No	irAE_No	-0.00289278	0.262742	0.991361	0.993977	20	20	irAE_No vs irAE_High													PWY-5898: superpathway of menaquinol 12 biosynthesis	irAE_No	irAE_High	0.0667307	0.75195	0.929993	0.970874	30	30	irAE_No vs irAE_High
											PWY-7222: guanosine deoxyribonucleotides de novo biosynthesis II	irAE_No	irAE_No	-0.00289278	0.262742	0.991361	0.993977	20	20	irAE_No vs irAE_High													PWY-5899: superpathway of menaquinol 13 biosynthesis	irAE_No	irAE_High	0.0667307	0.75195	0.929993	0.970874	30	30	irAE_No vs irAE_High
											feature	Reference level	Enrich group	coef	stderr	pval	qval	N	N.not.zero	Comparison													PWY-6151: S adenosyl L methionine cycle I	irAE_No	irAE_No	-0.0238678	0.261814	0.928089	0.970874	30	30	irAE_No vs irAE_High
											X1CMET2-PWY- N10 formyl tetrahydrofolate biosynthesis	irAE_Low	irAE_Low	-0.373158	0.340125	0.298305	0.847439	15	15	irAE_Low vs irAE_High													PWY-6435: 4 hydroxybenzoate biosynthesis V	irAE_No	irAE_High	0.16694	1.60675	0.918078	0.970874	30	12	irAE_No vs irAE_High
											ALL CHORISMATE-PWY- superpathway of chorismate metabolism	irAE_Low	irAE_High	1.37228	1.14231	0.257305	0.847439	15	5	irAE_Low vs irAE_High													PWY-6467: Kdo transfer to lipid IVA III: Chlamydia	irAE_No	irAE_No	-0.174688	1.67378	0.91771	0.970874	30	7	irAE_No vs irAE_High
											ASPASN-PWY- superpathway of L aspartate and L asparagine biosynthesis	irAE_Low	irAE_Low	-0.755124	0.483836	0.149655	0.847439	15	15	irAE_Low vs irAE_High													PWY-6612: superpathway of tetrahydrofolate biosynthesis	irAE_No	irAE_High	0.159869	1.6132	0.921849	0.970874	30	28	irAE_No vs irAE_High
											CALVIN-PWY- Calvin Benson Bassham cycle	irAE_Low	irAE_Low	-0.42967	0.36352	0.264561	0.847439	15	15	irAE_Low vs irAE_High													PWY-6892: thiazole biosynthesis I: E: coli	irAE_No	irAE_No	-0.131679	1.294	0.919758	0.970874	30	28	irAE_No vs irAE_High
											COA-PWY- coenzyme A biosynthesis I	irAE_Low	irAE_Low	-0.842213	0.561767	0.164706	0.847439	15	15	irAE_Low vs irAE_High													PWY0 1261: anhydromuropeptides recycling	irAE_No	irAE_High	0.0772455	0.857276	0.928921	0.970874	30	29	irAE_No vs irAE_High
											COBALSYN-PWY- adenosylcobalamin salvage from cobinamide I	irAE_Low	irAE_Low	-0.729349	0.612498	0.261239	0.847439	15	15	irAE_Low vs irAE_High													HEXITOLDEGSUPER-PWY- superpathway of hexitol degradation: bacteria	irAE_No	irAE_No	-0.0655352	0.849833	0.939146	0.976366	30	30	irAE_No vs irAE_High
											COLANSYN-PWY- colanic acid building blocks biosynthesis	irAE_Low	irAE_High	1.55999	0.977629	0.141643	0.847439	15	15	irAE_Low vs irAE_High													THISYNARA-PWY- superpathway of thiamin diphosphate biosynthesis III: eukaryotes	irAE_No	irAE_No	-0.0360393	0.480298	0.940784	0.976943	30	30	irAE_No vs irAE_High
											DENOVOPURINE2-PWY- superpathway of purine nucleotides de novo biosynthesis II	irAE_Low	irAE_High	0.37806	0.275801	0.200426	0.847439	15	15	irAE_Low vs irAE_High													LPSSYN-PWY- superpathway of lipopolysaccharide biosynthesis	irAE_No	irAE_No	-0.120624	1.72103	0.944681	0.978352	30	20	irAE_No vs irAE_High
											FAO-PWY- fatty acid: beta: oxidation I	irAE_Low	irAE_Low	-1.45804	1.25335	0.271712	0.847439	15	14	irAE_Low vs irAE_High													SER GLYSYN-PWY- superpathway of L serine and glycine biosynthesis I	irAE_No	irAE_High	0.0321572	0.490222	0.94822	0.981357	30	30	irAE_No vs irAE_High
											FUCCAT-PWY- fucose degradation	irAE_Low	irAE_Low	-1.49772	1.19191	0.237467	0.847439	15	14	irAE_Low vs irAE_High													PWY-5941: glycogen degradation II: eukaryotic	irAE_No	irAE_High	0.0575883	1.00995	0.954982	0.985705	30	29	irAE_No vs irAE_High
											GALACT GLUCUROCAT-PWY- superpathway of hexuronide and hexuronate degradation	irAE_Low	irAE_High	1.20602	0.645389	0.0912072	0.847439	15	15	irAE_Low vs irAE_High													GLUTORN-PWY- L ornithine biosynthesis	irAE_No	irAE_No	-0.0519704	0.992684	0.958663	0.985921	30	30	irAE_No vs irAE_High
											GLCMANNANAUT-PWY- superpathway of N acetylglucosamine: N acetylmannosamine and N acetylneuraminate degradation	irAE_Low	irAE_Low	-0.757095	0.558014	0.204691	0.847439	15	15	irAE_Low vs irAE_High													RIBOSYN2-PWY- flavin biosynthesis I: bacteria and plants	irAE_No	irAE_No	-0.0479092	0.933678	0.959484	0.985921	30	29	irAE_No vs irAE_High
											GLUCUROCAT-PWY- superpathway of: beta: D glucuronide and D glucuronate degradation	irAE_Low	irAE_High	1.23917	0.719685	0.115831	0.847439	15	15	irAE_Low vs irAE_High													PWY0 1298: superpathway of pyrimidine deoxyribonucleosides degradation	irAE_No	irAE_No	-0.0540734	1.19449	0.964252	0.989472	30	30	irAE_No vs irAE_High
											GLYCOCAT-PWY- glycogen degradation I: bacterial	irAE_Low	irAE_High	1.9473	1.28543	0.160746	0.847439	15	14	irAE_Low vs irAE_High													HEMESYN2-PWY- heme biosynthesis II: anaerobic	irAE_No	irAE_High	0.0298092	0.723551	0.967465	0.990831	30	30	irAE_No vs irAE_High
											GLYCOGENSYNTH-PWY- glycogen biosynthesis I: from ADP D Glucose	irAE_Low	irAE_Low	-0.555586	0.499921	0.292424	0.847439	15	15	irAE_Low vs irAE_High													PWY-5154: L arginine biosynthesis III: via N acetyl L citrulline	irAE_No	irAE_High	0.0338673	0.849315	0.968509	0.991032	30	30	irAE_No vs irAE_High
											GLYCOLYSIS E D: superpathway of glycolysis and Entner Doudoroff	irAE_Low	irAE_Low	-0.920322	0.598645	0.155226	0.847439	15	15	irAE_Low vs irAE_High													PWY-7115: C4 photosynthetic carbon assimilation cycle: NAD ME type	irAE_No	irAE_High	0.0332071	1.12475	0.976681	0.995426	30	28	irAE_No vs irAE_High
											GLYCOLYSIS: glycolysis I: from glucose 6 phosphate	irAE_Low	irAE_Low	-0.778036	0.520825	0.16608	0.847439	15	15	irAE_Low vs irAE_High													PWY-5791: 1 4 dihydroxy 2 naphthoate biosynthesis II: plants	irAE_No	irAE_High	0.0161519	0.867117	0.985286	0.997772	30	30	irAE_No vs irAE_High
											HISTSYN-PWY- L histidine biosynthesis	irAE_Low	irAE_Low	-0.598949	0.479253	0.239846	0.847439	15	15	irAE_Low vs irAE_High													PWY-5837: 1 4 dihydroxy 2 naphthoate biosynthesis I	irAE_No	irAE_High	0.0161519	0.867117	0.985286	0.997772	30	30	irAE_No vs irAE_High
											KETOGLUCONMET-PWY- ketogluconate metabolism	irAE_Low	irAE_Low	-2.06585	1.82247	0.28343	0.847439	15	12	irAE_Low vs irAE_High													PWY-5863: superpathway of phylloquinol biosynthesis	irAE_No	irAE_No	-0.0133931	0.798911	0.986758	0.997772	30	30	irAE_No vs irAE_High
											METHANOGENESIS-PWY- methanogenesis from H2 and CO2	irAE_Low	irAE_Low	-1.97611	1.5731	0.2376	0.847439	15	3	irAE_Low vs irAE_High													THISYN-PWY- superpathway of thiamin diphosphate biosynthesis I	irAE_No	irAE_High	0.020531	1.02514	0.98418	0.997772	30	28	irAE_No vs irAE_High
											NAD BIOSYNTHESIS II: NAD salvage pathway II	irAE_Low	irAE_Low	-1.65213	1.4225	0.272438	0.847439	15	15	irAE_Low vs irAE_High													FAO-PWY- fatty acid: beta: oxidation I	irAE_No	irAE_No	-0.0133053	1.16667	0.990991	0.999674	30	28	irAE_No vs irAE_High
											NONOXIPENT-PWY- pentose phosphate pathway: non oxidative branch	irAE_Low	irAE_Low	-0.646505	0.402814	0.139581	0.847439	15	15	irAE_Low vs irAE_High													FUCCAT-PWY- fucose degradation	irAE_No	irAE_High	0.0175182	1.41249	0.990203	0.999674	30	28	irAE_No vs irAE_High
											P105-PWY- TCA cycle IV: 2 oxoglutarate decarboxylase	irAE_Low	irAE_Low	-1.91107	1.65399	0.274775	0.847439	15	13	irAE_Low vs irAE_High													PWY-821: superpathway of sulfur amino acid biosynthesis: Saccharomyces cerevisiae	irAE_No	irAE_High	0.0104284	0.968385	0.991493	0.999674	30	29	irAE_No vs irAE_High
											P122-PWY- heterolactic fermentation	irAE_Low	irAE_High	1.98766	1.69631	0.268454	0.847439	15	12	irAE_Low vs irAE_High													PWY66 399: gluconeogenesis III	irAE_No	irAE_No	-0.00999923	0.973262	0.991884	0.999674	30	30	irAE_No vs irAE_High
											P124-PWY- Bifidobacterium shunt	irAE_Low	irAE_High	1.07346	0.837711	0.22896	0.847439	15	12	irAE_Low vs irAE_High													ALL CHORISMATE-PWY- superpathway of chorismate metabolism	irAE_No	irAE_No	-0.00581991	0.947054	0.995146	0.999812	30	11	irAE_No vs irAE_High
											P161-PWY- acetylene degradation	irAE_Low	irAE_Low	-1.63296	0.920507	0.106462	0.847439	15	15	irAE_Low vs irAE_High													PWY-5989: stearate biosynthesis II: bacteria and plants	irAE_No	irAE_High	0.00649572	0.74514	0.993114	0.999812	30	30	irAE_No vs irAE_High
											P162-PWY- L glutamate degradation V: via hydroxyglutarate	irAE_Low	irAE_High	0.72702	0.544304	0.211254	0.847439	15	14	irAE_Low vs irAE_High													P441-PWY- superpathway of N acetylneuraminate degradation	irAE_No	irAE_High	0.000465075	0.592661	0.99938	1	30	29	irAE_No vs irAE_High
											P185-PWY- formaldehyde assimilation III: dihydroxyacetone cycle	irAE_Low	irAE_Low	-1.70235	1.27061	0.209963	0.847439	15	15	irAE_Low vs irAE_High													PWY-5304: superpathway of sulfur oxidation: Acidianus ambivalens	irAE_No	irAE_No	-1.01e-16	0.205339	1	1	30	4	irAE_No vs irAE_High
											P441-PWY- superpathway of N acetylneuraminate degradation	irAE_Low	irAE_Low	-0.907398	0.72125	0.236941	0.847439	15	15	irAE_Low vs irAE_High													PWY-7039: phosphatidate metabolism: as a signaling molecule	irAE_No	irAE_No	-0.00223389	1.60116	0.998898	1	30	16	irAE_No vs irAE_High
											P461-PWY- hexitol fermentation to lactate: formate: ethanol and acetate	irAE_Low	irAE_Low	-1.82672	0.963614	0.0872393	0.847439	15	15	irAE_Low vs irAE_High													feature	Reference level	Enrich group	coef	stderr	pval	qval	N	N.not.zero	Comparison
											PANTOSYN-PWY- pantothenate and coenzyme A biosynthesis I	irAE_Low	irAE_Low	-0.577901	0.43403	0.212586	0.847439	15	15	irAE_Low vs irAE_High													PWY-6876: isopropanol biosynthesis	irAE_Low	irAE_Low	-4.79397	0.718549	0.00028475	0.109629	11	5	irAE_Low vs irAE_High
											POLYAMINSYN3-PWY- superpathway of polyamine biosynthesis II	irAE_Low	irAE_High	1.18275	1.02499	0.275366	0.847439	15	14	irAE_Low vs irAE_High													PWY-6700: queuosine biosynthesis	irAE_Low	irAE_High	0.981731	0.187868	0.00121825	0.201011	11	11	irAE_Low vs irAE_High
											PPGPPMET-PWY- ppGpp biosynthesis	irAE_Low	irAE_Low	-1.26267	1.03264	0.249453	0.847439	15	15	irAE_Low vs irAE_High													PANTO-PWY- phosphopantothenate biosynthesis I	irAE_Low	irAE_High	0.52549	0.13915	0.00692457	0.470463	11	11	irAE_Low vs irAE_High
											PROTOCATECHUATE ORTHO CLEAVAGE-PWY- protocatechuate degradation II: ortho cleavage pathway	irAE_Low	irAE_High	2.59198	1.27851	0.0701154	0.847439	15	6	irAE_Low vs irAE_High													PWY-5097: L lysine biosynthesis VI	irAE_Low	irAE_High	0.526304	0.147053	0.008988	0.57673	11	11	irAE_Low vs irAE_High
											PWY-1269: CMP 3 deoxy D manno octulosonate biosynthesis I	irAE_Low	irAE_Low	-0.606952	0.455845	0.212584	0.847439	15	15	irAE_Low vs irAE_High													PWY-2942: L lysine biosynthesis III	irAE_Low	irAE_High	0.528262	0.15096	0.0100017	0.578671	11	11	irAE_Low vs irAE_High
											PWY-3841: folate transformations II	irAE_Low	irAE_Low	-0.381092	0.326698	0.270479	0.847439	15	15	irAE_Low vs irAE_High													PWY0 162: superpathway of pyrimidine ribonucleotides de novo biosynthesis	irAE_Low	irAE_High	1.44591	0.433104	0.0124454	0.586439	11	11	irAE_Low vs irAE_High
											PWY-4242: pantothenate and coenzyme A biosynthesis III	irAE_Low	irAE_Low	-0.955475	0.581868	0.131605	0.847439	15	15	irAE_Low vs irAE_High													PWY-5367: petroselinate biosynthesis	irAE_Low	irAE_Low	-3.16553	1.02171	0.0173643	0.621764	11	11	irAE_Low vs irAE_High
											PWY-5101: L isoleucine biosynthesis II	irAE_Low	irAE_High	1.76263	1.55665	0.28392	0.847439	15	15	irAE_Low vs irAE_High													PWY-5840: superpathway of menaquinol 7 biosynthesis	irAE_Low	irAE_High	2.39804	0.858499	0.0267811	0.719353	11	11	irAE_Low vs irAE_High
											PWY-5104: L isoleucine biosynthesis IV	irAE_Low	irAE_Low	-1.57414	1.1953	0.217239	0.847439	15	15	irAE_Low vs irAE_High													PWY-5897: superpathway of menaquinol 11 biosynthesis	irAE_Low	irAE_High	2.56224	0.911893	0.0261532	0.719353	11	11	irAE_Low vs irAE_High
											PWY-5138: unsaturated: even numbered fatty acid: beta: oxidation	irAE_Low	irAE_Low	-3.15418	2.24431	0.190197	0.847439	15	11	irAE_Low vs irAE_High													PWY-5898: superpathway of menaquinol 12 biosynthesis	irAE_Low	irAE_High	2.56224	0.911893	0.0261532	0.719353	11	11	irAE_Low vs irAE_High
											PWY-5180: toluene degradation I: aerobic: via o cresol	irAE_Low	irAE_Low	-0.477688	0.400923	0.260978	0.847439	15	2	irAE_Low vs irAE_High													PWY-5899: superpathway of menaquinol 13 biosynthesis	irAE_Low	irAE_High	2.56224	0.911893	0.0261532	0.719353	11	11	irAE_Low vs irAE_High
											PWY-5182: toluene degradation II: aerobic: via 4 methylcatechol	irAE_Low	irAE_Low	-0.477688	0.400923	0.260978	0.847439	15	2	irAE_Low vs irAE_High													PWY66 367: ketogenesis	irAE_Low	irAE_Low	-2.59286	0.905575	0.0242257	0.719353	11	6	irAE_Low vs irAE_High
											PWY-5188: tetrapyrrole biosynthesis I: from glutamate	irAE_Low	irAE_Low	-0.624654	0.493886	0.234632	0.847439	15	15	irAE_Low vs irAE_High													NONMEVIPP-PWY- methylerythritol phosphate pathway I	irAE_Low	irAE_High	0.402059	0.16572	0.0456787	0.752173	11	11	irAE_Low vs irAE_High
											PWY-5189: tetrapyrrole biosynthesis II: from glycine	irAE_Low	irAE_Low	-2.78913	1.65663	0.123162	0.847439	15	15	irAE_Low vs irAE_High													PRPP-PWY- superpathway of histidine: purine: and pyrimidine biosynthesis	irAE_Low	irAE_High	0.795563	0.32836	0.0459003	0.752173	11	11	irAE_Low vs irAE_High
											PWY-5198: factor 420 biosynthesis	irAE_Low	irAE_Low	-1.94346	1.54515	0.237048	0.847439	15	3	irAE_Low vs irAE_High													PWY-3781: aerobic respiration I: cytochrome c	irAE_Low	irAE_High	2.49991	1.015	0.0432765	0.752173	11	6	irAE_Low vs irAE_High
											PWY-5304: superpathway of sulfur oxidation: Acidianus ambivalens	irAE_Low	irAE_High	0.462921	0.419136	0.295258	0.847439	15	2	irAE_Low vs irAE_High													PWY-5005: biotin biosynthesis II	irAE_Low	irAE_High	1.81388	0.710324	0.0379041	0.752173	11	11	irAE_Low vs irAE_High
											PWY-5367: petroselinate biosynthesis	irAE_Low	irAE_Low	-1.94859	1.25433	0.151355	0.847439	15	15	irAE_Low vs irAE_High													PWY-5791: 1 4 dihydroxy 2 naphthoate biosynthesis II: plants	irAE_Low	irAE_High	2.76458	1.14792	0.0468887	0.752173	11	11	irAE_Low vs irAE_High
											PWY-5415: catechol degradation I: meta cleavage pathway	irAE_Low	irAE_High	2.38294	1.5175	0.147417	0.847439	15	8	irAE_Low vs irAE_High													PWY-5837: 1 4 dihydroxy 2 naphthoate biosynthesis I	irAE_Low	irAE_High	2.76458	1.14792	0.0468887	0.752173	11	11	irAE_Low vs irAE_High
											PWY-5484: glycolysis II: from fructose 6 phosphate	irAE_Low	irAE_Low	-0.781551	0.522613	0.165666	0.847439	15	15	irAE_Low vs irAE_High													PWY-6125: superpathway of guanosine nucleotides de novo biosynthesis II	irAE_Low	irAE_High	0.857889	0.335856	0.037863	0.752173	11	11	irAE_Low vs irAE_High
											PWY-5505: L glutamate and L glutamine biosynthesis	irAE_Low	irAE_High	2.3032	1.42431	0.136935	0.847439	15	14	irAE_Low vs irAE_High													PWY-6126: superpathway of adenosine nucleotides de novo biosynthesis II	irAE_Low	irAE_High	0.773259	0.30681	0.0397921	0.752173	11	11	irAE_Low vs irAE_High
											PWY-5675: nitrate reduction V: assimilatory	irAE_Low	irAE_Low	-2.21297	1.74538	0.23356	0.847439	15	5	irAE_Low vs irAE_High													PWY-6703: preQ0 biosynthesis	irAE_Low	irAE_High	0.603834	0.23921	0.0395619	0.752173	11	11	irAE_Low vs irAE_High
											PWY-5676: acetyl CoA fermentation to butanoate II	irAE_Low	irAE_High	0.836266	0.576453	0.177494	0.847439	15	15	irAE_Low vs irAE_High													PWY-7220: adenosine deoxyribonucleotides de novo biosynthesis II	irAE_Low	irAE_High	0.897935	0.367094	0.0443626	0.752173	11	11	irAE_Low vs irAE_High
											PWY-5695: urate biosynthesis inosine 5 phosphate degradation	irAE_Low	irAE_Low	-0.226548	0.15637	0.178017	0.847439	15	15	irAE_Low vs irAE_High													PWY-7222: guanosine deoxyribonucleotides de novo biosynthesis II	irAE_Low	irAE_High	0.897935	0.367094	0.0443626	0.752173	11	11	irAE_Low vs irAE_High
											PWY-5840: superpathway of menaquinol 7 biosynthesis	irAE_Low	irAE_High	0.990665	0.873661	0.283278	0.847439	15	15	irAE_Low vs irAE_High													PWY-7228: superpathway of guanosine nucleotides de novo biosynthesis I	irAE_Low	irAE_High	0.842743	0.342315	0.0433446	0.752173	11	11	irAE_Low vs irAE_High
											PWY-5863: superpathway of phylloquinol biosynthesis	irAE_Low	irAE_High	1.1862	0.862008	0.198826	0.847439	15	15	irAE_Low vs irAE_High													PWY-7208: superpathway of pyrimidine nucleobases salvage	irAE_Low	irAE_High	0.88195	0.376936	0.0518612	0.783839	11	11	irAE_Low vs irAE_High
											PWY-5918: superpathay of heme biosynthesis from glutamate	irAE_Low	irAE_Low	-1.25461	1.09257	0.277567	0.847439	15	15	irAE_Low vs irAE_High													PWY-7229: superpathway of adenosine nucleotides de novo biosynthesis I	irAE_Low	irAE_High	0.66236	0.282453	0.0514629	0.783839	11	11	irAE_Low vs irAE_High
											PWY-5973: cis vaccenate biosynthesis	irAE_Low	irAE_High	0.393492	0.278546	0.188113	0.847439	15	15	irAE_Low vs irAE_High													GOLPDLCAT-PWY- superpathway of glycerol degradation to 1 3 propanediol	irAE_Low	irAE_High	1.71983	0.745622	0.0544612	0.806445	11	11	irAE_Low vs irAE_High
											PWY-5989: stearate biosynthesis II: bacteria and plants	irAE_Low	irAE_Low	-1.20298	0.793347	0.160388	0.847439	15	15	irAE_Low vs irAE_High													ILEUSYN-PWY- L isoleucine biosynthesis I: from threonine	irAE_Low	irAE_High	0.278206	0.136791	0.0814534	0.85369	11	11	irAE_Low vs irAE_High
											PWY-6121: 5 aminoimidazole ribonucleotide biosynthesis I	irAE_Low	irAE_High	0.494454	0.415324	0.261333	0.847439	15	15	irAE_Low vs irAE_High													P108-PWY- pyruvate fermentation to propanoate I	irAE_Low	irAE_High	1.65291	0.770171	0.0690043	0.85369	11	11	irAE_Low vs irAE_High
											PWY-6122: 5 aminoimidazole ribonucleotide biosynthesis II	irAE_Low	irAE_High	0.464962	0.42064	0.294885	0.847439	15	15	irAE_Low vs irAE_High													PEPTIDOGLYCANSYN-PWY- peptidoglycan biosynthesis I: meso diaminopimelate containing	irAE_Low	irAE_High	0.326443	0.145788	0.0601528	0.85369	11	11	irAE_Low vs irAE_High
											PWY-6123: inosine 5 phosphate biosynthesis I	irAE_Low	irAE_Low	-0.414488	0.348999	0.262415	0.847439	15	15	irAE_Low vs irAE_High													PWY-5345: superpathway of L methionine biosynthesis: by sulfhydrylation	irAE_Low	irAE_High	2.20813	1.0742	0.0788743	0.85369	11	11	irAE_Low vs irAE_High
											PWY-6124: inosine 5 phosphate biosynthesis II	irAE_Low	irAE_Low	-0.674243	0.381354	0.107497	0.847439	15	15	irAE_Low vs irAE_High													PWY-5686: UMP biosynthesis	irAE_Low	irAE_High	0.386854	0.180723	0.0695743	0.85369	11	11	irAE_Low vs irAE_High
											PWY-6125: superpathway of guanosine nucleotides de novo biosynthesis II	irAE_Low	irAE_Low	-0.543941	0.322451	0.122517	0.847439	15	15	irAE_Low vs irAE_High													PWY-7111: pyruvate fermentation to isobutanol: engineered	irAE_Low	irAE_High	0.28975	0.137709	0.073428	0.85369	11	11	irAE_Low vs irAE_High
											PWY-6126: superpathway of adenosine nucleotides de novo biosynthesis II	irAE_Low	irAE_Low	-0.55976	0.278105	0.0718431	0.847439	15	15	irAE_Low vs irAE_High													PWY-7184: pyrimidine deoxyribonucleotides de novo biosynthesis I	irAE_Low	irAE_High	0.719269	0.339537	0.0718934	0.85369	11	11	irAE_Low vs irAE_High
											PWY-6138: CMP N acetylneuraminate biosynthesis I: eukaryotes	irAE_Low	irAE_Low	-0.386778	0.264145	0.173838	0.847439	15	2	irAE_Low vs irAE_High													PWY-7197: pyrimidine deoxyribonucleotide phosphorylation	irAE_Low	irAE_High	0.881117	0.424978	0.0768388	0.85369	11	11	irAE_Low vs irAE_High
											PWY-6165: chorismate biosynthesis II: archaea	irAE_Low	irAE_Low	-1.06594	0.802435	0.213569	0.847439	15	3	irAE_Low vs irAE_High													PWY1G 0: mycothiol biosynthesis	irAE_Low	irAE_High	0.993865	0.489079	0.0816575	0.85369	11	4	irAE_Low vs irAE_High
											PWY-6167: flavin biosynthesis II: archaea	irAE_Low	irAE_Low	-1.96715	1.5648	0.237278	0.847439	15	3	irAE_Low vs irAE_High													SO4ASSIM-PWY- sulfate reduction I: assimilatory	irAE_Low	irAE_High	2.96541	1.45798	0.0814407	0.85369	11	11	irAE_Low vs irAE_High
											PWY-6168: flavin biosynthesis III: fungi	irAE_Low	irAE_Low	-0.452782	0.336331	0.207948	0.847439	15	15	irAE_Low vs irAE_High													VALSYN-PWY- L valine biosynthesis	irAE_Low	irAE_High	0.278206	0.136791	0.0814534	0.85369	11	11	irAE_Low vs irAE_High
											PWY-6270: isoprene biosynthesis I	irAE_Low	irAE_Low	-1.53608	0.682259	0.0480607	0.847439	15	15	irAE_Low vs irAE_High													TEICHOICACID-PWY- teichoic acid: poly glycerol: biosynthesis	irAE_Low	irAE_Low	-2.09172	1.03751	0.083612	0.862249	11	8	irAE_Low vs irAE_High
											PWY-6277: superpathway of 5 aminoimidazole ribonucleotide biosynthesis	irAE_Low	irAE_High	0.464962	0.42064	0.294885	0.847439	15	15	irAE_Low vs irAE_High													P124-PWY- Bifidobacterium shunt	irAE_Low	irAE_Low	-1.84843	0.956124	0.0944687	0.891484	11	8	irAE_Low vs irAE_High
											PWY-6284: superpathway of unsaturated fatty acids biosynthesis: E: coli	irAE_Low	irAE_Low	-1.24691	0.766916	0.135037	0.847439	15	15	irAE_Low vs irAE_High													PWY-5863: superpathway of phylloquinol biosynthesis	irAE_Low	irAE_High	2.20966	1.12485	0.090233	0.891484	11	11	irAE_Low vs irAE_High
											PWY-6305: putrescine biosynthesis IV	irAE_Low	irAE_Low	-1.04244	0.74433	0.191618	0.847439	15	15	irAE_Low vs irAE_High													PWY-6386: UDP N acetylmuramoyl pentapeptide biosynthesis II: lysine containing	irAE_Low	irAE_High	0.262822	0.135407	0.0934003	0.891484	11	11	irAE_Low vs irAE_High
											PWY-6318: L phenylalanine degradation IV: mammalian: via side chain	irAE_Low	irAE_High	0.78292	0.659962	0.262919	0.847439	15	3	irAE_Low vs irAE_High													PWY-6608: guanosine nucleotides degradation III	irAE_Low	irAE_High	1.41047	0.731289	0.0950982	0.891484	11	11	irAE_Low vs irAE_High
											PWY-6385: peptidoglycan biosynthesis III: mycobacteria	irAE_Low	irAE_Low	-0.431821	0.29058	0.168092	0.847439	15	15	irAE_Low vs irAE_High													PWY-7219: adenosine ribonucleotides de novo biosynthesis	irAE_Low	irAE_High	0.329938	0.169448	0.0925578	0.891484	11	11	irAE_Low vs irAE_High
											PWY-6531: mannitol cycle	irAE_Low	irAE_High	2.05034	1.28551	0.141804	0.847439	15	14	irAE_Low vs irAE_High													PWY0 166: superpathway of pyrimidine deoxyribonucleotides de novo biosynthesis: E: coli	irAE_Low	irAE_High	0.620708	0.327291	0.099717	0.892815	11	11	irAE_Low vs irAE_High
											PWY-6545: pyrimidine deoxyribonucleotides de novo biosynthesis III	irAE_Low	irAE_High	0.983699	0.565812	0.112746	0.847439	15	15	irAE_Low vs irAE_High													PWY-6387: UDP N acetylmuramoyl pentapeptide biosynthesis I: meso diaminopimelate containing	irAE_Low	irAE_High	0.260029	0.139237	0.104054	0.896887	11	11	irAE_Low vs irAE_High
											PWY-6549: L glutamine biosynthesis III	irAE_Low	irAE_High	1.18296	0.819398	0.179413	0.847439	15	14	irAE_Low vs irAE_High													PWY-7371: 1 4 dihydroxy 6 naphthoate biosynthesis II	irAE_Low	irAE_High	4.05293	2.16895	0.10389	0.896887	11	9	irAE_Low vs irAE_High
											PWY-6609: adenine and adenosine salvage III	irAE_Low	irAE_Low	-1.01638	0.483548	0.0618768	0.847439	15	15	irAE_Low vs irAE_High													PWY-5180: toluene degradation I: aerobic: via o cresol	irAE_Low	irAE_High	0.318182	0.176045	0.113648	0.911551	11	2	irAE_Low vs irAE_High
											PWY-6628: superpathway of L phenylalanine biosynthesis	irAE_Low	irAE_Low	-1.30205	1.18256	0.296672	0.847439	15	15	irAE_Low vs irAE_High													PWY-5182: toluene degradation II: aerobic: via 4 methylcatechol	irAE_Low	irAE_High	0.318182	0.176045	0.113648	0.911551	11	2	irAE_Low vs irAE_High
											PWY-6737: starch degradation V	irAE_Low	irAE_High	0.685786	0.523457	0.219453	0.847439	15	15	irAE_Low vs irAE_High													SALVADEHYPOX-PWY- adenosine nucleotides degradation II	irAE_Low	irAE_High	1.35448	0.747532	0.112895	0.911551	11	11	irAE_Low vs irAE_High
											PWY-6936: seleno amino acid biosynthesis	irAE_Low	irAE_Low	-0.97443	0.829562	0.267355	0.847439	15	15	irAE_Low vs irAE_High													SULFATE CYS-PWY- superpathway of sulfate assimilation and cysteine biosynthesis	irAE_Low	irAE_High	2.23813	1.23749	0.113448	0.911551	11	11	irAE_Low vs irAE_High
											PWY-7184: pyrimidine deoxyribonucleotides de novo biosynthesis I	irAE_Low	irAE_Low	-0.447011	0.362567	0.245809	0.847439	15	15	irAE_Low vs irAE_High													PWY-6305: putrescine biosynthesis IV	irAE_Low	irAE_High	0.804558	0.455328	0.120566	0.919352	11	11	irAE_Low vs irAE_High
											PWY-7187: pyrimidine deoxyribonucleotides de novo biosynthesis II	irAE_Low	irAE_High	0.408148	0.302873	0.207528	0.847439	15	15	irAE_Low vs irAE_High													PWY-6969: TCA cycle V: 2 oxoglutarate ferredoxin oxidoreductase	irAE_Low	irAE_High	1.45775	0.825619	0.120802	0.919352	11	11	irAE_Low vs irAE_High
											PWY-7196: superpathway of pyrimidine ribonucleosides salvage	irAE_Low	irAE_High	1.29035	1.17009	0.295953	0.847439	15	15	irAE_Low vs irAE_High													PWY66 400: glycolysis VI: metazoan	irAE_Low	irAE_High	1.37016	0.78184	0.123146	0.923598	11	11	irAE_Low vs irAE_High
											PWY-7208: superpathway of pyrimidine nucleobases salvage	irAE_Low	irAE_Low	-0.469727	0.280554	0.125016	0.847439	15	15	irAE_Low vs irAE_High													TCA: TCA cycle I: prokaryotic	irAE_Low	irAE_High	1.39655	0.808919	0.127911	0.940999	11	11	irAE_Low vs irAE_High
											PWY-7220: adenosine deoxyribonucleotides de novo biosynthesis II	irAE_Low	irAE_Low	-0.848425	0.399505	0.0596518	0.847439	15	15	irAE_Low vs irAE_High													DENOVOPURINE2-PWY- superpathway of purine nucleotides de novo biosynthesis II	irAE_Low	irAE_High	0.567605	0.333689	0.132736	0.94571	11	11	irAE_Low vs irAE_High
											PWY-7222: guanosine deoxyribonucleotides de novo biosynthesis II	irAE_Low	irAE_Low	-0.848425	0.399505	0.0596518	0.847439	15	15	irAE_Low vs irAE_High													P42-PWY- incomplete reductive TCA cycle	irAE_Low	irAE_High	1.43493	0.846949	0.134048	0.94571	11	11	irAE_Low vs irAE_High
											PWY-7228: superpathway of guanosine nucleotides de novo biosynthesis I	irAE_Low	irAE_Low	-0.523038	0.314146	0.126894	0.847439	15	15	irAE_Low vs irAE_High													PWY-5101: L isoleucine biosynthesis II	irAE_Low	irAE_Low	-1.2081	0.72099	0.13772	0.94571	11	11	irAE_Low vs irAE_High
											PWY-7229: superpathway of adenosine nucleotides de novo biosynthesis I	irAE_Low	irAE_Low	-0.489199	0.235871	0.0648458	0.847439	15	15	irAE_Low vs irAE_High													PWY-6353: purine nucleotides degradation II: aerobic	irAE_Low	irAE_High	1.47662	0.884309	0.138888	0.94571	11	11	irAE_Low vs irAE_High
											PWY-7282: 4 amino 2 methyl 5 phosphomethylpyrimidine biosynthesis: yeast	irAE_Low	irAE_Low	-0.645386	0.469362	0.199145	0.847439	15	15	irAE_Low vs irAE_High													PWY-6936: seleno amino acid biosynthesis	irAE_Low	irAE_High	1.09542	0.657047	0.139414	0.94571	11	11	irAE_Low vs irAE_High
											PWY-7286: 7: 3 amino 3 carboxypropyl: wyosine biosynthesis	irAE_Low	irAE_Low	-2.42361	1.96063	0.244655	0.847439	15	3	irAE_Low vs irAE_High													PWY-7221: guanosine ribonucleotides de novo biosynthesis	irAE_Low	irAE_High	0.354086	0.213177	0.140671	0.94571	11	11	irAE_Low vs irAE_High
											PWY-7446: sulfoglycolysis	irAE_Low	irAE_Low	-2.55658	2.33454	0.299141	0.847439	15	12	irAE_Low vs irAE_High													TRPSYN-PWY- L tryptophan biosynthesis	irAE_Low	irAE_High	0.958493	0.570401	0.136771	0.94571	11	11	irAE_Low vs irAE_High
											PWY-7456: mannan degradation	irAE_Low	irAE_High	2.56072	1.80893	0.187275	0.847439	15	12	irAE_Low vs irAE_High													GLYCOCAT-PWY- glycogen degradation I: bacterial	irAE_Low	irAE_High	1.45237	0.957954	0.173272	0.945923	11	11	irAE_Low vs irAE_High
											PWY-7560: methylerythritol phosphate pathway II	irAE_Low	irAE_Low	-1.5993	0.706272	0.0470143	0.847439	15	15	irAE_Low vs irAE_High													HEMESYN2-PWY- heme biosynthesis II: anaerobic	irAE_Low	irAE_High	1.41289	0.877212	0.15129	0.945923	11	11	irAE_Low vs irAE_High
											PWY-7663: gondoate biosynthesis: anaerobic	irAE_Low	irAE_Low	-0.312552	0.276301	0.284369	0.847439	15	15	irAE_Low vs irAE_High													HOMOSER METSYN-PWY- L methionine biosynthesis I	irAE_Low	irAE_High	0.645271	0.424237	0.172064	0.945923	11	11	irAE_Low vs irAE_High
											PWY0 1297: superpathway of purine deoxyribonucleosides degradation	irAE_Low	irAE_Low	-1.32202	0.838683	0.146033	0.847439	15	15	irAE_Low vs irAE_High													MET SAM-PWY- superpathway of S adenosyl L methionine biosynthesis	irAE_Low	irAE_High	0.636444	0.399995	0.155607	0.945923	11	11	irAE_Low vs irAE_High
											PWY0 1479: tRNA processing	irAE_Low	irAE_High	1.41522	0.854338	0.128615	0.847439	15	14	irAE_Low vs irAE_High													METSYN-PWY- L homoserine and L methionine biosynthesis	irAE_Low	irAE_High	0.593581	0.377607	0.159957	0.945923	11	11	irAE_Low vs irAE_High
											PWY0 1586: peptidoglycan maturation: meso diaminopimelate containing	irAE_Low	irAE_Low	-1.09048	0.642733	0.120622	0.847439	15	15	irAE_Low vs irAE_High													NAD BIOSYNTHESIS II: NAD salvage pathway II	irAE_Low	irAE_High	1.66578	1.10517	0.175475	0.945923	11	11	irAE_Low vs irAE_High
											PWY0 845: superpathway of pyridoxal 5 phosphate biosynthesis and salvage	irAE_Low	irAE_Low	-0.748665	0.659557	0.282807	0.847439	15	15	irAE_Low vs irAE_High													POLYAMINSYN3-PWY- superpathway of polyamine biosynthesis II	irAE_Low	irAE_High	1.39958	0.885479	0.157983	0.945923	11	11	irAE_Low vs irAE_High
											PWY1F 823: leucopelargonidin and leucocyanidin biosynthesis	irAE_Low	irAE_Low	-1.64186	0.823916	0.0742796	0.847439	15	6	irAE_Low vs irAE_High													PWY-1269: CMP 3 deoxy D manno octulosonate biosynthesis I	irAE_Low	irAE_High	1.22076	0.748477	0.146912	0.945923	11	11	irAE_Low vs irAE_High
											PWY1G 0: mycothiol biosynthesis	irAE_Low	irAE_High	0.230831	0.145191	0.142954	0.847439	15	2	irAE_Low vs irAE_High													PWY-241: C4 photosynthetic carbon assimilation cycle: NADP ME type	irAE_Low	irAE_High	1.61388	1.03319	0.162251	0.945923	11	11	irAE_Low vs irAE_High
											PWY3O 19: ubiquinol 6 biosynthesis from 4 hydroxybenzoate: eukaryotic	irAE_Low	irAE_High	0.958366	0.819696	0.269448	0.847439	15	5	irAE_Low vs irAE_High													PWY-5690: TCA cycle II: plants and fungi	irAE_Low	irAE_High	1.35695	0.836653	0.148859	0.945923	11	11	irAE_Low vs irAE_High
											PWY490 3: nitrate reduction VI: assimilatory	irAE_Low	irAE_High	2.41651	1.29067	0.0906655	0.847439	15	12	irAE_Low vs irAE_High													PWY-6545: pyrimidine deoxyribonucleotides de novo biosynthesis III	irAE_Low	irAE_High	0.615504	0.381467	0.150666	0.945923	11	11	irAE_Low vs irAE_High
											PWY4LZ 257: superpathway of fermentation: Chlamydomonas reinhardtii	irAE_Low	irAE_Low	-1.20147	0.849099	0.187449	0.847439	15	15	irAE_Low vs irAE_High													PWY-6837: fatty acid beta oxidation V: unsaturated: odd number: di isomerase dependent	irAE_Low	irAE_High	1.36377	0.900888	0.173843	0.945923	11	4	irAE_Low vs irAE_High
											PWY66 398: TCA cycle III: animals	irAE_Low	irAE_Low	-1.36086	0.885143	0.1552	0.847439	15	14	irAE_Low vs irAE_High													PWY-7115: C4 photosynthetic carbon assimilation cycle: NAD ME type	irAE_Low	irAE_High	1.83394	1.13588	0.150442	0.945923	11	11	irAE_Low vs irAE_High
											PWY66 399: gluconeogenesis III	irAE_Low	irAE_High	0.971131	0.882042	0.296691	0.847439	15	15	irAE_Low vs irAE_High													PWY-7117: C4 photosynthetic carbon assimilation cycle: PEPCK type	irAE_Low	irAE_High	1.87057	1.18119	0.157293	0.945923	11	11	irAE_Low vs irAE_High
											PWY66 400: glycolysis VI: metazoan	irAE_Low	irAE_Low	-0.393011	0.351728	0.289961	0.847439	15	15	irAE_Low vs irAE_High													PWY-7187: pyrimidine deoxyribonucleotides de novo biosynthesis II	irAE_Low	irAE_High	0.581125	0.386171	0.176081	0.945923	11	11	irAE_Low vs irAE_High
											PWYG 321: mycolate biosynthesis	irAE_Low	irAE_High	1.09124	0.725516	0.163469	0.847439	15	14	irAE_Low vs irAE_High													PWY-7279: aerobic respiration II: cytochrome c: yeast	irAE_Low	irAE_High	2.43827	1.49427	0.146752	0.945923	11	6	irAE_Low vs irAE_High
											PYRIDOXSYN-PWY- pyridoxal 5 phosphate biosynthesis I	irAE_Low	irAE_Low	-0.685642	0.596013	0.276753	0.847439	15	15	irAE_Low vs irAE_High													PWY-7663: gondoate biosynthesis: anaerobic	irAE_Low	irAE_High	0.487208	0.31506	0.16593	0.945923	11	11	irAE_Low vs irAE_High
											RIBOSYN2-PWY- flavin biosynthesis I: bacteria and plants	irAE_Low	irAE_High	0.973513	0.880147	0.294591	0.847439	15	15	irAE_Low vs irAE_High													PWY-841: superpathway of purine nucleotides de novo biosynthesis I	irAE_Low	irAE_High	0.506939	0.33681	0.17601	0.945923	11	11	irAE_Low vs irAE_High
											THISYNARA-PWY- superpathway of thiamin diphosphate biosynthesis III: eukaryotes	irAE_Low	irAE_Low	-0.801554	0.398502	0.0720043	0.847439	15	15	irAE_Low vs irAE_High													CRNFORCAT-PWY- creatinine degradation I	irAE_Low	irAE_Low	-0.980147	0.653026	0.177063	0.946797	11	9	irAE_Low vs irAE_High
											THRESYN-PWY- superpathway of L threonine biosynthesis	irAE_Low	irAE_Low	-0.51921	0.465332	0.290609	0.847439	15	15	irAE_Low vs irAE_High													COMPLETE ARO-PWY- superpathway of aromatic amino acid biosynthesis	irAE_Low	irAE_High	0.360171	0.250083	0.192995	0.964813	11	11	irAE_Low vs irAE_High
											TRNA CHARGING-PWY- tRNA charging	irAE_Low	irAE_High	0.668298	0.571761	0.269576	0.847439	15	15	irAE_Low vs irAE_High													PWY-5188: tetrapyrrole biosynthesis I: from glutamate	irAE_Low	irAE_High	0.853971	0.595066	0.194396	0.964813	11	11	irAE_Low vs irAE_High
											TRPSYN-PWY- L tryptophan biosynthesis	irAE_Low	irAE_Low	-1.21452	0.367374	0.00793342	0.847439	15	15	irAE_Low vs irAE_High													PWY-5347: superpathway of L methionine biosynthesis: transsulfuration	irAE_Low	irAE_High	0.551134	0.374555	0.184646	0.964813	11	11	irAE_Low vs irAE_High
											UBISYN-PWY- superpathway of ubiquinol 8 biosynthesis: prokaryotic	irAE_Low	irAE_High	2.37925	2.08747	0.280944	0.847439	15	14	irAE_Low vs irAE_High													PWY-6147: 6 hydroxymethyl dihydropterin diphosphate biosynthesis I	irAE_Low	irAE_High	1.26197	0.861679	0.18646	0.964813	11	11	irAE_Low vs irAE_High
											UNINTEGRATED	irAE_Low	irAE_Low	-0.354542	0.244131	0.177072	0.847439	15	15	irAE_Low vs irAE_High													PWY-6270: isoprene biosynthesis I	irAE_Low	irAE_High	1.09346	0.74311	0.18464	0.964813	11	11	irAE_Low vs irAE_High
											HISDEG-PWY- L histidine degradation I	irAE_Low	irAE_Low	-0.946839	0.869566	0.301759	0.847742	15	15	irAE_Low vs irAE_High													PWY-7560: methylerythritol phosphate pathway II	irAE_Low	irAE_High	1.10895	0.771526	0.193778	0.964813	11	11	irAE_Low vs irAE_High
											PWY-5173: superpathway of acetyl CoA biosynthesis	irAE_Low	irAE_Low	-1.73247	1.59209	0.30205	0.847742	15	15	irAE_Low vs irAE_High													PWY-7013: L 1 2 propanediol degradation	irAE_Low	irAE_High	2.75892	1.95702	0.20146	0.990152	11	10	irAE_Low vs irAE_High
											PWY-5136: fatty acid: beta: oxidation II: peroxisome	irAE_Low	irAE_Low	-1.34258	1.24632	0.306676	0.849094	15	14	irAE_Low vs irAE_High													PWY-5973: cis vaccenate biosynthesis	irAE_Low	irAE_High	0.387768	0.276183	0.20309	0.993384	11	11	irAE_Low vs irAE_High
											PWY-6415: L ascorbate biosynthesis V	irAE_Low	irAE_Low	-1.28149	1.19449	0.308551	0.849094	15	8	irAE_Low vs irAE_High													P164-PWY- purine nucleobases degradation I: anaerobic	irAE_Low	irAE_High	0.970247	0.695368	0.205593	0.993557	11	11	irAE_Low vs irAE_High
											PWY-7315: dTDP N acetylthomosamine biosynthesis	irAE_Low	irAE_Low	-2.22131	2.07096	0.308651	0.849094	15	12	irAE_Low vs irAE_High													X1CMET2-PWY- N10 formyl tetrahydrofolate biosynthesis	irAE_Low	irAE_High	0.147261	0.310795	0.650051	0.997275	11	11	irAE_Low vs irAE_High
											PWY-7391: isoprene biosynthesis II: engineered	irAE_Low	irAE_Low	-0.341607	0.31849	0.30866	0.849094	15	2	irAE_Low vs irAE_High													X3 HYDROXYPHENYLACETATE DEGRADATION-PWY- 4 hydroxyphenylacetate degradation	irAE_Low	irAE_High	0.713939	2.39797	0.774554	0.997275	11	8	irAE_Low vs irAE_High
											PWY-5690: TCA cycle II: plants and fungi	irAE_Low	irAE_Low	-0.896164	0.839509	0.310845	0.852029	15	15	irAE_Low vs irAE_High													AEROBACTINSYN-PWY- aerobactin biosynthesis	irAE_Low	irAE_High	0.114738	3.11843	0.971677	0.997275	11	7	irAE_Low vs irAE_High
											PWY-724: superpathway of L lysine: L threonine and L methionine biosynthesis II	irAE_Low	irAE_Low	-0.31684	0.29976	0.315387	0.854088	15	15	irAE_Low vs irAE_High													ALL CHORISMATE-PWY- superpathway of chorismate metabolism	irAE_Low	irAE_High	0.462008	1.1388	0.697078	0.997275	11	5	irAE_Low vs irAE_High
											PWY0 166: superpathway of pyrimidine deoxyribonucleotides de novo biosynthesis: E: coli	irAE_Low	irAE_Low	-0.343661	0.325626	0.31608	0.854088	15	15	irAE_Low vs irAE_High													ALLANTOINDEG-PWY- superpathway of allantoin degradation in yeast	irAE_Low	irAE_Low	-1.46909	1.2214	0.268155	0.997275	11	10	irAE_Low vs irAE_High
											POLYAMSYN-PWY- superpathway of polyamine biosynthesis I	irAE_Low	irAE_Low	-0.548882	0.533459	0.327766	0.867214	15	15	irAE_Low vs irAE_High													ANAEROFRUCAT-PWY- homolactic fermentation	irAE_Low	irAE_High	0.232195	0.578201	0.699969	0.997275	11	11	irAE_Low vs irAE_High
											PWY-7254: TCA cycle VII: acetate producers	irAE_Low	irAE_Low	-1.95305	1.92132	0.333348	0.874392	15	14	irAE_Low vs irAE_High													ANAGLYCOLYSIS-PWY- glycolysis III: from glucose	irAE_Low	irAE_High	0.00818368	0.305111	0.97935	0.997275	11	11	irAE_Low vs irAE_High
											HSERMETANA-PWY- L methionine biosynthesis III	irAE_Low	irAE_High	0.809107	0.811192	0.342079	0.881373	15	15	irAE_Low vs irAE_High													ARG POLYAMINE SYN: superpathway of arginine and polyamine biosynthesis	irAE_Low	irAE_High	0.773407	0.605781	0.242423	0.997275	11	11	irAE_Low vs irAE_High
											PWY-7357: thiamin formation from pyrithiamine and oxythiamine: yeast	irAE_Low	irAE_Low	-0.372213	0.373367	0.34232	0.881373	15	15	irAE_Low vs irAE_High													ARGDEG-PWY- superpathway of L arginine: putrescine: and 4 aminobutanoate degradation	irAE_Low	irAE_High	0.685119	2.57253	0.797666	0.997275	11	9	irAE_Low vs irAE_High
											PWY-7539: 6 hydroxymethyl dihydropterin diphosphate biosynthesis III: Chlamydia	irAE_Low	irAE_Low	-0.891724	0.888302	0.339122	0.881373	15	15	irAE_Low vs irAE_High													ARGININE SYN4-PWY- L ornithine de novo: biosynthesis	irAE_Low	irAE_Low	-0.400361	0.580987	0.512944	0.997275	11	11	irAE_Low vs irAE_High
											PWY66 409: superpathway of purine nucleotide salvage	irAE_Low	irAE_Low	-0.770772	0.768936	0.339794	0.881373	15	15	irAE_Low vs irAE_High													ARGORNPROST-PWY- arginine: ornithine and proline interconversion	irAE_Low	irAE_Low	-0.469706	2.61841	0.862717	0.997275	11	8	irAE_Low vs irAE_High
											ECASYN-PWY- enterobacterial common antigen biosynthesis	irAE_Low	irAE_Low	-2.02156	2.05051	0.347443	0.881664	15	11	irAE_Low vs irAE_High													ARGSYN-PWY- L arginine biosynthesis I: via L ornithine	irAE_Low	irAE_High	0.251422	0.773514	0.75465	0.997275	11	11	irAE_Low vs irAE_High
											KDO NAGLIPASYN-PWY- superpathway of: Kdo 2 lipid A biosynthesis	irAE_Low	irAE_Low	-2.19184	2.20732	0.344135	0.881664	15	13	irAE_Low vs irAE_High													ARGSYNBSUB-PWY- L arginine biosynthesis II: acetyl cycle	irAE_Low	irAE_High	0.584053	1.14156	0.624654	0.997275	11	11	irAE_Low vs irAE_High
											PWY-6317: galactose degradation I: Leloir pathway	irAE_Low	irAE_Low	-0.457337	0.46464	0.348191	0.881664	15	15	irAE_Low vs irAE_High													ARO-PWY- chorismate biosynthesis I	irAE_Low	irAE_High	0.309777	0.260496	0.273137	0.997275	11	11	irAE_Low vs irAE_High
											PWY-7242: D fructuronate degradation	irAE_Low	irAE_Low	-0.651594	0.667341	0.351893	0.881664	15	15	irAE_Low vs irAE_High													ASPASN-PWY- superpathway of L aspartate and L asparagine biosynthesis	irAE_Low	irAE_High	0.240712	0.523541	0.659615	0.997275	11	11	irAE_Low vs irAE_High
											PWY0 1296: purine ribonucleosides degradation	irAE_Low	irAE_Low	-0.529252	0.534255	0.345228	0.881664	15	15	irAE_Low vs irAE_High													AST-PWY- L arginine degradation II: AST pathway	irAE_Low	irAE_High	1.02304	2.67688	0.713668	0.997275	11	10	irAE_Low vs irAE_High
											PWY66 422: D galactose degradation V: Leloir pathway	irAE_Low	irAE_Low	-0.458457	0.465102	0.347522	0.881664	15	15	irAE_Low vs irAE_High													BIOTIN BIOSYNTHESIS-PWY- biotin biosynthesis I	irAE_Low	irAE_High	0.633587	1.38847	0.661981	0.997275	11	11	irAE_Low vs irAE_High
											SULFATE CYS-PWY- superpathway of sulfate assimilation and cysteine biosynthesis	irAE_Low	irAE_Low	-0.909623	0.936421	0.354267	0.882195	15	15	irAE_Low vs irAE_High													BRANCHED CHAIN AA SYN-PWY- superpathway of branched amino acid biosynthesis	irAE_Low	irAE_High	0.199438	0.419488	0.648957	0.997275	11	11	irAE_Low vs irAE_High
											PWY-6285: superpathway of fatty acids biosynthesis: E: coli	irAE_Low	irAE_Low	-0.879908	0.909121	0.355936	0.884904	15	14	irAE_Low vs irAE_High													CALVIN-PWY- Calvin Benson Bassham cycle	irAE_Low	irAE_High	0.21825	0.40113	0.603271	0.997275	11	11	irAE_Low vs irAE_High
											P4-PWY- superpathway of L lysine: L threonine and L methionine biosynthesis I	irAE_Low	irAE_Low	-0.55492	0.57637	0.358359	0.88659	15	15	irAE_Low vs irAE_High													CATECHOL ORTHO CLEAVAGE-PWY- catechol degradation to: beta: ketoadipate	irAE_Low	irAE_High	1.828	1.79069	0.341312	0.997275	11	4	irAE_Low vs irAE_High
											PWY-3001: superpathway of L isoleucine biosynthesis I	irAE_Low	irAE_Low	-0.440803	0.457691	0.358207	0.88659	15	15	irAE_Low vs irAE_High													CENTFERM-PWY- pyruvate fermentation to butanoate	irAE_Low	irAE_High	0.230616	0.918814	0.809028	0.997275	11	11	irAE_Low vs irAE_High
											CATECHOL ORTHO CLEAVAGE-PWY- catechol degradation to: beta: ketoadipate	irAE_Low	irAE_High	0.610109	0.690536	0.397694	0.886624	15	2	irAE_Low vs irAE_High													CITRULBIO-PWY- L citrulline biosynthesis	irAE_Low	irAE_Low	-0.0411485	0.445263	0.928959	0.997275	11	11	irAE_Low vs irAE_High
											GLUDEG I-PWY- GABA shunt	irAE_Low	irAE_High	1.0994	1.25035	0.399891	0.886624	15	13	irAE_Low vs irAE_High													COA-PWY-1: coenzyme A biosynthesis II: mammalian	irAE_Low	irAE_High	0.16528	0.161498	0.340172	0.997275	11	11	irAE_Low vs irAE_High
											GLYCOLYSIS TCA GLYOX BYPASS: superpathway of glycolysis: pyruvate dehydrogenase: TCA: and glyoxylate bypass	irAE_Low	irAE_Low	-1.38462	1.56068	0.39581	0.886624	15	14	irAE_Low vs irAE_High													COA-PWY- coenzyme A biosynthesis I	irAE_Low	irAE_High	0.540829	0.567799	0.372566	0.997275	11	11	irAE_Low vs irAE_High
											HEXITOLDEGSUPER-PWY- superpathway of hexitol degradation: bacteria	irAE_Low	irAE_Low	-0.750694	0.795773	0.367733	0.886624	15	15	irAE_Low vs irAE_High													COBALSYN-PWY- adenosylcobalamin salvage from cobinamide I	irAE_Low	irAE_Low	-0.208131	0.541064	0.711902	0.997275	11	11	irAE_Low vs irAE_High
											PWY-561: superpathway of glyoxylate cycle and fatty acid degradation	irAE_Low	irAE_Low	-1.70712	1.80339	0.366145	0.886624	15	13	irAE_Low vs irAE_High													COLANSYN-PWY- colanic acid building blocks biosynthesis	irAE_Low	irAE_Low	-0.228291	0.89137	0.805228	0.997275	11	11	irAE_Low vs irAE_High
											PWY-5656: mannosylglycerate biosynthesis I	irAE_Low	irAE_Low	-1.04811	1.13497	0.377506	0.886624	15	11	irAE_Low vs irAE_High													DAPLYSINESYN-PWY- L lysine biosynthesis I	irAE_Low	irAE_Low	-0.110825	0.543249	0.844154	0.997275	11	11	irAE_Low vs irAE_High
											PWY-5941: glycogen degradation II: eukaryotic	irAE_Low	irAE_High	0.676781	0.754157	0.390599	0.886624	15	13	irAE_Low vs irAE_High													DTDPRHAMSYN-PWY- dTDP L rhamnose biosynthesis I	irAE_Low	irAE_Low	-0.149683	0.194462	0.466635	0.997275	11	11	irAE_Low vs irAE_High
											PWY-6147: 6 hydroxymethyl dihydropterin diphosphate biosynthesis I	irAE_Low	irAE_Low	-0.912803	0.998147	0.381977	0.886624	15	15	irAE_Low vs irAE_High													ECASYN-PWY- enterobacterial common antigen biosynthesis	irAE_Low	irAE_High	0.352074	2.68872	0.899503	0.997275	11	10	irAE_Low vs irAE_High
											PWY-6174: mevalonate pathway II: archaea	irAE_Low	irAE_Low	-0.613821	0.670407	0.381428	0.886624	15	2	irAE_Low vs irAE_High													ENTBACSYN-PWY- enterobactin biosynthesis	irAE_Low	irAE_High	0.366132	2.46109	0.885931	0.997275	11	9	irAE_Low vs irAE_High
											PWY-6527: stachyose degradation	irAE_Low	irAE_Low	-0.472822	0.514714	0.379923	0.886624	15	15	irAE_Low vs irAE_High													FAO-PWY- fatty acid: beta: oxidation I	irAE_Low	irAE_High	1.05255	1.53783	0.515713	0.997275	11	11	irAE_Low vs irAE_High
											PWY-6562: norspermidine biosynthesis	irAE_Low	irAE_High	0.395195	0.442333	0.392619	0.886624	15	3	irAE_Low vs irAE_High													FASYN ELONG-PWY- fatty acid elongation: : saturated	irAE_Low	irAE_High	0.595777	1.47642	0.698602	0.997275	11	11	irAE_Low vs irAE_High
											PWY-6700: queuosine biosynthesis	irAE_Low	irAE_High	0.212768	0.245953	0.407271	0.886624	15	15	irAE_Low vs irAE_High													FASYN INITIAL-PWY- superpathway of fatty acid biosynthesis initiation: E: coli	irAE_Low	irAE_High	0.592626	1.64063	0.728592	0.997275	11	11	irAE_Low vs irAE_High
											PWY-6823: molybdenum cofactor biosynthesis	irAE_Low	irAE_Low	-1.96573	2.29683	0.412121	0.886624	15	12	irAE_Low vs irAE_High													FERMENTATION-PWY- mixed acid fermentation	irAE_Low	irAE_High	1.33669	1.61573	0.435359	0.997275	11	11	irAE_Low vs irAE_High
											PWY-6897: thiamin salvage II	irAE_Low	irAE_Low	-0.285553	0.311877	0.381429	0.886624	15	15	irAE_Low vs irAE_High													FOLSYN-PWY- superpathway of tetrahydrofolate biosynthesis and salvage	irAE_Low	irAE_High	0.830722	1.12006	0.48242	0.997275	11	11	irAE_Low vs irAE_High
											PWY-7383: anaerobic energy metabolism: invertebrates: cytosol	irAE_Low	irAE_High	0.996791	1.17983	0.417945	0.886624	15	15	irAE_Low vs irAE_High													FUC RHAMCAT-PWY- superpathway of fucose and rhamnose degradation	irAE_Low	irAE_High	1.33424	1.69374	0.456685	0.997275	11	11	irAE_Low vs irAE_High
											PWY0 162: superpathway of pyrimidine ribonucleotides de novo biosynthesis	irAE_Low	irAE_Low	-0.293409	0.311154	0.36792	0.886624	15	15	irAE_Low vs irAE_High													FUCCAT-PWY- fucose degradation	irAE_Low	irAE_High	1.23777	1.87863	0.531048	0.997275	11	11	irAE_Low vs irAE_High
											PWY0 42: 2 methylcitrate cycle I	irAE_Low	irAE_Low	-2.07361	2.23299	0.374955	0.886624	15	8	irAE_Low vs irAE_High													GALACT GLUCUROCAT-PWY- superpathway of hexuronide and hexuronate degradation	irAE_Low	irAE_High	0.354201	0.493724	0.496359	0.997275	11	11	irAE_Low vs irAE_High
											PWY0 781: aspartate superpathway	irAE_Low	irAE_Low	-0.512393	0.600705	0.413631	0.886624	15	15	irAE_Low vs irAE_High													GALACTARDEG-PWY- D galactarate degradation I	irAE_Low	irAE_High	0.729423	2.34357	0.764679	0.997275	11	11	irAE_Low vs irAE_High
											PWY66 367: ketogenesis	irAE_Low	irAE_High	0.325958	0.386615	0.418878	0.886624	15	4	irAE_Low vs irAE_High													GALACTUROCAT-PWY- D galacturonate degradation I	irAE_Low	irAE_High	0.225396	0.533685	0.685447	0.997275	11	11	irAE_Low vs irAE_High
											PYRIDNUCSYN-PWY- NAD biosynthesis I: from aspartate	irAE_Low	irAE_Low	-0.479285	0.553053	0.406465	0.886624	15	15	irAE_Low vs irAE_High													GLCMANNANAUT-PWY- superpathway of N acetylglucosamine: N acetylmannosamine and N acetylneuraminate degradation	irAE_Low	irAE_High	0.24797	0.491656	0.629495	0.997275	11	11	irAE_Low vs irAE_High
											RHAMCAT-PWY- L rhamnose degradation I	irAE_Low	irAE_Low	-0.389582	0.414939	0.36991	0.886624	15	15	irAE_Low vs irAE_High													GLUCARDEG-PWY- D glucarate degradation I	irAE_Low	irAE_High	0.607373	2.38586	0.80637	0.997275	11	11	irAE_Low vs irAE_High
											TCA GLYOX BYPASS: superpathway of glyoxylate bypass and TCA	irAE_Low	irAE_Low	-1.4756	1.74147	0.416631	0.886624	15	14	irAE_Low vs irAE_High													GLUCARGALACTSUPER-PWY- superpathway of D glucarate and D galactarate degradation	irAE_Low	irAE_High	0.729423	2.34357	0.764679	0.997275	11	11	irAE_Low vs irAE_High
											URSIN-PWY- ureide biosynthesis	irAE_Low	irAE_High	0.679945	0.783151	0.405629	0.886624	15	2	irAE_Low vs irAE_High													GLUCONEO-PWY- gluconeogenesis I	irAE_Low	irAE_High	0.0654723	0.810791	0.9379	0.997275	11	11	irAE_Low vs irAE_High
											PWY-4981: L proline biosynthesis II: from arginine	irAE_Low	irAE_Low	-0.798923	0.952886	0.421381	0.886995	15	15	irAE_Low vs irAE_High													GLUCOSE1PMETAB-PWY- glucose and glucose 1 phosphate degradation	irAE_Low	irAE_Low	-0.178962	2.1573	0.936209	0.997275	11	11	irAE_Low vs irAE_High
											PWY-7111: pyruvate fermentation to isobutanol: engineered	irAE_Low	irAE_Low	-0.240253	0.289133	0.4254	0.891761	15	15	irAE_Low vs irAE_High													GLUCUROCAT-PWY- superpathway of: beta: D glucuronide and D glucuronate degradation	irAE_Low	irAE_High	0.328414	0.479881	0.515755	0.997275	11	11	irAE_Low vs irAE_High
											PWY-2941: L lysine biosynthesis II	irAE_Low	irAE_Low	-0.445901	0.544349	0.431792	0.896766	15	15	irAE_Low vs irAE_High													GLUDEG I-PWY- GABA shunt	irAE_Low	irAE_High	0.939828	2.17248	0.678316	0.997275	11	11	irAE_Low vs irAE_High
											FUC RHAMCAT-PWY- superpathway of fucose and rhamnose degradation	irAE_Low	irAE_Low	-0.943619	1.16418	0.436491	0.900064	15	14	irAE_Low vs irAE_High													GLUTORN-PWY- L ornithine biosynthesis	irAE_Low	irAE_High	0.870391	1.35945	0.542391	0.997275	11	11	irAE_Low vs irAE_High
											PWY-7115: C4 photosynthetic carbon assimilation cycle: NAD ME type	irAE_Low	irAE_High	0.914791	1.13089	0.437388	0.900064	15	11	irAE_Low vs irAE_High													GLYCOGENSYNTH-PWY- glycogen biosynthesis I: from ADP D Glucose	irAE_Low	irAE_Low	-0.0946143	0.573093	0.873536	0.997275	11	11	irAE_Low vs irAE_High
											PWY-6590: superpathway of Clostridium acetobutylicum acidogenic fermentation	irAE_Low	irAE_High	0.644377	0.810668	0.445144	0.903327	15	13	irAE_Low vs irAE_High													GLYCOL GLYOXDEG-PWY- superpathway of glycol metabolism and degradation	irAE_Low	irAE_High	1.01591	2.73821	0.721602	0.997275	11	9	irAE_Low vs irAE_High
											PWY-5913: TCA cycle VI: obligate autotrophs	irAE_Low	irAE_Low	-1.39518	1.77291	0.449564	0.908667	15	15	irAE_Low vs irAE_High													GLYCOLYSIS E D: superpathway of glycolysis and Entner Doudoroff	irAE_Low	irAE_High	0.529071	0.800574	0.529841	0.997275	11	11	irAE_Low vs irAE_High
											PWY-5971: palmitate biosynthesis II: bacteria and plants	irAE_Low	irAE_Low	-0.672427	0.863681	0.454268	0.909776	15	15	irAE_Low vs irAE_High													GLYCOLYSIS TCA GLYOX BYPASS: superpathway of glycolysis: pyruvate dehydrogenase: TCA: and glyoxylate bypass	irAE_Low	irAE_High	0.521012	2.01838	0.803729	0.997275	11	11	irAE_Low vs irAE_High
											PWY-7197: pyrimidine deoxyribonucleotide phosphorylation	irAE_Low	irAE_Low	-0.30707	0.395506	0.455485	0.909776	15	15	irAE_Low vs irAE_High													GLYCOLYSIS: glycolysis I: from glucose 6 phosphate	irAE_Low	irAE_High	0.473588	0.929651	0.626117	0.997275	11	11	irAE_Low vs irAE_High
											CENTFERM-PWY- pyruvate fermentation to butanoate	irAE_Low	irAE_High	0.631087	0.823609	0.461235	0.91101	15	13	irAE_Low vs irAE_High													GLYOXYLATE BYPASS: glyoxylate cycle	irAE_Low	irAE_Low	-0.155508	2.14964	0.944354	0.997275	11	11	irAE_Low vs irAE_High
											ILEUSYN-PWY- L isoleucine biosynthesis I: from threonine	irAE_Low	irAE_Low	-0.213399	0.27984	0.463325	0.91101	15	15	irAE_Low vs irAE_High													HCAMHPDEG-PWY- 3 phenylpropanoate and 3: 3 hydroxyphenyl propanoate degradation to 2 oxopent 4 enoate	irAE_Low	irAE_High	0.504041	2.89446	0.866685	0.997275	11	10	irAE_Low vs irAE_High
											ORNDEG-PWY- superpathway of ornithine degradation	irAE_Low	irAE_Low	-1.42759	1.85264	0.45878	0.91101	15	9	irAE_Low vs irAE_High													HEME BIOSYNTHESIS II: heme biosynthesis I: aerobic	irAE_Low	irAE_High	0.376108	1.22245	0.767288	0.997275	11	11	irAE_Low vs irAE_High
[truncated: 239 more rows]
[truncated: 14 more columns]
