# Supplementary material for: Correlation of the gut microbiome and immune-related adverse events in gastrointestinal cancer patients treated with immune checkpoint inhibitors
Source: Front Cell Infect Microbiol. 2023 Mar 3;13:1099063. doi: 10.3389/fcimb.2023.1099063 (PMC10084768; doi:10.3389/fcimb.2023.1099063)
Supplement: Supplementary file 6 [file Table_6.xlsx]

## Sheet: sheet1
Supplementary Table 6. Differential features between the irAE and non-irAE group stratified by the organ toxicity caculated by Maaslin2. “Reference level” indicates the group maaslin2 used to compare against. "Comparison" indicates the two groups maaslin2 compared. “Enrich group" indicates in which direction the feature is enriched. "coef" means the model coefficient value (effect size). Coeffici…
"skin_taxa" shows the species results for skin irAEs.
"skin_pathway" shows the functional pathway results for skin irAEs.
"blood_taxa" shows the species results for blood irAEs.
"blood_pathway" shows the functional pathway results for blood irAEs.
"endocrine_taxa" shows the species results for endocrine irAEs.
"endocrine_pathway" shows the functional pathway results for endocrine irAEs.
"liver_taxa" shows the species results for liver irAEs.
"liver_pathway" shows the functional pathway results for liver irAEs.
skin_taxa											skin_pathway											blood_taxa											blood_pathway											endocrine_taxa
feature	Reference level	Enrich group	coef	stderr	pval	qval	N	N.not.zero	Comparison		feature	Reference level	Enrich group	coef	stderr	pval	qval	N	N.not.zero	Comparison		feature	Reference level	Enrich group	coef	stderr	pval	qval	N	N.not.zero	Comparison		feature	Reference level	Enrich group	coef	stderr	pval	qval	N	N.not.zero	Comparison		feature	Reference level	Enrich group	coef	stderr	pval
s__Methanobrevibacter_smithii	irAE_No	irAE_Yes	1.86428	0.534474	0.000892912	0.0214299	70	11	irAE_No vs irAE_Yes		PWY-6165: chorismate biosynthesis II: archaea	irAE_No	irAE_Yes	1.23408	0.353693	0.000889919	0.0137302	70	10	irAE_No vs irAE_Yes		s__Rothia_mucilaginosa	irAE_No	irAE_Yes	1.34442	0.474629	0.0064413	0.0931493	62	19	irAE_No vs irAE_Yes		PWY-6936: seleno amino acid biosynthesis	irAE_No	irAE_Yes	1.2309	0.418136	0.00474193	0.0592481	62	62	irAE_No vs irAE_Yes		s__Lachnospiraceae_bacterium_5_1_63FAA	irAE_No	irAE_Yes	1.7228	0.593417	0.00527564
s__Roseburia_intestinalis	irAE_No	irAE_Yes	2.22153	0.760824	0.00485232	0.0589467	70	37	irAE_No vs irAE_Yes		METHANOGENESIS-PWY- methanogenesis from H2 and CO2	irAE_No	irAE_Yes	1.73706	0.500962	0.000952305	0.0144531	70	11	irAE_No vs irAE_Yes		s__Gemella_haemolysans	irAE_No	irAE_Yes	0.669631	0.240424	0.00732311	0.0995943	62	7	irAE_No vs irAE_Yes		PYRIDNUCSYN-PWY- NAD biosynthesis I: from aspartate	irAE_No	irAE_Yes	0.777412	0.311828	0.0157031	0.124214	62	62	irAE_No vs irAE_Yes		s__Lachnospiraceae_bacterium_8_1_57FAA	irAE_No	irAE_Yes	1.71232	0.640551	0.00982518
s__Eubacterium_siraeum	irAE_No	irAE_Yes	1.5767	0.632657	0.0153391	0.111136	70	15	irAE_No vs irAE_Yes		PWY-5198: factor 420 biosynthesis	irAE_No	irAE_Yes	1.4301	0.418861	0.00112336	0.0164213	70	10	irAE_No vs irAE_Yes		s__Coprococcus_sp_ART55_1	irAE_No	irAE_Yes	1.59237	0.642315	0.0162657	0.151744	62	12	irAE_No vs irAE_Yes		PWY66 398: TCA cycle III: animals	irAE_No	irAE_Yes	1.699	0.694723	0.0176906	0.130527	62	52	irAE_No vs irAE_Yes		s__Eggerthella_lenta	irAE_No	irAE_Yes	1.18336	0.503466	0.0222993
s__Megamonas_unclassified	irAE_No	irAE_No	-1.15559	0.476657	0.0182166	0.121886	70	13	irAE_No vs irAE_Yes		PWY-7286: 7: 3 amino 3 carboxypropyl: wyosine biosynthesis	irAE_No	irAE_Yes	2.20421	0.652921	0.00126432	0.017878	70	11	irAE_No vs irAE_Yes		s__Bacteroides_massiliensis	irAE_No	irAE_No	-2.19643	0.95345	0.025046	0.198038	62	21	irAE_No vs irAE_Yes		PWY-4984: urea cycle	irAE_No	irAE_No	-1.38342	0.586705	0.0219597	0.146013	62	60	irAE_No vs irAE_Yes		s__Alistipes_finegoldii	irAE_No	irAE_Yes	2.12717	0.902528	0.02195
s__Megasphaera_micronuciformis	irAE_No	irAE_No	-1.47784	0.610217	0.0183325	0.121886	70	16	irAE_No vs irAE_Yes		PWY-6167: flavin biosynthesis II: archaea	irAE_No	irAE_Yes	1.46827	0.451968	0.00186167	0.0241273	70	10	irAE_No vs irAE_Yes		s__Streptococcus_infantis	irAE_No	irAE_Yes	0.617088	0.303623	0.0469514	0.263134	62	13	irAE_No vs irAE_Yes		CITRULBIO-PWY- L citrulline biosynthesis	irAE_No	irAE_No	-1.36793	0.582054	0.0223796	0.14794	62	60	irAE_No vs irAE_Yes		s__Veillonella_atypica	irAE_No	irAE_Yes	1.75939	0.774746	0.0270166
s__Bifidobacterium_dentium	irAE_No	irAE_Yes	1.43455	0.623828	0.0247969	0.15346	70	21	irAE_No vs irAE_Yes		PWY-5692: allantoin degradation to glyoxylate II	irAE_No	irAE_Yes	2.25656	0.732691	0.00306788	0.0346167	70	46	irAE_No vs irAE_Yes		s__Eubacterium_biforme	irAE_No	irAE_Yes	1.46157	0.742133	0.0539502	0.287502	62	17	irAE_No vs irAE_Yes		UNMAPPED	irAE_No	irAE_Yes	0.408687	0.174183	0.0225911	0.14871	62	62	irAE_No vs irAE_Yes		s__Bifidobacterium_dentium	irAE_No	irAE_Yes	1.66686	0.799054	0.0415425
s__Bacteroides_intestinalis	irAE_No	irAE_Yes	1.83396	0.840566	0.032861	0.185525	70	32	irAE_No vs irAE_Yes		URDEGR-PWY- superpathway of allantoin degradation in plants	irAE_No	irAE_Yes	2.25656	0.732691	0.00306788	0.0346167	70	46	irAE_No vs irAE_Yes		s__Citrobacter_freundii	irAE_No	irAE_Yes	1.34456	0.693534	0.0576751	0.295621	62	7	irAE_No vs irAE_Yes		PWY-5920: superpathway of heme biosynthesis from glycine	irAE_No	irAE_Yes	2.38926	1.22074	0.0554036	0.227415	62	46	irAE_No vs irAE_Yes		s__Clostridium_clostridioforme	irAE_No	irAE_No	-1.2828	0.644048	0.0512806
s__Ruminococcus_obeum	irAE_No	irAE_Yes	1.23552	0.570932	0.0342597	0.189996	70	63	irAE_No vs irAE_Yes		PWY-6859: all trans farnesol biosynthesis	irAE_No	irAE_Yes	2.63747	0.901519	0.00477513	0.0459147	70	62	irAE_No vs irAE_Yes		s__Collinsella_aerofaciens	irAE_No	irAE_Yes	2.02769	1.06648	0.0625076	0.306309	62	46	irAE_No vs irAE_Yes		PWY-5189: tetrapyrrole biosynthesis II: from glycine	irAE_No	irAE_Yes	2.04857	1.06681	0.0600148	0.237334	62	59	irAE_No vs irAE_Yes		s__Clostridium_hathewayi	irAE_No	irAE_No	-1.61347	0.841052	0.0601638
s__Flavonifractor_plautii	irAE_No	irAE_No	-0.912433	0.426367	0.0362324	0.19807	70	23	irAE_No vs irAE_Yes		PWY-7392: taxadiene biosynthesis: engineered	irAE_No	irAE_Yes	2.23816	0.790776	0.00623219	0.0556481	70	57	irAE_No vs irAE_Yes		s__Citrobacter_unclassified	irAE_No	irAE_Yes	1.12969	0.59547	0.0630636	0.306309	62	7	irAE_No vs irAE_Yes		GLYCOGENSYNTH-PWY- glycogen biosynthesis I: from ADP D Glucose	irAE_No	irAE_Yes	0.748815	0.39135	0.0609054	0.23838	62	62	irAE_No vs irAE_Yes		s__Rothia_mucilaginosa	irAE_No	irAE_Yes	0.859738	0.450028	0.0612057
s__Megamonas_hypermegale	irAE_No	irAE_No	-1.09619	0.535861	0.04497	0.223749	70	10	irAE_No vs irAE_Yes		PWY-6936: seleno amino acid biosynthesis	irAE_No	irAE_Yes	0.876121	0.322591	0.00852068	0.0672152	70	70	irAE_No vs irAE_Yes		s__Bifidobacterium_dentium	irAE_No	irAE_Yes	1.52905	0.811537	0.0648353	0.309028	62	18	irAE_No vs irAE_Yes		PWY-5136: fatty acid: beta: oxidation II: peroxisome	irAE_No	irAE_Yes	1.46656	0.790631	0.0689696	0.255838	62	60	irAE_No vs irAE_Yes		s__Bacteroides_massiliensis	irAE_No	irAE_No	-1.74762	0.947475	0.0704012
s__Escherichia_coli	irAE_No	irAE_Yes	2.16416	1.06077	0.0455301	0.225133	70	56	irAE_No vs irAE_Yes		PWY-7187: pyrimidine deoxyribonucleotides de novo biosynthesis II	irAE_No	irAE_Yes	0.462783	0.171835	0.00905753	0.0702949	70	70	irAE_No vs irAE_Yes		s__Actinomyces_oris	irAE_No	irAE_Yes	0.398186	0.222651	0.079223	0.336698	62	9	irAE_No vs irAE_Yes		UDPNAGSYN-PWY- UDP N acetyl D glucosamine biosynthesis I	irAE_No	irAE_Yes	0.998012	0.54396	0.0719585	0.256923	62	62	irAE_No vs irAE_Yes		s__Eubacterium_rectale	irAE_No	irAE_Yes	2.63568	1.42826	0.0702722
s__Eubacterium_hallii	irAE_No	irAE_Yes	1.2548	0.618447	0.0466933	0.226336	70	51	irAE_No vs irAE_Yes		PWY-5104: L isoleucine biosynthesis IV	irAE_No	irAE_Yes	1.07887	0.418028	0.0121964	0.0833175	70	68	irAE_No vs irAE_Yes		s__Akkermansia_muciniphila	irAE_No	irAE_Yes	2.38211	1.47926	0.113049	0.42238	62	33	irAE_No vs irAE_Yes		FAO-PWY- fatty acid: beta: oxidation I	irAE_No	irAE_Yes	1.41574	0.786165	0.0772145	0.267254	62	60	irAE_No vs irAE_Yes		s__Paraprevotella_clara	irAE_No	irAE_No	-1.33838	0.72819	0.0713763
s__Megamonas_rupellensis	irAE_No	irAE_No	-0.899408	0.446558	0.0482748	0.231084	70	8	irAE_No vs irAE_Yes		PWY-5659: GDP mannose biosynthesis	irAE_No	irAE_Yes	0.620999	0.243658	0.0132631	0.0869382	70	70	irAE_No vs irAE_Yes		s__Ruminococcus_callidus	irAE_No	irAE_No	-1.55377	0.973662	0.116263	0.428412	62	27	irAE_No vs irAE_Yes		MET SAM-PWY- superpathway of S adenosyl L methionine biosynthesis	irAE_No	irAE_Yes	0.573176	0.337442	0.0950469	0.292868	62	62	irAE_No vs irAE_Yes		s__Dialister_invisus	irAE_No	irAE_Yes	1.699	0.970517	0.0854887
s__Alistipes_onderdonkii	irAE_No	irAE_Yes	1.79648	0.957024	0.0651285	0.265919	70	46	irAE_No vs irAE_Yes		POLYISOPRENSYN-PWY- polyisoprenoid biosynthesis: E: coli	irAE_No	irAE_Yes	2.13184	0.846721	0.0143651	0.0912605	70	62	irAE_No vs irAE_Yes		s__Clostridium_symbiosum	irAE_No	irAE_No	-1.30621	0.825536	0.119324	0.428786	62	29	irAE_No vs irAE_Yes		METSYN-PWY- L homoserine and L methionine biosynthesis	irAE_No	irAE_Yes	0.558876	0.329788	0.0957972	0.293985	62	62	irAE_No vs irAE_Yes		s__Paraprevotella_unclassified	irAE_No	irAE_No	-1.25859	0.753691	0.10052
s__Clostridium_hathewayi	irAE_No	irAE_No	-1.31375	0.70243	0.0660909	0.266978	70	38	irAE_No vs irAE_Yes		PWY-7446: sulfoglycolysis	irAE_No	irAE_Yes	2.87428	1.14597	0.0147237	0.0930177	70	53	irAE_No vs irAE_Yes		s__Parabacteroides_distasonis	irAE_No	irAE_No	-1.74919	1.12949	0.127201	0.431697	62	48	irAE_No vs irAE_Yes		SER GLYSYN-PWY- superpathway of L serine and glycine biosynthesis I	irAE_No	irAE_Yes	0.618866	0.369278	0.0994376	0.299989	62	62	irAE_No vs irAE_Yes		s__Veillonella_unclassified	irAE_No	irAE_Yes	1.60414	0.980137	0.107313
s__Faecalibacterium_prausnitzii	irAE_No	irAE_Yes	1.49986	0.812723	0.0696679	0.278672	70	63	irAE_No vs irAE_Yes		HISDEG-PWY- L histidine degradation I	irAE_No	irAE_Yes	1.10949	0.442831	0.0148267	0.0934081	70	69	irAE_No vs irAE_Yes		s__Clostridium_clostridioforme	irAE_No	irAE_No	-1.06964	0.692973	0.128433	0.431697	62	16	irAE_No vs irAE_Yes		GALACTUROCAT-PWY- D galacturonate degradation I	irAE_No	irAE_Yes	0.732814	0.443201	0.103935	0.306385	62	61	irAE_No vs irAE_Yes		s__Ruminococcus_sp_5_1_39BFAA	irAE_No	irAE_Yes	0.934858	0.617618	0.135738
s__Bacteroides_uniformis	irAE_No	irAE_Yes	1.53903	0.840224	0.0717259	0.282313	70	62	irAE_No vs irAE_Yes		RIBOSYN2-PWY- flavin biosynthesis I: bacteria and plants	irAE_No	irAE_Yes	1.26017	0.555128	0.026635	0.130471	70	68	irAE_No vs irAE_Yes		s__Eubacterium_hallii	irAE_No	irAE_Yes	1.23301	0.79078	0.124679	0.431697	62	45	irAE_No vs irAE_Yes		HOMOSER METSYN-PWY- L methionine biosynthesis I	irAE_No	irAE_Yes	0.610022	0.372772	0.107456	0.310061	62	62	irAE_No vs irAE_Yes		s__Actinomyces_naeslundii	irAE_No	irAE_Yes	0.233852	0.158705	0.146215
s__Ruminococcus_torques	irAE_No	irAE_No	-1.16458	0.646173	0.0762875	0.296075	70	68	irAE_No vs irAE_Yes		DENOVOPURINE2-PWY- superpathway of purine nucleotides de novo biosynthesis II	irAE_No	irAE_Yes	0.403997	0.178182	0.0268108	0.130673	70	70	irAE_No vs irAE_Yes		s__Ruminococcus_torques	irAE_No	irAE_No	-1.30294	0.837343	0.125434	0.431697	62	60	irAE_No vs irAE_Yes		PWY0 321: phenylacetate degradation I: aerobic	irAE_No	irAE_Yes	2.08872	1.27809	0.107919	0.310061	62	35	irAE_No vs irAE_Yes		s__Bifidobacterium_bifidum	irAE_No	irAE_Yes	1.50545	1.02238	0.146488
s__Eubacterium_ventriosum	irAE_No	irAE_Yes	1.2034	0.682088	0.0825308	0.303534	70	35	irAE_No vs irAE_Yes		HOMOSER METSYN-PWY- L methionine biosynthesis I	irAE_No	irAE_Yes	0.670437	0.298956	0.0284503	0.133319	70	70	irAE_No vs irAE_Yes		s__Veillonella_unclassified	irAE_No	irAE_Yes	1.55816	1.03251	0.136999	0.446449	62	49	irAE_No vs irAE_Yes		PWY-3781: aerobic respiration I: cytochrome c	irAE_No	irAE_Yes	1.74134	1.07419	0.110721	0.315119	62	35	irAE_No vs irAE_Yes		s__Klebsiella_unclassified	irAE_No	irAE_No	-0.426794	0.293747	0.151825
s__Roseburia_unclassified	irAE_No	irAE_Yes	0.921483	0.521639	0.0821536	0.303534	70	12	irAE_No vs irAE_Yes		PWY-6507: 4 deoxy L threo hex 4 enopyranuronate degradation	irAE_No	irAE_Yes	0.92631	0.414885	0.0291314	0.134562	70	69	irAE_No vs irAE_Yes		s__Clostridium_hathewayi	irAE_No	irAE_No	-1.32647	0.920814	0.155382	0.478821	62	35	irAE_No vs irAE_Yes		PWY-5464: superpathway of cytosolic glycolysis: plants: pyruvate dehydrogenase and TCA cycle	irAE_No	irAE_Yes	1.20755	0.748675	0.112488	0.317761	62	57	irAE_No vs irAE_Yes		s__Fusobacterium_ulcerans	irAE_No	irAE_No	-0.877129	0.614393	0.15895
s__Megamonas_funiformis	irAE_No	irAE_No	-0.438001	0.247672	0.0818224	0.303534	70	8	irAE_No vs irAE_Yes		MET SAM-PWY- superpathway of S adenosyl L methionine biosynthesis	irAE_No	irAE_Yes	0.580029	0.261311	0.0300473	0.137196	70	70	irAE_No vs irAE_Yes		s__Alistipes_finegoldii	irAE_No	irAE_Yes	1.38416	0.966629	0.157818	0.483405	62	33	irAE_No vs irAE_Yes		FUCCAT-PWY- fucose degradation	irAE_No	irAE_Yes	1.50738	0.946582	0.117017	0.323326	62	58	irAE_No vs irAE_Yes		s__Bacteroides_cellulosilyticus	irAE_No	irAE_No	-1.52299	1.09606	0.170178
s__Pyramidobacter_piscolens	irAE_No	irAE_Yes	1.07609	0.610839	0.0829783	0.303534	70	20	irAE_No vs irAE_Yes		UNMAPPED	irAE_No	irAE_Yes	0.287464	0.130231	0.0309402	0.139231	70	70	irAE_No vs irAE_Yes		s__Actinomyces_naeslundii	irAE_No	irAE_Yes	0.224601	0.160895	0.168341	0.491582	62	7	irAE_No vs irAE_Yes		PWY-6507: 4 deoxy L threo hex 4 enopyranuronate degradation	irAE_No	irAE_Yes	0.879525	0.553196	0.117591	0.324051	62	61	irAE_No vs irAE_Yes		s__Streptococcus_gordonii	irAE_No	irAE_Yes	0.567209	0.411741	0.173812
s__Bacteroides_coprocola	irAE_No	irAE_No	-1.47046	0.839056	0.0845511	0.308142	70	15	irAE_No vs irAE_Yes		METSYN-PWY- L homoserine and L methionine biosynthesis	irAE_No	irAE_Yes	0.563212	0.255704	0.0312903	0.140468	70	70	irAE_No vs irAE_Yes		s__Bacteroides_clarus	irAE_No	irAE_No	-0.628911	0.458716	0.175936	0.504087	62	9	irAE_No vs irAE_Yes		PWY-5347: superpathway of L methionine biosynthesis: transsulfuration	irAE_No	irAE_Yes	0.508535	0.32245	0.120508	0.327448	62	62	irAE_No vs irAE_Yes		s__Odoribacter_splanchnicus	irAE_No	irAE_No	-0.908012	0.679525	0.186874
s__Clostridium_symbiosum	irAE_No	irAE_No	-1.17641	0.679002	0.0880669	0.315119	70	28	irAE_No vs irAE_Yes		GALACT GLUCUROCAT-PWY- superpathway of hexuronide and hexuronate degradation	irAE_No	irAE_Yes	0.754837	0.343069	0.031464	0.140547	70	69	irAE_No vs irAE_Yes		s__Prevotella_copri	irAE_No	irAE_Yes	1.87817	1.39546	0.183854	0.513784	62	24	irAE_No vs irAE_Yes		NAD BIOSYNTHESIS II: NAD salvage pathway II	irAE_No	irAE_Yes	1.6114	1.02445	0.121468	0.328968	62	59	irAE_No vs irAE_Yes		s__Bacteroides_clarus	irAE_No	irAE_No	-0.563736	0.423467	0.188504
s__Parabacteroides_distasonis	irAE_No	irAE_No	-1.52277	0.936793	0.109045	0.352961	70	53	irAE_No vs irAE_Yes		SER GLYSYN-PWY- superpathway of L serine and glycine biosynthesis I	irAE_No	irAE_Yes	0.625063	0.284993	0.0319876	0.141973	70	70	irAE_No vs irAE_Yes		s__Parabacteroides_unclassified	irAE_No	irAE_No	-1.75967	1.31144	0.185178	0.514663	62	25	irAE_No vs irAE_Yes		DAPLYSINESYN-PWY- L lysine biosynthesis I	irAE_No	irAE_Yes	0.631439	0.405514	0.125175	0.334881	62	62	irAE_No vs irAE_Yes		s__Subdoligranulum_unclassified	irAE_No	irAE_No	-1.14155	0.864295	0.191942
s__Bacteroides_massiliensis	irAE_No	irAE_No	-1.19159	0.740457	0.112561	0.358445	70	24	irAE_No vs irAE_Yes		PWY-7242: D fructuronate degradation	irAE_No	irAE_Yes	0.909651	0.416911	0.0328562	0.14358	70	69	irAE_No vs irAE_Yes		s__Oscillibacter_unclassified	irAE_No	irAE_No	-1.34109	1.00979	0.189638	0.517195	62	39	irAE_No vs irAE_Yes		PWY-5897: superpathway of menaquinol 11 biosynthesis	irAE_No	irAE_Yes	1.12848	0.731192	0.128483	0.337769	62	60	irAE_No vs irAE_Yes		s__Desulfovibrio_piger	irAE_No	irAE_No	-0.525771	0.404854	0.19938
s__Collinsella_aerofaciens	irAE_No	irAE_Yes	1.32026	0.841352	0.121607	0.376294	70	52	irAE_No vs irAE_Yes		GLUCUROCAT-PWY- superpathway of: beta: D glucuronide and D glucuronate degradation	irAE_No	irAE_Yes	0.800678	0.37162	0.0350268	0.14821	70	69	irAE_No vs irAE_Yes		s__Bacteroides_plebeius	irAE_No	irAE_Yes	1.39628	1.06224	0.194143	0.525269	62	20	irAE_No vs irAE_Yes		PWY-5898: superpathway of menaquinol 12 biosynthesis	irAE_No	irAE_Yes	1.12848	0.731192	0.128483	0.337769	62	60	irAE_No vs irAE_Yes		s__Clostridium_perfringens	irAE_No	irAE_No	-0.624681	0.48801	0.205802
s__Paraprevotella_clara	irAE_No	irAE_No	-0.907711	0.580469	0.122885	0.376837	70	20	irAE_No vs irAE_Yes		GALACTUROCAT-PWY- D galacturonate degradation I	irAE_No	irAE_Yes	0.717612	0.334316	0.0356898	0.149813	70	69	irAE_No vs irAE_Yes		s__Megasphaera_micronuciformis	irAE_No	irAE_No	-1.07717	0.834314	0.202073	0.527791	62	17	irAE_No vs irAE_Yes		PWY-5899: superpathway of menaquinol 13 biosynthesis	irAE_No	irAE_Yes	1.12848	0.731192	0.128483	0.337769	62	60	irAE_No vs irAE_Yes		s__Anaerotruncus_unclassified	irAE_No	irAE_No	-0.500295	0.395373	0.210977
s__Bacteroidales_bacterium_ph8	irAE_No	irAE_Yes	1.07059	0.689822	0.125677	0.377203	70	27	irAE_No vs irAE_Yes		PWY0 1533: methylphosphonate degradation I	irAE_No	irAE_Yes	2.1037	1.00501	0.0403621	0.160318	70	56	irAE_No vs irAE_Yes		s__Veillonella_parvula	irAE_No	irAE_Yes	1.22477	0.946781	0.201205	0.527791	62	42	irAE_No vs irAE_Yes		PWY-841: superpathway of purine nucleotides de novo biosynthesis I	irAE_No	irAE_Yes	0.405739	0.264544	0.130829	0.341176	62	62	irAE_No vs irAE_Yes		s__Roseburia_inulinivorans	irAE_No	irAE_Yes	1.09901	0.871545	0.21254
s__Escherichia_unclassified	irAE_No	irAE_Yes	1.48363	0.955395	0.125458	0.377203	70	53	irAE_No vs irAE_Yes		PWY0 1338: polymyxin resistance	irAE_No	irAE_Yes	2.3586	1.13584	0.0419298	0.16396	70	56	irAE_No vs irAE_Yes		s__Bacteroides_nordii	irAE_No	irAE_No	-0.892319	0.696158	0.205298	0.530983	62	23	irAE_No vs irAE_Yes		PWY-5659: GDP mannose biosynthesis	irAE_No	irAE_Yes	0.493326	0.325083	0.134858	0.34809	62	62	irAE_No vs irAE_Yes		s__Anaerotruncus_colihominis	irAE_No	irAE_No	-0.768584	0.616478	0.217684
s__Megasphaera_unclassified	irAE_No	irAE_Yes	0.870549	0.570879	0.132282	0.382841	70	21	irAE_No vs irAE_Yes		PWY-5910: superpathway of geranylgeranyldiphosphate biosynthesis I: via mevalonate	irAE_No	irAE_Yes	1.39158	0.671177	0.0422349	0.164228	70	38	irAE_No vs irAE_Yes		s__Eubacterium_rectale	irAE_No	irAE_Yes	1.8783	1.49312	0.213715	0.542262	62	40	irAE_No vs irAE_Yes		PWY-4981: L proline biosynthesis II: from arginine	irAE_No	irAE_Yes	0.811277	0.536462	0.136189	0.35073	62	62	irAE_No vs irAE_Yes		s__Streptococcus_anginosus	irAE_No	irAE_Yes	0.8037	0.655015	0.224958
s__Oxalobacter_formigenes	irAE_No	irAE_Yes	0.45006	0.298973	0.137231	0.391836	70	9	irAE_No vs irAE_Yes		PWY0 41: allantoin degradation IV: anaerobic	irAE_No	irAE_Yes	1.50458	0.731428	0.0438274	0.16706	70	50	irAE_No vs irAE_Yes		s__Bacteroides_vulgatus	irAE_No	irAE_No	-1.55627	1.24159	0.215345	0.543694	62	51	irAE_No vs irAE_Yes		GLUCONEO-PWY- gluconeogenesis I	irAE_No	irAE_Yes	1.07254	0.711103	0.137207	0.351245	62	60	irAE_No vs irAE_Yes		s__Veillonella_parvula	irAE_No	irAE_Yes	1.06645	0.868563	0.224647
s__Bacteroides_xylanisolvens	irAE_No	irAE_Yes	1.06643	0.712186	0.139282	0.396109	70	45	irAE_No vs irAE_Yes		PWY-6612: superpathway of tetrahydrofolate biosynthesis	irAE_No	irAE_Yes	1.39476	0.679759	0.0443461	0.167649	70	68	irAE_No vs irAE_Yes		s__Coprobacter_fastidiosus	irAE_No	irAE_Yes	0.346103	0.278602	0.219401	0.549851	62	8	irAE_No vs irAE_Yes		PWY0 1586: peptidoglycan maturation: meso diaminopimelate containing	irAE_No	irAE_Yes	0.671764	0.446917	0.138532	0.352703	62	62	irAE_No vs irAE_Yes		s__Bifidobacterium_pseudocatenulatum	irAE_No	irAE_Yes	1.30661	1.09988	0.239863
s__Eubacterium_biforme	irAE_No	irAE_Yes	0.808965	0.556815	0.15123	0.406614	70	18	irAE_No vs irAE_Yes		GLYCOLYSIS TCA GLYOX BYPASS: superpathway of glycolysis: pyruvate dehydrogenase: TCA: and glyoxylate bypass	irAE_No	irAE_Yes	1.77607	0.872209	0.04593	0.169801	70	59	irAE_No vs irAE_Yes		s__Clostridium_citroniae	irAE_No	irAE_No	-0.613128	0.494543	0.220318	0.550795	62	24	irAE_No vs irAE_Yes		PWY-5918: superpathay of heme biosynthesis from glutamate	irAE_No	irAE_Yes	1.1441	0.763394	0.13967	0.3529	62	59	irAE_No vs irAE_Yes		s__Bacteroides_eggerthii	irAE_No	irAE_No	-1.00934	0.843619	0.236565
s__Enterococcus_faecalis	irAE_No	irAE_No	-0.603309	0.417041	0.152954	0.410101	70	8	irAE_No vs irAE_Yes		P105-PWY- TCA cycle IV: 2 oxoglutarate decarboxylase	irAE_No	irAE_Yes	1.73785	0.856322	0.0466428	0.169801	70	59	irAE_No vs irAE_Yes		s__Bacteroides_ovatus	irAE_No	irAE_No	-1.12145	0.920641	0.22838	0.56519	62	55	irAE_No vs irAE_Yes		KETOGLUCONMET-PWY- ketogluconate metabolism	irAE_No	irAE_Yes	1.7584	1.18152	0.142397	0.356464	62	52	irAE_No vs irAE_Yes		s__Lachnospiraceae_bacterium_2_1_58FAA	irAE_No	irAE_No	-1.01048	0.845888	0.237287
s__Anaerostipes_hadrus	irAE_No	irAE_No	-0.643764	0.446041	0.153894	0.4115	70	25	irAE_No vs irAE_Yes		FOLSYN-PWY- superpathway of tetrahydrofolate biosynthesis and salvage	irAE_No	irAE_Yes	1.33293	0.658023	0.0470405	0.170428	70	68	irAE_No vs irAE_Yes		s__Flavonifractor_plautii	irAE_No	irAE_No	-0.706605	0.582355	0.230178	0.56519	62	22	irAE_No vs irAE_Yes		P105-PWY- TCA cycle IV: 2 oxoglutarate decarboxylase	irAE_No	irAE_Yes	1.68877	1.13501	0.142492	0.356464	62	52	irAE_No vs irAE_Yes		s__Coprobacillus_unclassified	irAE_No	irAE_Yes	0.775691	0.657405	0.243017
s__Sutterella_wadsworthensis	irAE_No	irAE_No	-0.935019	0.666726	0.165703	0.432187	70	20	irAE_No vs irAE_Yes		PWY-7199: pyrimidine deoxyribonucleosides salvage	irAE_No	irAE_Yes	0.717537	0.354504	0.0472098	0.170496	70	69	irAE_No vs irAE_Yes		s__Haemophilus_parainfluenzae	irAE_No	irAE_Yes	1.06465	0.894647	0.239151	0.570183	62	37	irAE_No vs irAE_Yes		COMPLETE ARO-PWY- superpathway of aromatic amino acid biosynthesis	irAE_No	irAE_Yes	0.280914	0.189289	0.143505	0.357819	62	62	irAE_No vs irAE_Yes		s__Bilophila_wadsworthia	irAE_No	irAE_No	-0.668444	0.576676	0.251321
s__Alistipes_indistinctus	irAE_No	irAE_No	-0.734436	0.533013	0.17311	0.442267	70	24	irAE_No vs irAE_Yes		PWY-2723: trehalose degradation V	irAE_No	irAE_Yes	2.07677	1.03309	0.0486895	0.173025	70	54	irAE_No vs irAE_Yes		s__Fusobacterium_ulcerans	irAE_No	irAE_No	-0.779725	0.662584	0.244346	0.578266	62	7	irAE_No vs irAE_Yes		PWY66 422: D galactose degradation V: Leloir pathway	irAE_No	irAE_Yes	0.427348	0.287944	0.143482	0.357819	62	62	irAE_No vs irAE_Yes		s__Lachnospiraceae_bacterium_3_1_46FAA	irAE_No	irAE_No	-0.853982	0.739474	0.253056
s__Streptococcus_vestibularis	irAE_No	irAE_Yes	0.585114	0.430345	0.17879	0.447801	70	25	irAE_No vs irAE_Yes		PWY-5347: superpathway of L methionine biosynthesis: transsulfuration	irAE_No	irAE_Yes	0.500071	0.250492	0.0502218	0.175505	70	70	irAE_No vs irAE_Yes		s__Streptococcus_anginosus	irAE_No	irAE_Yes	0.762167	0.660331	0.2534	0.591349	62	30	irAE_No vs irAE_Yes		RUMP-PWY- formaldehyde oxidation I	irAE_No	irAE_Yes	1.04201	0.707083	0.146271	0.361543	62	21	irAE_No vs irAE_Yes		s__Bacteroides_finegoldii	irAE_No	irAE_No	-0.878365	0.763002	0.254543
s__Peptostreptococcaceae_noname_unclassified	irAE_No	irAE_Yes	0.437185	0.32062	0.177559	0.447801	70	12	irAE_No vs irAE_Yes		PWY-7409: phospholipid remodeling: phosphatidylethanolamine: yeast	irAE_No	irAE_Yes	2.07093	1.05245	0.053507	0.181125	70	55	irAE_No vs irAE_Yes		s__Granulicatella_adiacens	irAE_No	irAE_Yes	0.321848	0.286956	0.266908	0.606339	62	11	irAE_No vs irAE_Yes		PWY-5103: L isoleucine biosynthesis III	irAE_No	irAE_Yes	0.496462	0.33831	0.147942	0.363698	62	62	irAE_No vs irAE_Yes		s__Adlercreutzia_equolifaciens	irAE_No	irAE_No	-0.764708	0.671577	0.259687
s__Holdemania_unclassified	irAE_No	irAE_Yes	0.311244	0.236824	0.19353	0.468564	70	16	irAE_No vs irAE_Yes		PWY-5920: superpathway of heme biosynthesis from glycine	irAE_No	irAE_Yes	1.75811	0.896472	0.0542859	0.182943	70	53	irAE_No vs irAE_Yes		s__Veillonella_atypica	irAE_No	irAE_Yes	0.897329	0.819677	0.278404	0.621382	62	35	irAE_No vs irAE_Yes		PWY-3001: superpathway of L isoleucine biosynthesis I	irAE_No	irAE_Yes	0.353374	0.241259	0.148694	0.364756	62	62	irAE_No vs irAE_Yes		s__Bacteroides_stercoris	irAE_No	irAE_Yes	1.63677	1.43853	0.260047
s__Megasphaera_elsdenii	irAE_No	irAE_Yes	0.50472	0.392574	0.203264	0.483121	70	11	irAE_No vs irAE_Yes		PWY-5384: sucrose degradation IV: sucrose phosphorylase	irAE_No	irAE_Yes	1.39205	0.711019	0.0546831	0.183463	70	67	irAE_No vs irAE_Yes		s__Lachnospiraceae_bacterium_3_1_57FAA_CT1	irAE_No	irAE_Yes	0.341568	0.316169	0.284709	0.628258	62	10	irAE_No vs irAE_Yes		PWY-7279: aerobic respiration II: cytochrome c: yeast	irAE_No	irAE_Yes	1.52762	1.0535	0.152726	0.37065	62	33	irAE_No vs irAE_Yes		s__Parabacteroides_distasonis	irAE_No	irAE_No	-1.11448	1.01425	0.27655
s__Prevotella_stercorea	irAE_No	irAE_Yes	0.475921	0.378902	0.213735	0.495678	70	8	irAE_No vs irAE_Yes		PWY-5121: superpathway of geranylgeranyl diphosphate biosynthesis II: via MEP	irAE_No	irAE_Yes	0.894966	0.457409	0.0548305	0.183686	70	70	irAE_No vs irAE_Yes		s__Anaerostipes_hadrus	irAE_No	irAE_No	-0.63988	0.59401	0.286084	0.628891	62	22	irAE_No vs irAE_Yes		ARO-PWY- chorismate biosynthesis I	irAE_No	irAE_Yes	0.280447	0.194069	0.154107	0.371049	62	62	irAE_No vs irAE_Yes		s__Bacteroides_vulgatus	irAE_No	irAE_No	-1.23865	1.15728	0.28907
s__Fusobacterium_nucleatum	irAE_No	irAE_No	-0.481231	0.386792	0.21805	0.49898	70	18	irAE_No vs irAE_Yes		GLYCOLYSIS E D: superpathway of glycolysis and Entner Doudoroff	irAE_No	irAE_Yes	0.865998	0.445973	0.0566336	0.18889	70	69	irAE_No vs irAE_Yes		s__Parabacteroides_merdae	irAE_No	irAE_No	-1.23836	1.15371	0.287794	0.629863	62	41	irAE_No vs irAE_Yes		PWY-5791: 1 4 dihydroxy 2 naphthoate biosynthesis II: plants	irAE_No	irAE_Yes	1.16596	0.806861	0.154117	0.371049	62	60	irAE_No vs irAE_Yes		s__Streptococcus_parasanguinis	irAE_No	irAE_Yes	0.749076	0.697183	0.287237
s__Bacteroides_cellulosilyticus	irAE_No	irAE_Yes	1.12739	0.914329	0.22215	0.500911	70	44	irAE_No vs irAE_Yes		PWY-5154: L arginine biosynthesis III: via N acetyl L citrulline	irAE_No	irAE_Yes	0.814099	0.419964	0.0570459	0.189986	70	70	irAE_No vs irAE_Yes		s__Streptococcus_vestibularis	irAE_No	irAE_Yes	0.563162	0.525313	0.288379	0.629863	62	24	irAE_No vs irAE_Yes		PWY-5837: 1 4 dihydroxy 2 naphthoate biosynthesis I	irAE_No	irAE_Yes	1.16596	0.806861	0.154117	0.371049	62	60	irAE_No vs irAE_Yes		s__Clostridium_nexile	irAE_No	irAE_Yes	0.753244	0.702664	0.288326
s__Bacteroides_clarus	irAE_No	irAE_No	-0.428109	0.349665	0.225383	0.502894	70	10	irAE_No vs irAE_Yes		PWY-6629: superpathway of L tryptophan biosynthesis	irAE_No	irAE_Yes	1.84378	0.959029	0.0590599	0.192536	70	57	irAE_No vs irAE_Yes		s__Adlercreutzia_equolifaciens	irAE_No	irAE_No	-0.694488	0.657642	0.295573	0.634419	62	20	irAE_No vs irAE_Yes		PWY-6317: galactose degradation I: Leloir pathway	irAE_No	irAE_Yes	0.411441	0.287241	0.157692	0.374468	62	62	irAE_No vs irAE_Yes		s__Bacteroides_plebeius	irAE_No	irAE_No	-0.978103	0.954571	0.309934
s__Ruminococcus_bromii	irAE_No	irAE_Yes	0.95897	0.796137	0.232891	0.512673	70	30	irAE_No vs irAE_Yes		PWY-7315: dTDP N acetylthomosamine biosynthesis	irAE_No	irAE_Yes	1.93209	1.00745	0.0596715	0.192536	70	59	irAE_No vs irAE_Yes		s__Eggerthella_unclassified	irAE_No	irAE_No	-0.821612	0.774101	0.293157	0.634419	62	33	irAE_No vs irAE_Yes		PWY-7254: TCA cycle VII: acetate producers	irAE_No	irAE_Yes	1.96911	1.3717	0.1568	0.374468	62	52	irAE_No vs irAE_Yes		s__Clostridium_leptum	irAE_No	irAE_No	-0.67639	0.664723	0.313267
s__Enterobacter_cloacae	irAE_No	irAE_No	-0.589558	0.489127	0.232585	0.512673	70	16	irAE_No vs irAE_Yes		TCA GLYOX BYPASS: superpathway of glyoxylate bypass and TCA	irAE_No	irAE_Yes	1.81448	0.952401	0.0613255	0.1949	70	59	irAE_No vs irAE_Yes		s__Roseburia_unclassified	irAE_No	irAE_No	-0.508447	0.484859	0.298926	0.634419	62	7	irAE_No vs irAE_Yes		PWY-7242: D fructuronate degradation	irAE_No	irAE_Yes	0.793559	0.554952	0.158385	0.375114	62	61	irAE_No vs irAE_Yes		less_0.01p_total	irAE_No	irAE_Yes	0.274324	0.271264	0.316232
s__Clostridium_citroniae	irAE_No	irAE_No	-0.465956	0.39496	0.242533	0.523783	70	26	irAE_No vs irAE_Yes		PWY-561: superpathway of glyoxylate cycle and fatty acid degradation	irAE_No	irAE_Yes	1.61432	0.848069	0.0615424	0.194942	70	58	irAE_No vs irAE_Yes		s__Subdoligranulum_sp_4_3_54A2FAA	irAE_No	irAE_No	-0.219196	0.209807	0.300708	0.635035	62	7	irAE_No vs irAE_Yes		PWY-6969: TCA cycle V: 2 oxoglutarate ferredoxin oxidoreductase	irAE_No	irAE_Yes	0.791495	0.555187	0.159624	0.376151	62	62	irAE_No vs irAE_Yes		s__Eubacterium_eligens	irAE_No	irAE_Yes	0.70513	0.70167	0.319252
s__Clostridiales_bacterium_1_7_47FAA	irAE_No	irAE_No	-0.49789	0.423572	0.244235	0.523924	70	20	irAE_No vs irAE_Yes		PWY-6823: molybdenum cofactor biosynthesis	irAE_No	irAE_Yes	1.77908	0.936475	0.0620437	0.19571	70	55	irAE_No vs irAE_Yes		s__Odoribacter_splanchnicus	irAE_No	irAE_No	-0.719648	0.709726	0.315032	0.646645	62	31	irAE_No vs irAE_Yes		P461-PWY- hexitol fermentation to lactate: formate: ethanol and acetate	irAE_No	irAE_Yes	0.954967	0.673007	0.161554	0.377674	62	62	irAE_No vs irAE_Yes		s__Oscillibacter_unclassified	irAE_No	irAE_No	-0.967464	0.96479	0.320285
s__Ruminococcus_sp_5_1_39BFAA	irAE_No	irAE_Yes	0.548975	0.471653	0.248839	0.528522	70	28	irAE_No vs irAE_Yes		PWY-6969: TCA cycle V: 2 oxoglutarate ferredoxin oxidoreductase	irAE_No	irAE_Yes	0.78001	0.41036	0.0619057	0.19571	70	70	irAE_No vs irAE_Yes		s__Bacteroides_finegoldii	irAE_No	irAE_No	-0.860982	0.854718	0.318188	0.647809	62	19	irAE_No vs irAE_Yes		PWY-7357: thiamin formation from pyrithiamine and oxythiamine: yeast	irAE_No	irAE_Yes	0.354188	0.251038	0.163906	0.381108	62	62	irAE_No vs irAE_Yes		s__Actinomyces_oris	irAE_No	irAE_Yes	0.210382	0.211877	0.325008
s__Subdoligranulum_unclassified	irAE_No	irAE_Yes	0.849443	0.743481	0.257561	0.535813	70	63	irAE_No vs irAE_Yes		ALLANTOINDEG-PWY- superpathway of allantoin degradation in yeast	irAE_No	irAE_Yes	1.3912	0.733948	0.0626148	0.196147	70	33	irAE_No vs irAE_Yes		s__Clostridiales_bacterium_1_7_47FAA	irAE_No	irAE_No	-0.561806	0.566314	0.325523	0.658796	62	17	irAE_No vs irAE_Yes		PWY-4242: pantothenate and coenzyme A biosynthesis III	irAE_No	irAE_Yes	0.626733	0.447552	0.167022	0.385592	62	62	irAE_No vs irAE_Yes		s__Streptococcus_thermophilus	irAE_No	irAE_Yes	0.555009	0.562529	0.328067
s__Bacteroides_thetaiotaomicron	irAE_No	irAE_No	-0.966096	0.851638	0.260926	0.539423	70	61	irAE_No vs irAE_Yes		PWY-6435: 4 hydroxybenzoate biosynthesis V	irAE_No	irAE_Yes	1.20615	0.638779	0.0636035	0.197607	70	21	irAE_No vs irAE_Yes		s__Anaerotruncus_colihominis	irAE_No	irAE_No	-0.652235	0.659115	0.326721	0.659913	62	26	irAE_No vs irAE_Yes		PWY-7539: 6 hydroxymethyl dihydropterin diphosphate biosynthesis III: Chlamydia	irAE_No	irAE_Yes	0.654671	0.46816	0.167609	0.386324	62	62	irAE_No vs irAE_Yes		s__Clostridiales_bacterium_1_7_47FAA	irAE_No	irAE_No	-0.512042	0.518659	0.32777
s__Dorea_longicatena	irAE_No	irAE_Yes	0.793411	0.70124	0.262159	0.539674	70	53	irAE_No vs irAE_Yes		ARGDEG-PWY- superpathway of L arginine: putrescine: and 4 aminobutanoate degradation	irAE_No	irAE_Yes	1.81932	0.964536	0.0638768	0.197695	70	50	irAE_No vs irAE_Yes		s__Actinomyces_graevenitzii	irAE_No	irAE_Yes	0.276855	0.287853	0.340364	0.670215	62	9	irAE_No vs irAE_Yes		PWY-4702: phytate degradation I	irAE_No	irAE_Yes	1.70301	1.22	0.168352	0.38709	62	58	irAE_No vs irAE_Yes		s__Blautia_producta	irAE_No	irAE_No	-0.351587	0.354396	0.32543
s__Bifidobacterium_adolescentis	irAE_No	irAE_Yes	1.01175	0.917336	0.274255	0.543258	70	24	irAE_No vs irAE_Yes		ORNARGDEG-PWY- superpathway of L arginine and L ornithine degradation	irAE_No	irAE_Yes	1.81932	0.964536	0.0638768	0.197695	70	50	irAE_No vs irAE_Yes		s__Bacteroides_cellulosilyticus	irAE_No	irAE_No	-1.08963	1.19035	0.363985	0.680916	62	35	irAE_No vs irAE_Yes		PWY-5138: unsaturated: even numbered fatty acid: beta: oxidation	irAE_No	irAE_Yes	1.91186	1.37176	0.169004	0.387585	62	44	irAE_No vs irAE_Yes		s__Escherichia_coli	irAE_No	irAE_No	-1.30121	1.30445	0.322806
s__Streptococcus_australis	irAE_No	irAE_Yes	0.297346	0.267776	0.271034	0.543258	70	13	irAE_No vs irAE_Yes		PWY-5656: mannosylglycerate biosynthesis I	irAE_No	irAE_Yes	1.39947	0.742287	0.0639964	0.197744	70	51	irAE_No vs irAE_Yes		s__Lachnospiraceae_bacterium_8_1_57FAA	irAE_No	irAE_Yes	0.613089	0.656634	0.354547	0.680916	62	16	irAE_No vs irAE_Yes		PWY0 1261: anhydromuropeptides recycling	irAE_No	irAE_Yes	0.863144	0.620156	0.169581	0.388345	62	61	irAE_No vs irAE_Yes		s__Prevotella_buccae	irAE_No	irAE_Yes	0.608964	0.652256	0.354504
s__Streptococcus_mutans	irAE_No	irAE_Yes	0.436063	0.395941	0.274941	0.543258	70	10	irAE_No vs irAE_Yes		PWY-5189: tetrapyrrole biosynthesis II: from glycine	irAE_No	irAE_Yes	1.54617	0.828064	0.0665258	0.201982	70	67	irAE_No vs irAE_Yes		s__Peptostreptococcaceae_noname_unclassified	irAE_No	irAE_No	-0.268385	0.292069	0.362154	0.680916	62	8	irAE_No vs irAE_Yes		GLYCOLYSIS TCA GLYOX BYPASS: superpathway of glycolysis: pyruvate dehydrogenase: TCA: and glyoxylate bypass	irAE_No	irAE_Yes	1.60872	1.16062	0.171313	0.390346	62	52	irAE_No vs irAE_Yes		s__Veillonella_dispar	irAE_No	irAE_Yes	0.572173	0.615941	0.356907
s__Alistipes_senegalensis	irAE_No	irAE_Yes	0.575532	0.526926	0.278886	0.546969	70	26	irAE_No vs irAE_Yes		PWY0 1296: purine ribonucleosides degradation	irAE_No	irAE_Yes	0.391166	0.209935	0.0670866	0.203044	70	70	irAE_No vs irAE_Yes		s__Bacteroides_xylanisolvens	irAE_No	irAE_No	-0.795374	0.889644	0.375198	0.682178	62	37	irAE_No vs irAE_Yes		PWY-6305: putrescine biosynthesis IV	irAE_No	irAE_Yes	0.712848	0.516856	0.173415	0.392775	62	62	irAE_No vs irAE_Yes		s__Ruminococcus_torques	irAE_No	irAE_No	-0.675366	0.734447	0.361748
s__Eubacterium_rectale	irAE_No	irAE_Yes	1.3299	1.22101	0.280224	0.547103	70	44	irAE_No vs irAE_Yes		PWY-6630: superpathway of L tyrosine biosynthesis	irAE_No	irAE_Yes	1.58492	0.854492	0.0683042	0.204642	70	62	irAE_No vs irAE_Yes		s__Parabacteroides_goldsteinii	irAE_No	irAE_Yes	0.781861	0.861537	0.368092	0.682178	62	18	irAE_No vs irAE_Yes		PWY-6163: chorismate biosynthesis from 3 dehydroquinate	irAE_No	irAE_Yes	0.253759	0.185032	0.17581	0.393468	62	62	irAE_No vs irAE_Yes		s__Alloscardovia_omnicolens	irAE_No	irAE_No	-0.31167	0.340286	0.363644
less_0.01p_total	irAE_No	irAE_Yes	0.244664	0.229402	0.290255	0.554584	70	70	irAE_No vs irAE_Yes		THISYN-PWY- superpathway of thiamin diphosphate biosynthesis I	irAE_No	irAE_Yes	1.1829	0.638292	0.0685332	0.205057	70	68	irAE_No vs irAE_Yes		s__Dorea_longicatena	irAE_No	irAE_Yes	0.786325	0.873473	0.371924	0.682178	62	46	irAE_No vs irAE_Yes		PWY-6527: stachyose degradation	irAE_No	irAE_Yes	0.374332	0.272242	0.174709	0.393468	62	62	irAE_No vs irAE_Yes		s__Streptococcus_vestibularis	irAE_No	irAE_Yes	0.448692	0.499575	0.372952
s__Alistipes_finegoldii	irAE_No	irAE_Yes	0.811947	0.775195	0.298913	0.564549	70	36	irAE_No vs irAE_Yes		ECASYN-PWY- enterobacterial common antigen biosynthesis	irAE_No	irAE_Yes	1.81572	0.985854	0.0702161	0.206971	70	56	irAE_No vs irAE_Yes		s__Ruminococcus_sp_5_1_39BFAA	irAE_No	irAE_Yes	0.548641	0.613482	0.375054	0.682178	62	24	irAE_No vs irAE_Yes		TCA: TCA cycle I: prokaryotic	irAE_No	irAE_Yes	0.746418	0.546216	0.177335	0.395437	62	62	irAE_No vs irAE_Yes		s__Bifidobacterium_longum	irAE_No	irAE_Yes	0.983457	1.11443	0.381293
s__Eggerthella_unclassified	irAE_No	irAE_No	-0.626531	0.603378	0.303066	0.566952	70	36	irAE_No vs irAE_Yes		THRESYN-PWY- superpathway of L threonine biosynthesis	irAE_No	irAE_Yes	0.350529	0.191081	0.0713095	0.207612	70	70	irAE_No vs irAE_Yes		s__Bacteroides_thetaiotaomicron	irAE_No	irAE_No	-0.907778	1.02043	0.377556	0.682797	62	55	irAE_No vs irAE_Yes		HISDEG-PWY- L histidine degradation I	irAE_No	irAE_Yes	0.80473	0.592124	0.179675	0.398404	62	61	irAE_No vs irAE_Yes		s__Bacteroides_coprocola	irAE_No	irAE_No	-0.751675	0.849073	0.379786
s__Lachnospiraceae_bacterium_7_1_58FAA	irAE_No	irAE_No	-0.478334	0.45991	0.302288	0.566952	70	23	irAE_No vs irAE_Yes		GOLPDLCAT-PWY- superpathway of glycerol degradation to 1 3 propanediol	irAE_No	irAE_No	-0.836323	0.459502	0.0735001	0.21101	70	69	irAE_No vs irAE_Yes		s__Alistipes_senegalensis	irAE_No	irAE_Yes	0.66971	0.75175	0.376881	0.682797	62	23	irAE_No vs irAE_Yes		PWY-6124: inosine 5 phosphate biosynthesis II	irAE_No	irAE_Yes	0.381256	0.282737	0.183042	0.403939	62	62	irAE_No vs irAE_Yes		s__Parabacteroides_unclassified	irAE_No	irAE_No	-1.07206	1.21579	0.381666
s__Alistipes_putredinis	irAE_No	irAE_Yes	1.26789	1.22569	0.30489	0.568205	70	44	irAE_No vs irAE_Yes		PWY-6901: superpathway of glucose and xylose degradation	irAE_No	irAE_Yes	0.630161	0.348775	0.0755716	0.21268	70	70	irAE_No vs irAE_Yes		s__Streptococcus_gordonii	irAE_No	irAE_Yes	0.380539	0.430025	0.380051	0.684898	62	16	irAE_No vs irAE_Yes		PWY-5690: TCA cycle II: plants and fungi	irAE_No	irAE_Yes	0.585314	0.435961	0.184921	0.404727	62	62	irAE_No vs irAE_Yes		s__Barnesiella_intestinihominis	irAE_No	irAE_Yes	0.660555	0.752833	0.384004
s__Paraprevotella_unclassified	irAE_No	irAE_No	-0.601868	0.601176	0.320583	0.582389	70	21	irAE_No vs irAE_Yes		PWY-5505: L glutamate and L glutamine biosynthesis	irAE_No	irAE_Yes	1.40713	0.78281	0.0770437	0.215989	70	63	irAE_No vs irAE_Yes		s__Parabacteroides_johnsonii	irAE_No	irAE_Yes	0.54368	0.642306	0.40097	0.70206	62	10	irAE_No vs irAE_Yes		TCA GLYOX BYPASS: superpathway of glyoxylate bypass and TCA	irAE_No	irAE_Yes	1.69273	1.27003	0.188085	0.410466	62	52	irAE_No vs irAE_Yes		s__Bacteroides_caccae	irAE_No	irAE_Yes	0.853281	1.01673	0.404902
s__Veillonella_unclassified	irAE_No	irAE_No	-0.817093	0.828081	0.327549	0.590342	70	51	irAE_No vs irAE_Yes		PWY-6317: galactose degradation I: Leloir pathway	irAE_No	irAE_Yes	0.381526	0.213466	0.0787	0.219393	70	70	irAE_No vs irAE_Yes		s__Alistipes_indistinctus	irAE_No	irAE_No	-0.607972	0.719789	0.401964	0.70206	62	22	irAE_No vs irAE_Yes		P441-PWY- superpathway of N acetylneuraminate degradation	irAE_No	irAE_Yes	0.617711	0.463824	0.188426	0.410817	62	61	irAE_No vs irAE_Yes		s__Olsenella_uli	irAE_No	irAE_Yes	0.252256	0.30958	0.418619
s__Lachnospiraceae_bacterium_1_1_57FAA	irAE_No	irAE_Yes	0.744618	0.786689	0.347499	0.614998	70	38	irAE_No vs irAE_Yes		PWY66 422: D galactose degradation V: Leloir pathway	irAE_No	irAE_Yes	0.381555	0.213835	0.0791826	0.219543	70	70	irAE_No vs irAE_Yes		s__Coprococcus_comes	irAE_No	irAE_Yes	0.678463	0.801797	0.40112	0.70206	62	45	irAE_No vs irAE_Yes		FUC RHAMCAT-PWY- superpathway of fucose and rhamnose degradation	irAE_No	irAE_Yes	1.42384	1.07239	0.189754	0.412524	62	56	irAE_No vs irAE_Yes		s__Eggerthella_unclassified	irAE_No	irAE_Yes	0.624088	0.780822	0.42751
s__Gordonibacter_pamelaeae	irAE_No	irAE_Yes	0.360763	0.39975	0.370244	0.637591	70	27	irAE_No vs irAE_Yes		ARGSYNBSUB-PWY- L arginine biosynthesis II: acetyl cycle	irAE_No	irAE_Yes	0.891154	0.505146	0.0825546	0.224232	70	70	irAE_No vs irAE_Yes		s__Bacteroides_caccae	irAE_No	irAE_Yes	0.877134	1.06348	0.413063	0.712752	62	36	irAE_No vs irAE_Yes		PWY-621: sucrose degradation III: sucrose invertase	irAE_No	irAE_Yes	0.500828	0.377664	0.19028	0.412878	62	62	irAE_No vs irAE_Yes		s__Alistipes_indistinctus	irAE_No	irAE_No	-0.526677	0.670746	0.43564
s__Granulicatella_adiacens	irAE_No	irAE_No	-0.171743	0.195504	0.38303	0.653347	70	10	irAE_No vs irAE_Yes		PWY-5030: L histidine degradation III	irAE_No	irAE_Yes	0.92244	0.523288	0.0827878	0.224257	70	68	irAE_No vs irAE_Yes		s__Desulfovibrio_piger	irAE_No	irAE_Yes	0.419071	0.509079	0.413953	0.712752	62	11	irAE_No vs irAE_Yes		PYRIDNUCSAL-PWY- NAD salvage pathway I	irAE_No	irAE_Yes	0.756019	0.571746	0.191542	0.414242	62	61	irAE_No vs irAE_Yes		s__Enterococcus_faecium	irAE_No	irAE_No	-0.411902	0.517219	0.429176
s__Clostridium_nexile	irAE_No	irAE_Yes	0.51643	0.596977	0.39028	0.658722	70	9	irAE_No vs irAE_Yes		TCA: TCA cycle I: prokaryotic	irAE_No	irAE_Yes	0.712367	0.404028	0.0827229	0.224257	70	70	irAE_No vs irAE_Yes		s__Clostridium_perfringens	irAE_No	irAE_No	-0.426347	0.526633	0.421676	0.717209	62	12	irAE_No vs irAE_Yes		PWY-6531: mannitol cycle	irAE_No	irAE_No	-1.17885	0.892187	0.19187	0.414352	62	55	irAE_No vs irAE_Yes		s__Lactobacillus_salivarius	irAE_No	irAE_Yes	0.870536	1.11268	0.437289
s__Bacteroides_caccae	irAE_No	irAE_Yes	0.757473	0.882211	0.393812	0.661732	70	41	irAE_No vs irAE_Yes		PWY-7254: TCA cycle VII: acetate producers	irAE_No	irAE_Yes	1.6721	0.950295	0.0833372	0.224743	70	59	irAE_No vs irAE_Yes		s__Blautia_producta	irAE_No	irAE_No	-0.307129	0.383269	0.426382	0.721087	62	7	irAE_No vs irAE_Yes		THRESYN-PWY- superpathway of L threonine biosynthesis	irAE_No	irAE_Yes	0.346843	0.265793	0.197349	0.422971	62	62	irAE_No vs irAE_Yes		s__Streptococcus_salivarius	irAE_No	irAE_Yes	0.655073	0.831552	0.434152
s__Bacteroides_nordii	irAE_No	irAE_Yes	0.453356	0.555867	0.417811	0.687202	70	31	irAE_No vs irAE_Yes		PWY-6124: inosine 5 phosphate biosynthesis II	irAE_No	irAE_Yes	0.370103	0.210984	0.0842632	0.226701	70	70	irAE_No vs irAE_Yes		s__Holdemania_filiformis	irAE_No	irAE_No	-0.375777	0.478299	0.435442	0.726925	62	18	irAE_No vs irAE_Yes		PPGPPMET-PWY- ppGpp biosynthesis	irAE_No	irAE_Yes	1.11451	0.856099	0.198393	0.424408	62	60	irAE_No vs irAE_Yes		s__Clostridium_symbiosum	irAE_No	irAE_No	-0.659976	0.819523	0.424043
s__Bacteroides_ovatus	irAE_No	irAE_No	-0.667737	0.816185	0.416373	0.687202	70	64	irAE_No vs irAE_Yes		P124-PWY- Bifidobacterium shunt	irAE_No	irAE_Yes	1.20975	0.690677	0.0847199	0.22766	70	41	irAE_No vs irAE_Yes		s__Bifidobacterium_pseudocatenulatum	irAE_No	irAE_Yes	0.860089	1.13077	0.450133	0.732274	62	25	irAE_No vs irAE_Yes		ARGININE SYN4-PWY- L ornithine de novo: biosynthesis	irAE_No	irAE_No	-1.02489	0.788398	0.199035	0.42538	62	59	irAE_No vs irAE_Yes		s__Lachnospiraceae_bacterium_7_1_58FAA	irAE_No	irAE_No	-0.446866	0.550884	0.420697
s__Clostridium_clostridioforme	irAE_No	irAE_No	-0.442385	0.541457	0.416992	0.687202	70	20	irAE_No vs irAE_Yes		PWY0 321: phenylacetate degradation I: aerobic	irAE_No	irAE_Yes	1.77906	1.01745	0.0852405	0.227978	70	40	irAE_No vs irAE_Yes		s__Roseburia_hominis	irAE_No	irAE_Yes	0.740886	0.956942	0.442115	0.732274	62	38	irAE_No vs irAE_Yes		PWY-6263: superpathway of menaquinol 8 biosynthesis II	irAE_No	irAE_Yes	1.50341	1.15972	0.200268	0.426415	62	39	irAE_No vs irAE_Yes		s__Roseburia_unclassified	irAE_No	irAE_No	-0.363926	0.450185	0.422286
s__Veillonella_atypica	irAE_No	irAE_No	-0.476799	0.586833	0.419567	0.687514	70	36	irAE_No vs irAE_Yes		PWY-3001: superpathway of L isoleucine biosynthesis I	irAE_No	irAE_Yes	0.304378	0.174575	0.0861187	0.229515	70	70	irAE_No vs irAE_Yes		s__Eubacterium_ramulus	irAE_No	irAE_Yes	0.569591	0.757495	0.455293	0.735973	62	31	irAE_No vs irAE_Yes		PWY-561: superpathway of glyoxylate cycle and fatty acid degradation	irAE_No	irAE_Yes	1.52969	1.18749	0.20308	0.428389	62	50	irAE_No vs irAE_Yes		s__Faecalibacterium_prausnitzii	irAE_No	irAE_Yes	0.813744	1.02384	0.430087
s__Haemophilus_parainfluenzae	irAE_No	irAE_Yes	0.549313	0.676653	0.419958	0.687514	70	41	irAE_No vs irAE_Yes		PWY-6892: thiazole biosynthesis I: E: coli	irAE_No	irAE_Yes	1.37301	0.789244	0.0868041	0.230785	70	68	irAE_No vs irAE_Yes		s__Clostridium_leptum	irAE_No	irAE_No	-0.525629	0.705094	0.459159	0.73871	62	25	irAE_No vs irAE_Yes		PWY-5686: UMP biosynthesis	irAE_No	irAE_Yes	0.2141	0.165774	0.201926	0.428389	62	62	irAE_No vs irAE_Yes		s__Eubacterium_biforme	irAE_No	irAE_Yes	0.573766	0.739504	0.441085
s__Streptococcus_mitis_oralis_pneumoniae	irAE_No	irAE_Yes	0.24368	0.306602	0.429729	0.690937	70	17	irAE_No vs irAE_Yes		PWY-6895: superpathway of thiamin diphosphate biosynthesis II	irAE_No	irAE_Yes	1.48154	0.85226	0.0870326	0.230785	70	61	irAE_No vs irAE_Yes		s__Bifidobacterium_longum	irAE_No	irAE_No	-0.864467	1.1818	0.46759	0.743326	62	45	irAE_No vs irAE_Yes		PWY-724: superpathway of L lysine: L threonine and L methionine biosynthesis II	irAE_No	irAE_Yes	0.279007	0.216452	0.202792	0.428389	62	62	irAE_No vs irAE_Yes		s__Klebsiella_pneumoniae	irAE_No	irAE_No	-0.931514	1.18773	0.436179
s__Klebsiella_unclassified	irAE_No	irAE_No	-0.186082	0.235597	0.432587	0.691049	70	8	irAE_No vs irAE_Yes		P4-PWY- superpathway of L lysine: L threonine and L methionine biosynthesis I	irAE_No	irAE_Yes	0.555309	0.320941	0.0884812	0.232532	70	70	irAE_No vs irAE_Yes		s__Streptococcus_parasanguinis	irAE_No	irAE_Yes	0.537462	0.732254	0.466077	0.743326	62	43	irAE_No vs irAE_Yes		PWY-6897: thiamin salvage II	irAE_No	irAE_Yes	0.345233	0.27004	0.206459	0.431626	62	62	irAE_No vs irAE_Yes		s__Erysipelotrichaceae_bacterium_6_1_45	irAE_No	irAE_No	-0.231758	0.299988	0.443033
s__Paraprevotella_xylaniphila	irAE_No	irAE_No	-0.17917	0.234683	0.448042	0.704157	70	8	irAE_No vs irAE_Yes		PWY-5705: allantoin degradation to glyoxylate III	irAE_No	irAE_Yes	1.5642	0.910534	0.0907285	0.235977	70	56	irAE_No vs irAE_Yes		s__Megasphaera_elsdenii	irAE_No	irAE_Yes	0.330118	0.459093	0.475144	0.747913	62	9	irAE_No vs irAE_Yes		TRPSYN-PWY- L tryptophan biosynthesis	irAE_No	irAE_Yes	0.532384	0.421511	0.211903	0.436475	62	62	irAE_No vs irAE_Yes		s__Akkermansia_muciniphila	irAE_No	irAE_Yes	1.04295	1.36626	0.448453
s__Alistipes_unclassified	irAE_No	irAE_No	-0.478608	0.627712	0.448628	0.704157	70	10	irAE_No vs irAE_Yes		TRNA CHARGING-PWY- tRNA charging	irAE_No	irAE_Yes	0.372776	0.217804	0.0919043	0.238209	70	70	irAE_No vs irAE_Yes		s__Coprococcus_catus	irAE_No	irAE_Yes	0.560137	0.782969	0.477387	0.74798	62	36	irAE_No vs irAE_Yes		PWY-5188: tetrapyrrole biosynthesis I: from glutamate	irAE_No	irAE_Yes	0.452357	0.363616	0.218757	0.444551	62	62	irAE_No vs irAE_Yes		s__Streptococcus_sanguinis	irAE_No	irAE_Yes	0.271675	0.364779	0.459528
s__Prevotella_copri	irAE_No	irAE_No	-0.766463	1.03196	0.460409	0.708135	70	24	irAE_No vs irAE_Yes		KDO NAGLIPASYN-PWY- superpathway of: Kdo 2 lipid A biosynthesis	irAE_No	irAE_Yes	1.57078	0.918786	0.0922563	0.238311	70	55	irAE_No vs irAE_Yes		s__Lachnospiraceae_bacterium_1_4_56FAA	irAE_No	irAE_No	-0.372167	0.524892	0.481297	0.750824	62	9	irAE_No vs irAE_Yes		PWY-6123: inosine 5 phosphate biosynthesis I	irAE_No	irAE_Yes	0.333165	0.267681	0.218544	0.444551	62	62	irAE_No vs irAE_Yes		s__Ruminococcus_callidus	irAE_No	irAE_No	-0.695577	0.946424	0.465435
s__Streptococcus_gordonii	irAE_No	irAE_Yes	0.245317	0.330069	0.460106	0.708135	70	19	irAE_No vs irAE_Yes		P441-PWY- superpathway of N acetylneuraminate degradation	irAE_No	irAE_Yes	0.574191	0.336812	0.0931628	0.239631	70	69	irAE_No vs irAE_Yes		s__Lachnospiraceae_bacterium_7_1_58FAA	irAE_No	irAE_No	-0.424299	0.601412	0.483474	0.75289	62	21	irAE_No vs irAE_Yes		PWY-5101: L isoleucine biosynthesis II	irAE_No	irAE_No	-0.950026	0.764526	0.219275	0.445207	62	62	irAE_No vs irAE_Yes		s__Streptococcus_infantis	irAE_No	irAE_Yes	0.179003	0.245294	0.468586
s__Veillonella_dispar	irAE_No	irAE_No	-0.31588	0.430784	0.466114	0.708135	70	27	irAE_No vs irAE_Yes		PWY-5101: L isoleucine biosynthesis II	irAE_No	irAE_Yes	0.91724	0.541768	0.0953857	0.243711	70	70	irAE_No vs irAE_Yes		s__Bacteroides_salyersiae	irAE_No	irAE_No	-0.529842	0.768579	0.493484	0.761071	62	16	irAE_No vs irAE_Yes		PWY-6318: L phenylalanine degradation IV: mammalian: via side chain	irAE_No	irAE_Yes	0.990976	0.802164	0.221941	0.447821	62	13	irAE_No vs irAE_Yes		s__Streptococcus_mitis_oralis_pneumoniae	irAE_No	irAE_Yes	0.24771	0.339587	0.468768
s__Bacteroides_plebeius	irAE_No	irAE_No	-0.658758	0.931371	0.481988	0.719003	70	19	irAE_No vs irAE_Yes		PWY-6545: pyrimidine deoxyribonucleotides de novo biosynthesis III	irAE_No	irAE_Yes	0.612922	0.364178	0.0973196	0.245151	70	70	irAE_No vs irAE_Yes		s__Alistipes_unclassified	irAE_No	irAE_No	-0.573277	0.829129	0.492209	0.761071	62	9	irAE_No vs irAE_Yes		P4-PWY- superpathway of L lysine: L threonine and L methionine biosynthesis I	irAE_No	irAE_Yes	0.503643	0.411096	0.22575	0.453494	62	62	irAE_No vs irAE_Yes		s__Lactobacillus_oris	irAE_No	irAE_Yes	0.245414	0.340637	0.47424
s__Klebsiella_pneumoniae	irAE_No	irAE_No	-0.669694	0.946643	0.481902	0.719003	70	37	irAE_No vs irAE_Yes		PWY-7234: inosine 5 phosphate biosynthesis III	irAE_No	irAE_Yes	0.442919	0.263225	0.0973902	0.245151	70	70	irAE_No vs irAE_Yes		s__Megamonas_hypermegale	irAE_No	irAE_Yes	0.585572	0.850342	0.49395	0.761071	62	13	irAE_No vs irAE_Yes		PWY-6147: 6 hydroxymethyl dihydropterin diphosphate biosynthesis I	irAE_No	irAE_Yes	0.536485	0.45267	0.24105	0.470084	62	62	irAE_No vs irAE_Yes		s__Coprococcus_comes	irAE_No	irAE_No	-0.663417	0.920884	0.474267
s__Ruminococcus_lactaris	irAE_No	irAE_No	-0.539396	0.765122	0.483421	0.719641	70	31	irAE_No vs irAE_Yes		PYRIDNUCSAL-PWY- NAD salvage pathway I	irAE_No	irAE_Yes	0.745602	0.443688	0.0978193	0.245159	70	69	irAE_No vs irAE_Yes		s__Subdoligranulum_unclassified	irAE_No	irAE_Yes	0.64921	0.958898	0.50122	0.765643	62	55	irAE_No vs irAE_Yes		REDCITCYC: TCA cycle VIII: helicobacter	irAE_No	irAE_Yes	1.23531	1.04445	0.242	0.470752	62	57	irAE_No vs irAE_Yes		s__Bacteroides_dorei	irAE_No	irAE_No	-0.927834	1.30256	0.479226
s__Coprococcus_sp_ART55_1	irAE_No	irAE_Yes	0.332811	0.478628	0.489397	0.721989	70	10	irAE_No vs irAE_Yes		RUMP-PWY- formaldehyde oxidation I	irAE_No	irAE_Yes	0.914445	0.54658	0.0992803	0.247542	70	24	irAE_No vs irAE_Yes		s__Paraprevotella_xylaniphila	irAE_No	irAE_Yes	0.251469	0.3748	0.505065	0.768295	62	9	irAE_No vs irAE_Yes		GLUCARDEG-PWY- D glucarate degradation I	irAE_No	irAE_Yes	1.47791	1.25291	0.243244	0.471959	62	55	irAE_No vs irAE_Yes		s__Holdemania_filiformis	irAE_No	irAE_No	-0.309476	0.451839	0.496217
s__Alloscardovia_omnicolens	irAE_No	irAE_Yes	0.21933	0.321407	0.497485	0.727021	70	9	irAE_No vs irAE_Yes		NAD BIOSYNTHESIS II: NAD salvage pathway II	irAE_No	irAE_Yes	1.3219	0.790916	0.0996133	0.247994	70	67	irAE_No vs irAE_Yes		s__Alistipes_sp_AP11	irAE_No	irAE_No	-0.233633	0.349545	0.506679	0.769066	62	12	irAE_No vs irAE_Yes		COA-PWY- coenzyme A biosynthesis I	irAE_No	irAE_Yes	0.456039	0.387013	0.243728	0.472495	62	62	irAE_No vs irAE_Yes		s__Lactobacillus_mucosae	irAE_No	irAE_Yes	0.635148	0.931056	0.497937
s__Clostridium_bolteae	irAE_No	irAE_No	-0.523454	0.770819	0.499569	0.727021	70	48	irAE_No vs irAE_Yes		CRNFORCAT-PWY- creatinine degradation I	irAE_No	irAE_Yes	0.836831	0.503436	0.101433	0.251316	70	42	irAE_No vs irAE_Yes		s__Lachnospiraceae_bacterium_1_1_57FAA	irAE_No	irAE_No	-0.642678	1.00039	0.523263	0.777357	62	32	irAE_No vs irAE_Yes		PWY0 781: aspartate superpathway	irAE_No	irAE_Yes	0.477569	0.407602	0.246386	0.474947	62	62	irAE_No vs irAE_Yes		s__Bacteroides_nordii	irAE_No	irAE_No	-0.416111	0.612905	0.499988
s__Parabacteroides_johnsonii	irAE_No	irAE_Yes	0.339286	0.502733	0.502219	0.727811	70	10	irAE_No vs irAE_Yes		ENTBACSYN-PWY- enterobactin biosynthesis	irAE_No	irAE_Yes	1.24382	0.748905	0.101712	0.251415	70	60	irAE_No vs irAE_Yes		s__Streptococcus_salivarius	irAE_No	irAE_Yes	0.597393	0.937855	0.526781	0.77985	62	45	irAE_No vs irAE_Yes		PWY-5989: stearate biosynthesis II: bacteria and plants	irAE_No	irAE_Yes	0.739136	0.638187	0.251795	0.479148	62	62	irAE_No vs irAE_Yes		s__Sutterella_wadsworthensis	irAE_No	irAE_No	-0.356895	0.538095	0.509887
s__Lactobacillus_fermentum	irAE_No	irAE_Yes	0.336396	0.505228	0.50795	0.731193	70	16	irAE_No vs irAE_Yes		PWY0 781: aspartate superpathway	irAE_No	irAE_Yes	0.525646	0.318219	0.103544	0.253758	70	70	irAE_No vs irAE_Yes		s__Parasutterella_excrementihominis	irAE_No	irAE_No	-0.595949	0.940126	0.528772	0.781663	62	33	irAE_No vs irAE_Yes		PWY-7282: 4 amino 2 methyl 5 phosphomethylpyrimidine biosynthesis: yeast	irAE_No	irAE_Yes	0.401858	0.346788	0.251544	0.479148	62	61	irAE_No vs irAE_Yes		s__Granulicatella_adiacens	irAE_No	irAE_Yes	0.164595	0.251986	0.516307
s__Bilophila_unclassified	irAE_No	irAE_Yes	0.511034	0.76304	0.505474	0.731193	70	53	irAE_No vs irAE_Yes		TEICHOICACID-PWY- teichoic acid: poly glycerol: biosynthesis	irAE_No	irAE_Yes	0.920115	0.561085	0.106013	0.257704	70	24	irAE_No vs irAE_Yes		s__Alistipes_onderdonkii	irAE_No	irAE_Yes	0.729179	1.22295	0.553458	0.805317	62	39	irAE_No vs irAE_Yes		PWY-4041: gamma: glutamyl cycle	irAE_No	irAE_Yes	1.56541	1.36604	0.256778	0.483762	62	54	irAE_No vs irAE_Yes		s__Clostridium_bartlettii	irAE_No	irAE_Yes	0.41473	0.643874	0.522129
s__Lactobacillus_salivarius	irAE_No	irAE_Yes	0.52313	0.803774	0.517515	0.735888	70	24	irAE_No vs irAE_Yes		PWY-5989: stearate biosynthesis II: bacteria and plants	irAE_No	irAE_Yes	0.797276	0.487669	0.107064	0.259423	70	70	irAE_No vs irAE_Yes		s__Megasphaera_unclassified	irAE_No	irAE_No	-0.508267	0.857982	0.556012	0.806047	62	17	irAE_No vs irAE_Yes		PWY-7456: mannan degradation	irAE_No	irAE_Yes	1.59256	1.39618	0.258955	0.484865	62	47	irAE_No vs irAE_Yes		s__Enterococcus_faecalis	irAE_No	irAE_No	-0.327884	0.537594	0.544388
s__Streptococcus_infantis	irAE_No	irAE_No	-0.117886	0.183847	0.523705	0.740271	70	11	irAE_No vs irAE_Yes		DTDPRHAMSYN-PWY- dTDP L rhamnose biosynthesis I	irAE_No	irAE_Yes	0.437219	0.268759	0.108771	0.26105	70	70	irAE_No vs irAE_Yes		s__Bacteroides_faecis	irAE_No	irAE_No	-0.444389	0.762215	0.562261	0.808381	62	15	irAE_No vs irAE_Yes		PWY-6823: molybdenum cofactor biosynthesis	irAE_No	irAE_Yes	1.59416	1.41247	0.263953	0.487694	62	47	irAE_No vs irAE_Yes		s__Flavonifractor_plautii	irAE_No	irAE_No	-0.335494	0.556927	0.549338
s__Holdemania_filiformis	irAE_No	irAE_Yes	0.25939	0.405164	0.524358	0.740271	70	23	irAE_No vs irAE_Yes		PWY-6891: thiazole biosynthesis II: Bacillus	irAE_No	irAE_Yes	1.59246	0.978602	0.108669	0.26105	70	61	irAE_No vs irAE_Yes		s__Streptococcus_thermophilus	irAE_No	irAE_No	-0.327263	0.563095	0.563489	0.808381	62	15	irAE_No vs irAE_Yes		PWY0 162: superpathway of pyrimidine ribonucleotides de novo biosynthesis	irAE_No	irAE_Yes	0.383064	0.339445	0.264007	0.487694	62	62	irAE_No vs irAE_Yes		s__Escherichia_unclassified	irAE_No	irAE_No	-0.652542	1.08393	0.549595
s__Streptococcus_parasanguinis	irAE_No	irAE_No	-0.393189	0.626483	0.532526	0.745385	70	43	irAE_No vs irAE_Yes		PWY-6263: superpathway of menaquinol 8 biosynthesis II	irAE_No	irAE_Yes	1.46585	0.903718	0.109792	0.26262	70	44	irAE_No vs irAE_Yes		s__Escherichia_coli	irAE_No	irAE_Yes	0.849308	1.45569	0.561982	0.808381	62	49	irAE_No vs irAE_Yes		COBALSYN-PWY- adenosylcobalamin salvage from cobinamide I	irAE_No	irAE_Yes	0.544541	0.48361	0.265058	0.488502	62	62	irAE_No vs irAE_Yes		s__Dorea_longicatena	irAE_No	irAE_Yes	0.53075	0.889768	0.553243
s__Eubacterium_eligens	irAE_No	irAE_Yes	0.362618	0.611194	0.555108	0.765381	70	40	irAE_No vs irAE_Yes		KETOGLUCONMET-PWY- ketogluconate metabolism	irAE_No	irAE_Yes	1.44785	0.898398	0.11205	0.264168	70	58	irAE_No vs irAE_Yes		s__Bacteroides_stercoris	irAE_No	irAE_No	-0.84002	1.46076	0.567598	0.810207	62	34	irAE_No vs irAE_Yes		SULFATE CYS-PWY- superpathway of sulfate assimilation and cysteine biosynthesis	irAE_No	irAE_Yes	0.772735	0.697741	0.272906	0.497666	62	61	irAE_No vs irAE_Yes		s__Alistipes_unclassified	irAE_No	irAE_No	-0.455942	0.800284	0.571142
s__Parabacteroides_merdae	irAE_No	irAE_No	-0.522508	0.885088	0.557071	0.765584	70	46	irAE_No vs irAE_Yes		GALACTARDEG-PWY- D galactarate degradation I	irAE_No	irAE_Yes	1.45905	0.907387	0.112841	0.264591	70	62	irAE_No vs irAE_Yes		s__Megamonas_rupellensis	irAE_No	irAE_No	-0.382383	0.662851	0.566377	0.810207	62	9	irAE_No vs irAE_Yes		KDO NAGLIPASYN-PWY- superpathway of: Kdo 2 lipid A biosynthesis	irAE_No	irAE_Yes	1.46193	1.32651	0.275221	0.499483	62	47	irAE_No vs irAE_Yes		s__Enterobacter_cloacae	irAE_No	irAE_Yes	0.397644	0.699305	0.571882
s__Streptococcus_sanguinis	irAE_No	irAE_Yes	0.178013	0.305427	0.562086	0.769253	70	15	irAE_No vs irAE_Yes		GLUCARGALACTSUPER-PWY- superpathway of D glucarate and D galactarate degradation	irAE_No	irAE_Yes	1.45905	0.907387	0.112841	0.264591	70	62	irAE_No vs irAE_Yes		s__Burkholderiales_bacterium_1_1_47	irAE_No	irAE_No	-0.52429	0.921252	0.571601	0.812023	62	33	irAE_No vs irAE_Yes		PWY-7323: superpathway of GDP mannose derived O antigen building blocks biosynthesis	irAE_No	irAE_No	-0.711323	0.650054	0.278614	0.501637	62	61	irAE_No vs irAE_Yes		s__Haemophilus_parainfluenzae	irAE_No	irAE_Yes	0.395848	0.733681	0.591655
s__Adlercreutzia_equolifaciens	irAE_No	irAE_Yes	0.322864	0.58079	0.580245	0.785366	70	25	irAE_No vs irAE_Yes		PWY-6588: pyruvate fermentation to acetone	irAE_No	irAE_Yes	0.821119	0.513766	0.114995	0.268293	70	68	irAE_No vs irAE_Yes		s__Bacteroides_intestinalis	irAE_No	irAE_No	-0.554834	1.00599	0.583506	0.820797	62	25	irAE_No vs irAE_Yes		PWY-2942: L lysine biosynthesis III	irAE_No	irAE_Yes	0.187604	0.173667	0.284744	0.508647	62	62	irAE_No vs irAE_Yes		s__Lactobacillus_fermentum	irAE_No	irAE_Yes	0.335645	0.640075	0.602081
s__Lactobacillus_mucosae	irAE_No	irAE_Yes	0.424423	0.769218	0.583065	0.788099	70	17	irAE_No vs irAE_Yes		GLUCARDEG-PWY- D glucarate degradation I	irAE_No	irAE_Yes	1.51689	0.950142	0.115384	0.268452	70	62	irAE_No vs irAE_Yes		s__Actinomyces_viscosus	irAE_No	irAE_Yes	0.130329	0.239263	0.588154	0.822932	62	12	irAE_No vs irAE_Yes		PWY-7294: xylose degradation IV	irAE_No	irAE_No	-0.628499	0.582438	0.285261	0.50917	62	7	irAE_No vs irAE_Yes		s__Alistipes_onderdonkii	irAE_No	irAE_Yes	0.60991	1.17966	0.607176
s__Clostridium_perfringens	irAE_No	irAE_Yes	0.26694	0.487321	0.585785	0.788409	70	15	irAE_No vs irAE_Yes		GLUCOSE1PMETAB-PWY- glucose and glucose 1 phosphate degradation	irAE_No	irAE_Yes	1.5156	0.955307	0.117631	0.269031	70	65	irAE_No vs irAE_Yes		s__Lactobacillus_reuteri	irAE_No	irAE_No	-0.449428	0.844572	0.596774	0.826346	62	7	irAE_No vs irAE_Yes		PWY-241: C4 photosynthetic carbon assimilation cycle: NADP ME type	irAE_No	irAE_No	-1.02052	0.950025	0.287423	0.510226	62	45	irAE_No vs irAE_Yes		s__Alistipes_shahii	irAE_No	irAE_Yes	0.352464	0.709194	0.62114
s__Veillonella_parvula	irAE_No	irAE_No	-0.373213	0.715799	0.603921	0.801796	70	44	irAE_No vs irAE_Yes		PWY-6527: stachyose degradation	irAE_No	irAE_Yes	0.312607	0.198691	0.120651	0.27428	70	70	irAE_No vs irAE_Yes		s__Streptococcus_sanguinis	irAE_No	irAE_Yes	0.206239	0.386719	0.595972	0.826346	62	14	irAE_No vs irAE_Yes		PANTOSYN-PWY- pantothenate and coenzyme A biosynthesis I	irAE_No	irAE_Yes	0.371569	0.34795	0.290239	0.514022	62	62	irAE_No vs irAE_Yes		s__Ruminococcus_obeum	irAE_No	irAE_Yes	0.336748	0.680137	0.622454
s__Lactobacillus_gasseri	irAE_No	irAE_Yes	0.305187	0.58924	0.606318	0.801905	70	10	irAE_No vs irAE_Yes		PYRIDNUCSYN-PWY- NAD biosynthesis I: from aspartate	irAE_No	irAE_Yes	0.380708	0.242229	0.121032	0.27428	70	70	irAE_No vs irAE_Yes		s__Escherichia_unclassified	irAE_No	irAE_Yes	0.651748	1.22578	0.597075	0.826346	62	46	irAE_No vs irAE_Yes		PWY-5840: superpathway of menaquinol 7 biosynthesis	irAE_No	irAE_Yes	0.799817	0.748702	0.290065	0.514022	62	59	irAE_No vs irAE_Yes		s__Paraprevotella_xylaniphila	irAE_No	irAE_No	-0.137209	0.295205	0.643882
s__Atopobium_parvulum	irAE_No	irAE_No	-0.118376	0.230266	0.608993	0.803282	70	12	irAE_No vs irAE_Yes		PWY-724: superpathway of L lysine: L threonine and L methionine biosynthesis II	irAE_No	irAE_Yes	0.245877	0.156841	0.121964	0.275788	70	70	irAE_No vs irAE_Yes		s__Neisseria_unclassified	irAE_No	irAE_Yes	0.164083	0.311087	0.600002	0.829271	62	8	irAE_No vs irAE_Yes		PWY-5384: sucrose degradation IV: sucrose phosphorylase	irAE_No	irAE_Yes	0.918437	0.861112	0.290826	0.514259	62	59	irAE_No vs irAE_Yes		s__Megamonas_unclassified	irAE_No	irAE_No	-0.312788	0.67233	0.64357
s__Parabacteroides_goldsteinii	irAE_No	irAE_Yes	0.360712	0.707004	0.611696	0.804691	70	19	irAE_No vs irAE_Yes		PWY-4984: urea cycle	irAE_No	irAE_No	-0.720842	0.461688	0.123458	0.278887	70	68	irAE_No vs irAE_Yes		s__Bilophila_wadsworthia	irAE_No	irAE_No	-0.326467	0.62211	0.60185	0.829577	62	33	irAE_No vs irAE_Yes		PWY-5863: superpathway of phylloquinol biosynthesis	irAE_No	irAE_Yes	0.837592	0.785971	0.291225	0.514566	62	59	irAE_No vs irAE_Yes		s__Ruminococcus_sp_JC304	irAE_No	irAE_No	-0.169513	0.372076	0.650449
s__Actinomyces_oris	irAE_No	irAE_Yes	0.0687465	0.135889	0.614691	0.805375	70	8	irAE_No vs irAE_Yes		PENTOSE P-PWY- pentose phosphate pathway	irAE_No	irAE_Yes	0.532933	0.341712	0.123865	0.278972	70	70	irAE_No vs irAE_Yes		s__Bacteroides_eggerthii	irAE_No	irAE_No	-0.487034	0.945278	0.608458	0.831941	62	15	irAE_No vs irAE_Yes		PWY0 1297: superpathway of purine deoxyribonucleosides degradation	irAE_No	irAE_Yes	0.665242	0.624944	0.291762	0.515113	62	62	irAE_No vs irAE_Yes		s__Acidaminococcus_intestini	irAE_No	irAE_Yes	0.101886	0.229033	0.658142
s__Coprobacter_fastidiosus	irAE_No	irAE_Yes	0.178266	0.355638	0.617938	0.806434	70	8	irAE_No vs irAE_Yes		PWY-5863: superpathway of phylloquinol biosynthesis	irAE_No	irAE_Yes	0.95407	0.611621	0.123793	0.278972	70	67	irAE_No vs irAE_Yes		s__Fusobacterium_nucleatum	irAE_No	irAE_No	-0.251998	0.503004	0.618381	0.836536	62	20	irAE_No vs irAE_Yes		GLYCOLYSIS E D: superpathway of glycolysis and Entner Doudoroff	irAE_No	irAE_Yes	0.637747	0.603562	0.295295	0.518134	62	61	irAE_No vs irAE_Yes		s__Bacteroides_ovatus	irAE_No	irAE_Yes	0.390629	0.897236	0.664968
s__Lachnospiraceae_bacterium_3_1_46FAA	irAE_No	irAE_No	-0.303798	0.616465	0.623862	0.808801	70	31	irAE_No vs irAE_Yes		SALVADEHYPOX-PWY- adenosine nucleotides degradation II	irAE_No	irAE_Yes	0.593425	0.390799	0.133893	0.294825	70	70	irAE_No vs irAE_Yes		s__Ruminococcus_gnavus	irAE_No	irAE_No	-0.684614	1.38302	0.622561	0.839964	62	32	irAE_No vs irAE_Yes		CALVIN-PWY- Calvin Benson Bassham cycle	irAE_No	irAE_Yes	0.304855	0.289104	0.296272	0.519305	62	62	irAE_No vs irAE_Yes		s__Eubacterium_ramulus	irAE_No	irAE_Yes	0.318762	0.739122	0.667927
s__Lachnospiraceae_bacterium_3_1_57FAA_CT1	irAE_No	irAE_Yes	0.170612	0.361317	0.638418	0.817974	70	8	irAE_No vs irAE_Yes		GLYOXYLATE BYPASS: glyoxylate cycle	irAE_No	irAE_Yes	1.45965	0.963541	0.134804	0.295682	70	63	irAE_No vs irAE_Yes		s__Clostridium_nexile	irAE_No	irAE_Yes	0.346058	0.700824	0.623422	0.840014	62	7	irAE_No vs irAE_Yes		GLYOXYLATE BYPASS: glyoxylate cycle	irAE_No	irAE_Yes	1.33901	1.27355	0.297673	0.520299	62	56	irAE_No vs irAE_Yes		s__Dorea_formicigenerans	irAE_No	irAE_Yes	0.378411	0.878791	0.668409
s__Alistipes_shahii	irAE_No	irAE_Yes	0.433947	0.95189	0.650045	0.825347	70	41	irAE_No vs irAE_Yes		ORNDEG-PWY- superpathway of ornithine degradation	irAE_No	irAE_Yes	1.32718	0.87782	0.135557	0.296316	70	52	irAE_No vs irAE_Yes		s__Clostridium_ramosum	irAE_No	irAE_Yes	0.207022	0.43921	0.639255	0.846805	62	14	irAE_No vs irAE_Yes		PWY-7221: guanosine ribonucleotides de novo biosynthesis	irAE_No	irAE_Yes	0.164974	0.157508	0.299497	0.523085	62	62	irAE_No vs irAE_Yes		s__Megamonas_rupellensis	irAE_No	irAE_No	-0.261236	0.610175	0.670197
s__Streptococcus_thermophilus	irAE_No	irAE_Yes	0.224879	0.492185	0.649315	0.825347	70	19	irAE_No vs irAE_Yes		PWY-1861: formaldehyde assimilation II: RuMP Cycle	irAE_No	irAE_Yes	0.931882	0.621952	0.139045	0.300307	70	38	irAE_No vs irAE_Yes		s__Bifidobacterium_adolescentis	irAE_No	irAE_No	-0.519435	1.10756	0.640931	0.846826	62	20	irAE_No vs irAE_Yes		PWY-1269: CMP 3 deoxy D manno octulosonate biosynthesis I	irAE_No	irAE_Yes	0.399586	0.382665	0.300952	0.525045	62	61	irAE_No vs irAE_Yes		s__Actinomyces_graevenitzii	irAE_No	irAE_Yes	0.113838	0.274173	0.679577
s__Actinomyces_viscosus	irAE_No	irAE_No	-0.08067	0.180034	0.655631	0.82923	70	12	irAE_No vs irAE_Yes		PWY0 1061: superpathway of L alanine biosynthesis	irAE_No	irAE_Yes	1.12937	0.753187	0.13875	0.300307	70	68	irAE_No vs irAE_Yes		s__Lactobacillus_fermentum	irAE_No	irAE_No	-0.290112	0.617537	0.640363	0.846826	62	14	irAE_No vs irAE_Yes		PWY-7210: pyrimidine deoxyribonucleotides biosynthesis from CTP	irAE_No	irAE_Yes	1.01091	0.971582	0.302672	0.525802	62	57	irAE_No vs irAE_Yes		s__Eubacterium_hallii	irAE_No	irAE_Yes	0.342868	0.825614	0.679517
s__Bacteroides_salyersiae	irAE_No	irAE_Yes	0.273622	0.617654	0.659281	0.829835	70	21	irAE_No vs irAE_Yes		ARGSYN-PWY- L arginine biosynthesis I: via L ornithine	irAE_No	irAE_Yes	0.555981	0.371671	0.139674	0.300856	70	70	irAE_No vs irAE_Yes		s__Ruminococcus_bromii	irAE_No	irAE_Yes	0.447887	0.993375	0.653853	0.854268	62	24	irAE_No vs irAE_Yes		PWY-7199: pyrimidine deoxyribonucleosides salvage	irAE_No	irAE_Yes	0.500633	0.484383	0.305871	0.528936	62	61	irAE_No vs irAE_Yes		s__Megasphaera_unclassified	irAE_No	irAE_Yes	0.272754	0.645136	0.674071
s__Burkholderiales_bacterium_1_1_47	irAE_No	irAE_No	-0.322425	0.736135	0.662886	0.829835	70	37	irAE_No vs irAE_Yes		PWY66 367: ketogenesis	irAE_No	irAE_Yes	0.879721	0.588274	0.139796	0.300856	70	21	irAE_No vs irAE_Yes		s__Bilophila_unclassified	irAE_No	irAE_Yes	0.405305	0.899243	0.653965	0.854268	62	46	irAE_No vs irAE_Yes		PEPTIDOGLYCANSYN-PWY- peptidoglycan biosynthesis I: meso diaminopimelate containing	irAE_No	irAE_Yes	0.15142	0.147022	0.307557	0.531044	62	62	irAE_No vs irAE_Yes		s__Parasutterella_excrementihominis	irAE_No	irAE_Yes	0.365326	0.873499	0.677377
s__Clostridium_ramosum	irAE_No	irAE_No	-0.163881	0.394133	0.678968	0.841537	70	15	irAE_No vs irAE_Yes		PWY-7400: L arginine biosynthesis IV: archaebacteria	irAE_No	irAE_Yes	0.530648	0.356747	0.141881	0.30362	70	70	irAE_No vs irAE_Yes		s__Klebsiella_unclassified	irAE_No	irAE_No	-0.147872	0.323496	0.649395	0.854268	62	8	irAE_No vs irAE_Yes		PWY-7234: inosine 5 phosphate biosynthesis III	irAE_No	irAE_Yes	0.361935	0.351973	0.308308	0.531862	62	62	irAE_No vs irAE_Yes		s__Anaerostipes_hadrus	irAE_No	irAE_No	-0.23874	0.620609	0.701927
s__Ruminococcus_gnavus	irAE_No	irAE_No	-0.433863	1.067	0.685664	0.848671	70	38	irAE_No vs irAE_Yes		X3 HYDROXYPHENYLACETATE DEGRADATION-PWY- 4 hydroxyphenylacetate degradation	irAE_No	irAE_Yes	1.36667	0.935874	0.149174	0.313555	70	46	irAE_No vs irAE_Yes		s__Paraprevotella_unclassified	irAE_No	irAE_Yes	0.367717	0.82225	0.656481	0.855186	62	22	irAE_No vs irAE_Yes		PWY-5097: L lysine biosynthesis VI	irAE_No	irAE_Yes	0.176929	0.172753	0.310237	0.532283	62	62	irAE_No vs irAE_Yes		s__Actinomyces_massiliensis	irAE_No	irAE_No	-0.0742746	0.208189	0.722608
s__Bifidobacterium_bifidum	irAE_No	irAE_No	-0.287421	0.728577	0.694547	0.849338	70	15	irAE_No vs irAE_Yes		PWY-5177: glutaryl CoA degradation	irAE_No	irAE_Yes	0.580523	0.397443	0.149082	0.313555	70	69	irAE_No vs irAE_Yes		s__Alistipes_shahii	irAE_No	irAE_Yes	0.512863	1.15525	0.658827	0.855466	62	37	irAE_No vs irAE_Yes		PWY-7115: C4 photosynthetic carbon assimilation cycle: NAD ME type	irAE_No	irAE_No	-1.10475	1.08115	0.311334	0.532283	62	46	irAE_No vs irAE_Yes		s__Bacteroides_uniformis	irAE_No	irAE_Yes	0.362741	1.04977	0.730982
s__Bacteroides_eggerthii	irAE_No	irAE_No	-0.315798	0.796661	0.693148	0.849338	70	15	irAE_No vs irAE_Yes		PWY0 1298: superpathway of pyrimidine deoxyribonucleosides degradation	irAE_No	irAE_Yes	0.740974	0.507972	0.149618	0.313907	70	70	irAE_No vs irAE_Yes		s__Eggerthella_lenta	irAE_No	irAE_Yes	0.21602	0.495885	0.664813	0.858366	62	13	irAE_No vs irAE_Yes		PWY-7117: C4 photosynthetic carbon assimilation cycle: PEPCK type	irAE_No	irAE_No	-1.08848	1.06166	0.309728	0.532283	62	47	irAE_No vs irAE_Yes		s__Granulicatella_unclassified	irAE_No	irAE_Yes	0.0960098	0.26272	0.716156
s__Lachnospiraceae_bacterium_8_1_57FAA	irAE_No	irAE_Yes	0.203827	0.507083	0.689074	0.849338	70	17	irAE_No vs irAE_Yes		COBALSYN-PWY- adenosylcobalamin salvage from cobinamide I	irAE_No	irAE_Yes	0.533791	0.367064	0.15085	0.315908	70	70	irAE_No vs irAE_Yes		s__Lactobacillus_oris	irAE_No	irAE_Yes	0.1294	0.296959	0.664724	0.858366	62	7	irAE_No vs irAE_Yes		PWY-7446: sulfoglycolysis	irAE_No	irAE_Yes	1.64923	1.61451	0.311489	0.532283	62	44	irAE_No vs irAE_Yes		s__Lactobacillus_reuteri	irAE_No	irAE_No	-0.289337	0.805197	0.720695
s__Subdoligranulum_sp_4_3_54A2FAA	irAE_No	irAE_Yes	0.0829799	0.222149	0.710006	0.856345	70	9	irAE_No vs irAE_Yes		PWY-5103: L isoleucine biosynthesis III	irAE_No	irAE_Yes	0.357033	0.246317	0.152161	0.317774	70	70	irAE_No vs irAE_Yes		s__Bacteroides_fragilis	irAE_No	irAE_Yes	0.529707	1.2388	0.670614	0.861229	62	32	irAE_No vs irAE_Yes		ECASYN-PWY- enterobacterial common antigen biosynthesis	irAE_No	irAE_Yes	1.36632	1.34496	0.314134	0.533642	62	47	irAE_No vs irAE_Yes		s__Lachnospiraceae_bacterium_1_1_57FAA	irAE_No	irAE_No	-0.310947	0.898238	0.730509
s__Streptococcus_anginosus	irAE_No	irAE_Yes	0.187846	0.536943	0.727622	0.866804	70	32	irAE_No vs irAE_Yes		AST-PWY- L arginine degradation II: AST pathway	irAE_No	irAE_Yes	1.37713	0.951873	0.152922	0.317899	70	54	irAE_No vs irAE_Yes		s__Lachnospiraceae_bacterium_3_1_46FAA	irAE_No	irAE_Yes	0.348121	0.816437	0.671487	0.861229	62	30	irAE_No vs irAE_Yes		PWY0 1277: 3 phenylpropanoate and 3: 3 hydroxyphenyl propanoate degradation	irAE_No	irAE_Yes	1.25385	1.23908	0.31601	0.534678	62	48	irAE_No vs irAE_Yes		s__Lachnospiraceae_bacterium_3_1_57FAA_CT1	irAE_No	irAE_No	-0.11501	0.319298	0.720054
s__Bacteroides_stercoris	irAE_No	irAE_Yes	0.414185	1.21675	0.734686	0.868793	70	39	irAE_No vs irAE_Yes		PWY-6731: starch degradation III	irAE_No	irAE_Yes	1.08682	0.750876	0.15274	0.317899	70	38	irAE_No vs irAE_Yes		s__Lachnospiraceae_bacterium_5_1_63FAA	irAE_No	irAE_Yes	0.245091	0.575939	0.672096	0.861229	62	35	irAE_No vs irAE_Yes		ORNDEG-PWY- superpathway of ornithine degradation	irAE_No	irAE_Yes	1.17467	1.16492	0.317693	0.536726	62	45	irAE_No vs irAE_Yes		s__Actinomyces_viscosus	irAE_No	irAE_Yes	0.0763565	0.229757	0.740877
s__Clostridium_asparagiforme	irAE_No	irAE_No	-0.176439	0.514299	0.73269	0.868793	70	40	irAE_No vs irAE_Yes		OANTIGEN-PWY- O antigen building blocks biosynthesis: E: coli	irAE_No	irAE_Yes	0.468031	0.324148	0.153727	0.318768	70	70	irAE_No vs irAE_Yes		s__Enterobacter_cloacae	irAE_No	irAE_No	-0.255965	0.606878	0.674834	0.86257	62	15	irAE_No vs irAE_Yes		ARGSYN-PWY- L arginine biosynthesis I: via L ornithine	irAE_No	irAE_Yes	0.489814	0.487386	0.319307	0.538253	62	62	irAE_No vs irAE_Yes		s__Bacteroides_thetaiotaomicron	irAE_No	irAE_No	-0.325614	0.994795	0.744648
s__Actinomyces_graevenitzii	irAE_No	irAE_No	-0.0616527	0.192214	0.74946	0.874233	70	9	irAE_No vs irAE_Yes		GLYCOGENSYNTH-PWY- glycogen biosynthesis I: from ADP D Glucose	irAE_No	irAE_Yes	0.432766	0.300058	0.154178	0.318926	70	70	irAE_No vs irAE_Yes		s__Lactobacillus_salivarius	irAE_No	irAE_No	-0.441602	1.05588	0.677407	0.863694	62	19	irAE_No vs irAE_Yes		PWY-7198: pyrimidine deoxyribonucleotides de novo biosynthesis IV	irAE_No	irAE_Yes	0.996472	0.995245	0.321099	0.54007	62	57	irAE_No vs irAE_Yes		s__Gordonibacter_pamelaeae	irAE_No	irAE_Yes	0.171188	0.529522	0.747682
s__Anaerotruncus_colihominis	irAE_No	irAE_No	-0.174549	0.546302	0.750396	0.874233	70	30	irAE_No vs irAE_Yes		REDCITCYC: TCA cycle VIII: helicobacter	irAE_No	irAE_Yes	1.09445	0.765556	0.157766	0.324107	70	65	irAE_No vs irAE_Yes		s__Clostridium_bolteae	irAE_No	irAE_No	-0.407414	0.983287	0.680237	0.864733	62	42	irAE_No vs irAE_Yes		PWY0 1296: purine ribonucleosides degradation	irAE_No	irAE_Yes	0.282931	0.285677	0.326322	0.54623	62	62	irAE_No vs irAE_Yes		s__Clostridium_bolteae	irAE_No	irAE_No	-0.303977	0.947638	0.749576
s__Coprobacillus_unclassified	irAE_No	irAE_No	-0.173507	0.534847	0.746707	0.874233	70	21	irAE_No vs irAE_Yes		P42-PWY- incomplete reductive TCA cycle	irAE_No	irAE_Yes	0.469182	0.329819	0.159801	0.326231	70	70	irAE_No vs irAE_Yes		s__Bacteroides_coprocola	irAE_No	irAE_No	-0.381846	0.942966	0.687091	0.868443	62	16	irAE_No vs irAE_Yes		PWY0 1061: superpathway of L alanine biosynthesis	irAE_No	irAE_Yes	0.996615	1.0091	0.32766	0.547286	62	60	irAE_No vs irAE_Yes		s__Megasphaera_elsdenii	irAE_No	irAE_Yes	0.136102	0.42434	0.749603
s__Neisseria_unclassified	irAE_No	irAE_Yes	0.073647	0.223481	0.742836	0.874233	70	8	irAE_No vs irAE_Yes		PWY-6123: inosine 5 phosphate biosynthesis I	irAE_No	irAE_Yes	0.286469	0.201381	0.159807	0.326231	70	70	irAE_No vs irAE_Yes		s__Holdemania_unclassified	irAE_No	irAE_No	-0.0978235	0.240912	0.686277	0.868443	62	11	irAE_No vs irAE_Yes		GOLPDLCAT-PWY- superpathway of glycerol degradation to 1 3 propanediol	irAE_No	irAE_Yes	0.616669	0.626527	0.329295	0.547536	62	62	irAE_No vs irAE_Yes		s__Eubacterium_siraeum	irAE_No	irAE_Yes	0.194571	0.631882	0.759283
s__Bacteroides_faecis	irAE_No	irAE_Yes	0.199314	0.631595	0.753369	0.876259	70	18	irAE_No vs irAE_Yes		ANAGLYCOLYSIS-PWY- glycolysis III: from glucose	irAE_No	irAE_Yes	0.223675	0.157347	0.160091	0.326446	70	70	irAE_No vs irAE_Yes		s__Lactobacillus_gasseri	irAE_No	irAE_Yes	0.285	0.73706	0.700492	0.873714	62	11	irAE_No vs irAE_Yes		PWY-6151: S adenosyl L methionine cycle I	irAE_No	irAE_Yes	0.221244	0.224399	0.32848	0.547536	62	62	irAE_No vs irAE_Yes		s__Pyramidobacter_piscolens	irAE_No	irAE_Yes	0.209149	0.672704	0.757025
s__Dialister_invisus	irAE_No	irAE_Yes	0.246947	0.801335	0.75897	0.878619	70	22	irAE_No vs irAE_Yes		PWY-6282: palmitoleate biosynthesis I: from: 5Z: dodec 5 enoate	irAE_No	irAE_Yes	0.703376	0.49493	0.160201	0.326446	70	69	irAE_No vs irAE_Yes		s__Megamonas_funiformis	irAE_No	irAE_Yes	0.213173	0.551382	0.700532	0.873714	62	11	irAE_No vs irAE_Yes		PWY-6387: UDP N acetylmuramoyl pentapeptide biosynthesis I: meso diaminopimelate containing	irAE_No	irAE_Yes	0.150537	0.152822	0.328916	0.547536	62	62	irAE_No vs irAE_Yes		s__Parabacteroides_goldsteinii	irAE_No	irAE_No	-0.222343	0.788422	0.778975
s__Oscillibacter_unclassified	irAE_No	irAE_Yes	0.236203	0.784388	0.764306	0.879573	70	47	irAE_No vs irAE_Yes		P164-PWY- purine nucleobases degradation I: anaerobic	irAE_No	irAE_Yes	0.581905	0.412538	0.163296	0.330675	70	66	irAE_No vs irAE_Yes		s__Megamonas_unclassified	irAE_No	irAE_No	-0.380489	0.990644	0.702398	0.873714	62	16	irAE_No vs irAE_Yes		HISTSYN-PWY- L histidine biosynthesis	irAE_No	irAE_Yes	0.286827	0.294127	0.33374	0.552764	62	62	irAE_No vs irAE_Yes		s__Ruminococcus_bromii	irAE_No	irAE_No	-0.323367	1.14068	0.777849
s__Desulfovibrio_piger	irAE_No	irAE_No	-0.112663	0.376088	0.765494	0.879573	70	10	irAE_No vs irAE_Yes		CITRULBIO-PWY- L citrulline biosynthesis	irAE_No	irAE_No	-0.637612	0.453293	0.164454	0.331717	70	68	irAE_No vs irAE_Yes		s__Paraprevotella_clara	irAE_No	irAE_No	-0.29826	0.802123	0.711442	0.876414	62	21	irAE_No vs irAE_Yes		OANTIGEN-PWY- O antigen building blocks biosynthesis: E: coli	irAE_No	irAE_Yes	0.396556	0.406862	0.333992	0.552764	62	62	irAE_No vs irAE_Yes		s__Bilophila_unclassified	irAE_No	irAE_No	-0.23995	0.861798	0.781708
s__Alistipes_sp_AP11	irAE_No	irAE_Yes	0.0845532	0.309016	0.785271	0.897453	70	14	irAE_No vs irAE_Yes		PWY-5690: TCA cycle II: plants and fungi	irAE_No	irAE_Yes	0.464759	0.330595	0.164688	0.331717	70	70	irAE_No vs irAE_Yes		s__Lachnospiraceae_bacterium_2_1_58FAA	irAE_No	irAE_No	-0.34382	0.921339	0.710453	0.876414	62	24	irAE_No vs irAE_Yes		PWY66 409: superpathway of purine nucleotide salvage	irAE_No	irAE_Yes	0.521777	0.537653	0.33606	0.55417	62	62	irAE_No vs irAE_Yes		s__Lachnospiraceae_bacterium_1_4_56FAA	irAE_No	irAE_No	-0.14162	0.517213	0.785235
s__Streptococcus_salivarius	irAE_No	irAE_No	-0.185861	0.716708	0.796229	0.907584	70	48	irAE_No vs irAE_Yes		PWY-5723: Rubisco shunt	irAE_No	irAE_Yes	1.32355	0.949704	0.168321	0.336844	70	63	irAE_No vs irAE_Yes		s__Granulicatella_unclassified	irAE_No	irAE_Yes	0.100236	0.276159	0.718023	0.878505	62	14	irAE_No vs irAE_Yes		HEXITOLDEGSUPER-PWY- superpathway of hexitol degradation: bacteria	irAE_No	irAE_Yes	0.525439	0.543615	0.337992	0.555484	62	62	irAE_No vs irAE_Yes		s__Megasphaera_micronuciformis	irAE_No	irAE_Yes	0.231496	0.867501	0.790562
s__Clostridium_leptum	irAE_No	irAE_Yes	0.148435	0.57456	0.796982	0.907584	70	32	irAE_No vs irAE_Yes		ALL CHORISMATE-PWY- superpathway of chorismate metabolism	irAE_No	irAE_Yes	0.951394	0.684977	0.169741	0.33724	70	20	irAE_No vs irAE_Yes		s__Ruminococcus_lactaris	irAE_No	irAE_Yes	0.386293	1.05908	0.716702	0.878505	62	28	irAE_No vs irAE_Yes		HCAMHPDEG-PWY- 3 phenylpropanoate and 3: 3 hydroxyphenyl propanoate degradation to 2 oxopent 4 enoate	irAE_No	irAE_Yes	1.26795	1.32425	0.34251	0.560138	62	48	irAE_No vs irAE_Yes		s__Fusobacterium_nucleatum	irAE_No	irAE_Yes	0.124046	0.486106	0.799517
s__Bilophila_wadsworthia	irAE_No	irAE_No	-0.114763	0.503002	0.820264	0.921392	70	36	irAE_No vs irAE_Yes		ASPASN-PWY- superpathway of L aspartate and L asparagine biosynthesis	irAE_No	irAE_Yes	0.354219	0.254891	0.169515	0.33724	70	70	irAE_No vs irAE_Yes		s__Alloscardovia_omnicolens	irAE_No	irAE_No	-0.126389	0.369043	0.733297	0.883379	62	8	irAE_No vs irAE_Yes		PWY-6690: cinnamate and 3 hydroxycinnamate degradation to 2 oxopent 4 enoate	irAE_No	irAE_Yes	1.26795	1.32425	0.34251	0.560138	62	48	irAE_No vs irAE_Yes		s__Bacteroides_salyersiae	irAE_No	irAE_No	-0.14504	0.659256	0.826667
s__Parabacteroides_unclassified	irAE_No	irAE_No	-0.230163	1.02735	0.823456	0.92287	70	31	irAE_No vs irAE_Yes		DAPLYSINESYN-PWY- L lysine biosynthesis I	irAE_No	irAE_Yes	0.430623	0.30982	0.169447	0.33724	70	70	irAE_No vs irAE_Yes		s__Clostridium_asparagiforme	irAE_No	irAE_No	-0.224666	0.656064	0.733322	0.883379	62	35	irAE_No vs irAE_Yes		GLUTORN-PWY- L ornithine biosynthesis	irAE_No	irAE_Yes	0.682532	0.713484	0.342946	0.560244	62	62	irAE_No vs irAE_Yes		s__Coprococcus_catus	irAE_No	irAE_No	-0.167716	0.775135	0.829486
s__Rothia_mucilaginosa	irAE_No	irAE_Yes	0.073093	0.33126	0.826077	0.923705	70	18	irAE_No vs irAE_Yes		FASYN ELONG-PWY- fatty acid elongation: : saturated	irAE_No	irAE_Yes	0.687928	0.496045	0.170383	0.337787	70	69	irAE_No vs irAE_Yes		s__Roseburia_inulinivorans	irAE_No	irAE_Yes	0.329036	0.960331	0.733185	0.883379	62	47	irAE_No vs irAE_Yes		ALLANTOINDEG-PWY- superpathway of allantoin degradation in yeast	irAE_No	irAE_Yes	0.933068	0.978359	0.344405	0.561248	62	27	irAE_No vs irAE_Yes		s__Parabacteroides_johnsonii	irAE_No	irAE_Yes	0.115677	0.598385	0.847411
s__Lachnospiraceae_bacterium_5_1_63FAA	irAE_No	irAE_Yes	0.0970805	0.464345	0.835068	0.927747	70	39	irAE_No vs irAE_Yes		PWY-7388: octanoyl: acyl carrier protein: biosynthesis: mitochondria: yeast	irAE_No	irAE_Yes	0.721625	0.524457	0.17371	0.341991	70	69	irAE_No vs irAE_Yes		s__Gordonibacter_pamelaeae	irAE_No	irAE_Yes	0.176331	0.518097	0.734894	0.883952	62	22	irAE_No vs irAE_Yes		P164-PWY- purine nucleobases degradation I: anaerobic	irAE_No	irAE_Yes	0.504917	0.534855	0.349285	0.567339	62	59	irAE_No vs irAE_Yes		s__Ruminococcus_gnavus	irAE_No	irAE_Yes	0.255929	1.31995	0.846962
s__Clostridium_bartlettii	irAE_No	irAE_No	-0.101676	0.479314	0.832691	0.927747	70	22	irAE_No vs irAE_Yes		GLUTORN-PWY- L ornithine biosynthesis	irAE_No	irAE_Yes	0.750842	0.54837	0.175791	0.345189	70	70	irAE_No vs irAE_Yes		s__Bacteroidales_bacterium_ph8	irAE_No	irAE_Yes	0.302683	0.954129	0.752266	0.890153	62	24	irAE_No vs irAE_Yes		ARGSYNBSUB-PWY- L arginine biosynthesis II: acetyl cycle	irAE_No	irAE_Yes	0.609885	0.653814	0.354995	0.570325	62	62	irAE_No vs irAE_Yes		s__Clostridium_citroniae	irAE_No	irAE_No	-0.0814596	0.475045	0.864466
s__Bacteroides_fragilis	irAE_No	irAE_Yes	0.184591	0.98451	0.851875	0.937634	70	38	irAE_No vs irAE_Yes		PWY-7664: oleate biosynthesis IV: anaerobic	irAE_No	irAE_Yes	0.691813	0.506124	0.176519	0.345722	70	69	irAE_No vs irAE_Yes		s__Bifidobacterium_bifidum	irAE_No	irAE_Yes	0.303069	0.995216	0.761876	0.892209	62	15	irAE_No vs irAE_Yes		P562-PWY- myo inositol degradation I	irAE_No	irAE_No	-0.68935	0.736142	0.353142	0.570325	62	14	irAE_No vs irAE_Yes		s__Clostridium_ramosum	irAE_No	irAE_Yes	0.0738326	0.429503	0.864134
s__Bacteroides_dorei	irAE_No	irAE_No	-0.215858	1.18679	0.856258	0.939306	70	32	irAE_No vs irAE_Yes		HSERMETANA-PWY- L methionine biosynthesis III	irAE_No	irAE_Yes	0.395448	0.29097	0.178971	0.349017	70	70	irAE_No vs irAE_Yes		s__Veillonella_dispar	irAE_No	irAE_No	-0.196116	0.687537	0.776528	0.898332	62	27	irAE_No vs irAE_Yes		PWY-6285: superpathway of fatty acids biosynthesis: E: coli	irAE_No	irAE_Yes	0.723556	0.775251	0.354735	0.570325	62	50	irAE_No vs irAE_Yes		s__Alistipes_sp_AP11	irAE_No	irAE_No	-0.0564865	0.344981	0.870527
s__Anaerotruncus_unclassified	irAE_No	irAE_No	-0.0560628	0.342626	0.870549	0.948638	70	19	irAE_No vs irAE_Yes		COLANSYN-PWY- colanic acid building blocks biosynthesis	irAE_No	irAE_Yes	0.412071	0.303458	0.179333	0.34924	70	69	irAE_No vs irAE_Yes		s__Clostridium_bartlettii	irAE_No	irAE_No	-0.1762	0.621505	0.777854	0.898541	62	19	irAE_No vs irAE_Yes		PWY-7187: pyrimidine deoxyribonucleotides de novo biosynthesis II	irAE_No	irAE_Yes	0.221315	0.237451	0.355387	0.570325	62	62	irAE_No vs irAE_Yes		s__Lactobacillus_gasseri	irAE_No	irAE_No	-0.112998	0.674946	0.867644
s__Actinomyces_odontolyticus	irAE_No	irAE_No	-0.0408189	0.25221	0.871946	0.94911	70	19	irAE_No vs irAE_Yes		FASYN INITIAL-PWY- superpathway of fatty acid biosynthesis initiation: E: coli	irAE_No	irAE_Yes	0.702792	0.522062	0.183067	0.353705	70	69	irAE_No vs irAE_Yes		s__Ruminococcus_obeum	irAE_No	irAE_Yes	0.203229	0.755537	0.788947	0.905392	62	54	irAE_No vs irAE_Yes		PWY-7392: taxadiene biosynthesis: engineered	irAE_No	irAE_Yes	0.987332	1.05993	0.355665	0.570368	62	49	irAE_No vs irAE_Yes		s__Bacteroidales_bacterium_ph8	irAE_No	irAE_Yes	0.126366	0.915002	0.890653
s__Lachnospiraceae_bacterium_1_4_56FAA	irAE_No	irAE_Yes	0.0628142	0.443166	0.887738	0.956707	70	12	irAE_No vs irAE_Yes		HCAMHPDEG-PWY- 3 phenylpropanoate and 3: 3 hydroxyphenyl propanoate degradation to 2 oxopent 4 enoate	irAE_No	irAE_Yes	1.34422	0.996631	0.182241	0.353705	70	56	irAE_No vs irAE_Yes		s__Pyramidobacter_piscolens	irAE_No	irAE_No	-0.173758	0.666518	0.795302	0.909426	62	15	irAE_No vs irAE_Yes		NONMEVIPP-PWY- methylerythritol phosphate pathway I	irAE_No	irAE_Yes	0.140853	0.152669	0.360243	0.572863	62	62	irAE_No vs irAE_Yes		s__Collinsella_aerofaciens	irAE_No	irAE_Yes	0.145332	1.07147	0.892594
s__Lachnospiraceae_bacterium_2_1_58FAA	irAE_No	irAE_No	-0.102742	0.748979	0.891329	0.956707	70	27	irAE_No vs irAE_Yes		PWY-6690: cinnamate and 3 hydroxycinnamate degradation to 2 oxopent 4 enoate	irAE_No	irAE_Yes	1.34422	0.996631	0.182241	0.353705	70	56	irAE_No vs irAE_Yes		s__Dialister_invisus	irAE_No	irAE_Yes	0.263339	1.025	0.798201	0.911719	62	21	irAE_No vs irAE_Yes		PWY-6386: UDP N acetylmuramoyl pentapeptide biosynthesis II: lysine containing	irAE_No	irAE_Yes	0.136271	0.147636	0.360029	0.572863	62	62	irAE_No vs irAE_Yes		s__Streptococcus_australis	irAE_No	irAE_Yes	0.0376463	0.291999	0.897878
s__Bacteroides_vulgatus	irAE_No	irAE_No	-0.118241	0.907898	0.896795	0.958139	70	57	irAE_No vs irAE_Yes		PWY-6803: phosphatidylcholine acyl editing	irAE_No	irAE_Yes	1.45636	1.0819	0.18309	0.353705	70	62	irAE_No vs irAE_Yes		s__Actinomyces_odontolyticus	irAE_No	irAE_Yes	0.0763254	0.309416	0.806078	0.912541	62	18	irAE_No vs irAE_Yes		PWY-6630: superpathway of L tyrosine biosynthesis	irAE_No	irAE_Yes	1.05093	1.13996	0.360608	0.573042	62	54	irAE_No vs irAE_Yes		s__Peptostreptococcaceae_noname_unclassified	irAE_No	irAE_Yes	0.0479035	0.371229	0.897788
s__Bifidobacterium_longum	irAE_No	irAE_No	-0.104865	0.82915	0.899761	0.958302	70	54	irAE_No vs irAE_Yes		GLYCOL GLYOXDEG-PWY- superpathway of glycol metabolism and degradation	irAE_No	irAE_Yes	1.4097	1.04965	0.184084	0.355321	70	58	irAE_No vs irAE_Yes		s__Prevotella_buccae	irAE_No	irAE_No	-0.163887	0.652724	0.802687	0.912541	62	7	irAE_No vs irAE_Yes		PWY-922: mevalonate pathway I	irAE_No	irAE_Yes	0.751162	0.817015	0.361902	0.574557	62	42	irAE_No vs irAE_Yes		s__Eubacterium_ventriosum	irAE_No	irAE_Yes	0.0963067	0.8092	0.90569
s__Eggerthella_lenta	irAE_No	irAE_Yes	0.0455988	0.375361	0.903698	0.959265	70	15	irAE_No vs irAE_Yes		PWY-4242: pantothenate and coenzyme A biosynthesis III	irAE_No	irAE_Yes	0.42234	0.316939	0.187477	0.359423	70	70	irAE_No vs irAE_Yes		s__Alistipes_putredinis	irAE_No	irAE_No	-0.373354	1.49535	0.803767	0.912541	62	37	irAE_No vs irAE_Yes		PWY-6612: superpathway of tetrahydrofolate biosynthesis	irAE_No	irAE_Yes	0.798706	0.876368	0.366071	0.577702	62	60	irAE_No vs irAE_Yes		s__Holdemania_unclassified	irAE_No	irAE_Yes	0.0284387	0.234423	0.903877
s__Granulicatella_unclassified	irAE_No	irAE_No	-0.0239376	0.212182	0.910535	0.96073	70	15	irAE_No vs irAE_Yes		GLCMANNANAUT-PWY- superpathway of N acetylglucosamine: N acetylmannosamine and N acetylneuraminate degradation	irAE_No	irAE_Yes	0.53872	0.406621	0.19	0.363032	70	70	irAE_No vs irAE_Yes		s__Enterococcus_faecalis	irAE_No	irAE_Yes	0.142114	0.625279	0.821049	0.916269	62	9	irAE_No vs irAE_Yes		PWY-7400: L arginine biosynthesis IV: archaebacteria	irAE_No	irAE_Yes	0.421114	0.463809	0.367868	0.579315	62	62	irAE_No vs irAE_Yes		s__Actinomyces_odontolyticus	irAE_No	irAE_No	-0.0309495	0.333649	0.926425
s__Roseburia_hominis	irAE_No	irAE_Yes	0.109014	0.940842	0.908125	0.96073	70	46	irAE_No vs irAE_Yes		ANAEROFRUCAT-PWY- homolactic fermentation	irAE_No	irAE_Yes	0.266279	0.201152	0.190363	0.363051	70	70	irAE_No vs irAE_Yes		s__Sutterella_wadsworthensis	irAE_No	irAE_Yes	0.35314	1.5307	0.8184	0.916269	62	20	irAE_No vs irAE_Yes		ARG POLYAMINE SYN: superpathway of arginine and polyamine biosynthesis	irAE_No	irAE_Yes	0.404738	0.446253	0.36838	0.579399	62	61	irAE_No vs irAE_Yes		s__Bifidobacterium_adolescentis	irAE_No	irAE_Yes	0.103822	1.03159	0.920193
s__Ruminococcus_sp_JC304	irAE_No	irAE_No	-0.0242414	0.315406	0.93898	0.975879	70	8	irAE_No vs irAE_Yes		HEXITOLDEGSUPER-PWY- superpathway of hexitol degradation: bacteria	irAE_No	irAE_Yes	0.520162	0.394306	0.191883	0.36411	70	70	irAE_No vs irAE_Yes		s__Lactobacillus_mucosae	irAE_No	irAE_No	-0.196436	0.917055	0.831181	0.923893	62	14	irAE_No vs irAE_Yes		SO4ASSIM-PWY- sulfate reduction I: assimilatory	irAE_No	irAE_Yes	0.766681	0.845866	0.368685	0.579399	62	61	irAE_No vs irAE_Yes		s__Bacteroides_intestinalis	irAE_No	irAE_No	-0.0869899	0.9402	0.926613
s__Parasutterella_excrementihominis	irAE_No	irAE_Yes	0.0526799	0.754729	0.944574	0.97838	70	38	irAE_No vs irAE_Yes		PWY-4041: gamma: glutamyl cycle	irAE_No	irAE_Yes	1.34837	1.02545	0.193309	0.365781	70	61	irAE_No vs irAE_Yes		s__Roseburia_intestinalis	irAE_No	irAE_Yes	0.171978	0.893354	0.848053	0.931124	62	30	irAE_No vs irAE_Yes		ARGDEG-PWY- superpathway of L arginine: putrescine: and 4 aminobutanoate degradation	irAE_No	irAE_Yes	1.11456	1.23175	0.369487	0.579857	62	43	irAE_No vs irAE_Yes		s__Bacteroides_xylanisolvens	irAE_No	irAE_No	-0.104452	0.936459	0.911588
s__Bacteroides_finegoldii	irAE_No	irAE_Yes	0.0506472	0.827538	0.951392	0.980019	70	24	irAE_No vs irAE_Yes		PWY-7269: NAD NADP NADH NADPH mitochondrial interconversion: yeast	irAE_No	irAE_Yes	1.24914	0.950047	0.193339	0.365781	70	59	irAE_No vs irAE_Yes		s__Faecalibacterium_prausnitzii	irAE_No	irAE_Yes	0.225493	1.15972	0.84655	0.931124	62	55	irAE_No vs irAE_Yes		ORNARGDEG-PWY- superpathway of L arginine and L ornithine degradation	irAE_No	irAE_Yes	1.11456	1.23175	0.369487	0.579857	62	43	irAE_No vs irAE_Yes		s__Parabacteroides_merdae	irAE_No	irAE_No	-0.0965037	1.09879	0.930327
s__Coprococcus_comes	irAE_No	irAE_Yes	0.045562	0.740836	0.951155	0.980019	70	48	irAE_No vs irAE_Yes		PWY-7560: methylerythritol phosphate pathway II	irAE_No	irAE_Yes	0.487966	0.372848	0.195372	0.368025	70	70	irAE_No vs irAE_Yes		s__Streptococcus_mutans	irAE_No	irAE_No	-0.0883184	0.501928	0.860973	0.935242	62	8	irAE_No vs irAE_Yes		BRANCHED CHAIN AA SYN-PWY- superpathway of branched amino acid biosynthesis	irAE_No	irAE_Yes	0.27055	0.299473	0.370244	0.580245	62	62	irAE_No vs irAE_Yes		s__Coprococcus_sp_ART55_1	irAE_No	irAE_Yes	0.0577546	0.557355	0.917839
s__Dorea_formicigenerans	irAE_No	irAE_Yes	0.041643	0.690952	0.952132	0.980019	70	47	irAE_No vs irAE_Yes		PWY-6471: peptidoglycan biosynthesis IV: Enterococcus faecium	irAE_No	irAE_No	-1.32702	1.01491	0.195785	0.368232	70	53	irAE_No vs irAE_Yes		s__Bacteroides_uniformis	irAE_No	irAE_No	-0.167986	1.1234	0.88168	0.947658	62	53	irAE_No vs irAE_Yes		FOLSYN-PWY- superpathway of tetrahydrofolate biosynthesis and salvage	irAE_No	irAE_Yes	0.765175	0.851196	0.372603	0.581936	62	60	irAE_No vs irAE_Yes		s__Roseburia_hominis	irAE_No	irAE_Yes	0.0922857	1.04419	0.92989
s__Roseburia_inulinivorans	irAE_No	irAE_Yes	0.0410397	0.736971	0.955767	0.981707	70	54	irAE_No vs irAE_Yes		PWY-6270: isoprene biosynthesis I	irAE_No	irAE_Yes	0.471923	0.363027	0.198348	0.371166	70	70	irAE_No vs irAE_Yes		s__Streptococcus_australis	irAE_No	irAE_Yes	0.0396432	0.287096	0.890679	0.950873	62	11	irAE_No vs irAE_Yes		PWY-6549: L glutamine biosynthesis III	irAE_No	irAE_Yes	0.801219	0.891131	0.372517	0.581936	62	49	irAE_No vs irAE_Yes		s__Fusobacterium_periodonticum	irAE_No	irAE_Yes	0.0294618	0.329876	0.929153
s__Bifidobacterium_pseudocatenulatum	irAE_No	irAE_Yes	0.037402	0.850851	0.965077	0.985533	70	28	irAE_No vs irAE_Yes		PWY-5100: pyruvate fermentation to acetate and lactate II	irAE_No	irAE_Yes	0.32797	0.252698	0.199063	0.372197	70	69	irAE_No vs irAE_Yes		s__Coprobacillus_unclassified	irAE_No	irAE_Yes	0.0942831	0.703525	0.89388	0.952724	62	18	irAE_No vs irAE_Yes		PWY-5173: superpathway of acetyl CoA biosynthesis	irAE_No	irAE_Yes	0.982312	1.09363	0.372989	0.58214	62	58	irAE_No vs irAE_Yes		s__Burkholderiales_bacterium_1_1_47	irAE_No	irAE_Yes	0.0873362	0.881778	0.921456
s__Eubacterium_ramulus	irAE_No	irAE_Yes	0.0243663	0.592713	0.967338	0.985533	70	33	irAE_No vs irAE_Yes		PWY-5464: superpathway of cytosolic glycolysis: plants: pyruvate dehydrogenase and TCA cycle	irAE_No	irAE_Yes	0.749506	0.578951	0.200186	0.373373	70	64	irAE_No vs irAE_Yes		s__Anaerotruncus_unclassified	irAE_No	irAE_Yes	0.054804	0.43618	0.900471	0.957748	62	18	irAE_No vs irAE_Yes		COLANSYN-PWY- colanic acid building blocks biosynthesis	irAE_No	irAE_No	-0.555099	0.619119	0.373842	0.583071	62	61	irAE_No vs irAE_Yes		s__Atopobium_parvulum	irAE_No	irAE_No	-0.0227583	0.276104	0.934602
s__Ruminococcus_callidus	irAE_No	irAE_No	-0.0275323	0.851963	0.974322	0.986659	70	34	irAE_No vs irAE_Yes		PWY0 1241: ADP L glycero: beta: D manno heptose biosynthesis	irAE_No	irAE_Yes	1.08708	0.843215	0.202038	0.376208	70	65	irAE_No vs irAE_Yes		s__Barnesiella_intestinihominis	irAE_No	irAE_No	-0.0917545	0.772595	0.905897	0.95901	62	23	irAE_No vs irAE_Yes		PWY-7315: dTDP N acetylthomosamine biosynthesis	irAE_No	irAE_Yes	1.22426	1.37885	0.378469	0.588269	62	50	irAE_No vs irAE_Yes		s__Bacteroides_fragilis	irAE_No	irAE_Yes	0.0867743	1.14878	0.940057
s__Odoribacter_splanchnicus	irAE_No	irAE_Yes	0.0166288	0.566874	0.976691	0.987732	70	34	irAE_No vs irAE_Yes		PWY-5840: superpathway of menaquinol 7 biosynthesis	irAE_No	irAE_Yes	0.730773	0.568523	0.203362	0.377126	70	67	irAE_No vs irAE_Yes		s__Bacteroides_dorei	irAE_No	irAE_Yes	0.124716	1.24394	0.920504	0.966955	62	30	irAE_No vs irAE_Yes		PWY-5971: palmitate biosynthesis II: bacteria and plants	irAE_No	irAE_Yes	0.608473	0.688786	0.380866	0.590381	62	57	irAE_No vs irAE_Yes		s__Alistipes_putredinis	irAE_No	irAE_Yes	0.0984281	1.38656	0.943661
s__Coprococcus_catus	irAE_No	irAE_No	-0.00667568	0.641809	0.991734	0.996799	70	40	irAE_No vs irAE_Yes		PWY0 862: 5Z: dodec 5 enoate biosynthesis	irAE_No	irAE_Yes	0.662538	0.516677	0.204434	0.378495	70	69	irAE_No vs irAE_Yes		s__Atopobium_parvulum	irAE_No	irAE_Yes	0.0251334	0.302574	0.934101	0.975213	62	12	irAE_No vs irAE_Yes		PWY-6185: 4 methylcatechol degradation: ortho cleavage	irAE_No	irAE_Yes	0.549351	0.628269	0.385709	0.595453	62	18	irAE_No vs irAE_Yes		s__Bacteroides_faecis	irAE_No	irAE_Yes	0.0478028	0.77159	0.95082
s__Barnesiella_intestinihominis	irAE_No	irAE_No	-0.00308794	0.828523	0.997038	0.999486	70	26	irAE_No vs irAE_Yes		METHGLYUT-PWY- superpathway of methylglyoxal degradation	irAE_No	irAE_Yes	1.1812	0.92324	0.205447	0.379184	70	59	irAE_No vs irAE_Yes		s__Streptococcus_mitis_oralis_pneumoniae	irAE_No	irAE_No	-0.0244462	0.368496	0.947347	0.980627	62	14	irAE_No vs irAE_Yes		POLYAMSYN-PWY- superpathway of polyamine biosynthesis I	irAE_No	irAE_Yes	0.371453	0.428779	0.390088	0.597749	62	61	irAE_No vs irAE_Yes		s__Streptococcus_mutans	irAE_No	irAE_Yes	0.0289218	0.488997	0.953047
s__Akkermansia_muciniphila	irAE_No	irAE_No	-0.00379652	1.21218	0.997511	0.999486	70	35	irAE_No vs irAE_Yes		PWY-4981: L proline biosynthesis II: from arginine	irAE_No	irAE_Yes	0.573812	0.450273	0.207215	0.381464	70	69	irAE_No vs irAE_Yes		s__Eubacterium_ventriosum	irAE_No	irAE_No	-0.0510713	0.776323	0.947787	0.980627	62	29	irAE_No vs irAE_Yes		PWY-7219: adenosine ribonucleotides de novo biosynthesis	irAE_No	irAE_Yes	0.138335	0.159941	0.390846	0.598508	62	62	irAE_No vs irAE_Yes		s__Clostridium_asparagiforme	irAE_No	irAE_No	-0.0355529	0.596622	0.952694
											ARGORNPROST-PWY- arginine: ornithine and proline interconversion	irAE_No	irAE_Yes	0.947808	0.747687	0.209587	0.384346	70	37	irAE_No vs irAE_Yes		s__Klebsiella_pneumoniae	irAE_No	irAE_No	-0.0661828	1.28218	0.959021	0.983887	62	34	irAE_No vs irAE_Yes		PWY-6545: pyrimidine deoxyribonucleotides de novo biosynthesis III	irAE_No	irAE_Yes	0.451636	0.523433	0.391975	0.599833	62	62	irAE_No vs irAE_Yes		s__Roseburia_intestinalis	irAE_No	irAE_No	-0.0566193	0.960916	0.953224
											PWY-6837: fatty acid beta oxidation V: unsaturated: odd number: di isomerase dependent	irAE_No	irAE_No	-0.815538	0.643222	0.209501	0.384346	70	14	irAE_No vs irAE_Yes		s__Eubacterium_siraeum	irAE_No	irAE_Yes	0.0239215	0.66609	0.971482	0.988933	62	10	irAE_No vs irAE_Yes		PWY-6859: all trans farnesol biosynthesis	irAE_No	irAE_Yes	1.01272	1.17788	0.393641	0.601573	62	54	irAE_No vs irAE_Yes		s__Prevotella_copri	irAE_No	irAE_No	-0.0652082	1.27604	0.959426
											PWY-7039: phosphatidate metabolism: as a signaling molecule	irAE_No	irAE_Yes	0.816808	0.64774	0.211954	0.386317	70	27	irAE_No vs irAE_Yes		s__Eubacterium_eligens	irAE_No	irAE_No	-0.0085729	0.776898	0.991236	0.99542	62	35	irAE_No vs irAE_Yes		HEME BIOSYNTHESIS II: heme biosynthesis I: aerobic	irAE_No	irAE_Yes	0.550134	0.649452	0.400625	0.608921	62	61	irAE_No vs irAE_Yes		s__Ruminococcus_lactaris	irAE_No	irAE_Yes	0.0265138	0.970865	0.97831
											PWY0 1277: 3 phenylpropanoate and 3: 3 hydroxyphenyl propanoate degradation	irAE_No	irAE_Yes	1.16374	0.922162	0.211612	0.386317	70	55	irAE_No vs irAE_Yes		s__Dorea_formicigenerans	irAE_No	irAE_Yes	0.00944035	0.883812	0.991516	0.99542	62	41	irAE_No vs irAE_Yes		PWY-5505: L glutamate and L glutamine biosynthesis	irAE_No	irAE_Yes	0.890842	1.05167	0.400626	0.608921	62	54	irAE_No vs irAE_Yes		s__Alistipes_senegalensis	irAE_No	irAE_No	-0.0102756	0.623455	0.986909
											PWY-7210: pyrimidine deoxyribonucleotides biosynthesis from CTP	irAE_No	irAE_Yes	0.957299	0.762184	0.213756	0.387991	70	64	irAE_No vs irAE_Yes		s__Klebsiella_oxytoca	irAE_No	irAE_Yes	0.00549032	0.348204	0.987477	0.99542	62	7	irAE_No vs irAE_Yes		PWY-5367: petroselinate biosynthesis	irAE_No	irAE_Yes	0.903532	1.06858	0.401472	0.609038	62	58	irAE_No vs irAE_Yes		s__Megamonas_funiformis	irAE_No	irAE_No	-0.00575456	0.351842	0.987009
											PWY-4722: creatinine degradation II	irAE_No	irAE_Yes	0.397552	0.317632	0.215339	0.389464	70	10	irAE_No vs irAE_Yes													GALACTARDEG-PWY- D galactarate degradation I	irAE_No	irAE_Yes	0.953854	1.15284	0.411587	0.614947	62	55	irAE_No vs irAE_Yes		s__Megamonas_hypermegale	irAE_No	irAE_No	-0.0153219	0.766112	0.984115
											PWY-5918: superpathay of heme biosynthesis from glutamate	irAE_No	irAE_Yes	0.697324	0.557541	0.215665	0.389471	70	67	irAE_No vs irAE_Yes													GLUCARGALACTSUPER-PWY- superpathway of D glucarate and D galactarate degradation	irAE_No	irAE_Yes	0.953854	1.15284	0.411587	0.614947	62	55	irAE_No vs irAE_Yes
											UBISYN-PWY- superpathway of ubiquinol 8 biosynthesis: prokaryotic	irAE_No	irAE_Yes	1.17959	0.943665	0.215922	0.389587	70	56	irAE_No vs irAE_Yes													NAGLIPASYN-PWY- lipid IVA biosynthesis	irAE_No	irAE_Yes	0.447564	0.539208	0.410105	0.614947	62	61	irAE_No vs irAE_Yes
											PWY-6549: L glutamine biosynthesis III	irAE_No	irAE_Yes	0.875495	0.707808	0.220711	0.396651	70	57	irAE_No vs irAE_Yes													P122-PWY- heterolactic fermentation	irAE_No	irAE_Yes	1.00999	1.21953	0.411148	0.614947	62	52	irAE_No vs irAE_Yes
											PWY-7198: pyrimidine deoxyribonucleotides de novo biosynthesis IV	irAE_No	irAE_Yes	0.95344	0.779991	0.22612	0.40286	70	64	irAE_No vs irAE_Yes													P161-PWY- acetylene degradation	irAE_No	irAE_Yes	0.607387	0.73256	0.410615	0.614947	62	62	irAE_No vs irAE_Yes
											PWY-621: sucrose degradation III: sucrose invertase	irAE_No	irAE_Yes	0.341054	0.279749	0.227335	0.403755	70	70	irAE_No vs irAE_Yes													PWY-1861: formaldehyde assimilation II: RuMP Cycle	irAE_No	irAE_Yes	0.672796	0.812655	0.411306	0.614947	62	31	irAE_No vs irAE_Yes
											CATECHOL ORTHO CLEAVAGE-PWY- catechol degradation to: beta: ketoadipate	irAE_No	irAE_No	-0.791109	0.652283	0.229722	0.406088	70	21	irAE_No vs irAE_Yes													PWY-6270: isoprene biosynthesis I	irAE_No	irAE_Yes	0.383028	0.460298	0.408934	0.614947	62	62	irAE_No vs irAE_Yes
											PWY-5138: unsaturated: even numbered fatty acid: beta: oxidation	irAE_No	irAE_Yes	1.02812	0.86382	0.238434	0.417259	70	51	irAE_No vs irAE_Yes													PWY-6385: peptidoglycan biosynthesis III: mycobacteria	irAE_No	irAE_Yes	0.1808	0.219225	0.41309	0.615978	62	62	irAE_No vs irAE_Yes
											PWY-5791: 1 4 dihydroxy 2 naphthoate biosynthesis II: plants	irAE_No	irAE_Yes	0.728683	0.613364	0.239289	0.417609	70	68	irAE_No vs irAE_Yes													PWY-7560: methylerythritol phosphate pathway II	irAE_No	irAE_Yes	0.387307	0.472738	0.41616	0.618633	62	62	irAE_No vs irAE_Yes
											PWY-5837: 1 4 dihydroxy 2 naphthoate biosynthesis I	irAE_No	irAE_Yes	0.728683	0.613364	0.239289	0.417609	70	68	irAE_No vs irAE_Yes													PWY-5723: Rubisco shunt	irAE_No	irAE_Yes	1.05245	1.29327	0.419275	0.621939	62	55	irAE_No vs irAE_Yes
											PWY-5022: 4 aminobutanoate degradation V	irAE_No	irAE_Yes	0.976338	0.824236	0.240651	0.418555	70	67	irAE_No vs irAE_Yes													PWY-7663: gondoate biosynthesis: anaerobic	irAE_No	irAE_Yes	0.247031	0.304747	0.421084	0.623327	62	62	irAE_No vs irAE_Yes
											CENTFERM-PWY- pyruvate fermentation to butanoate	irAE_No	irAE_Yes	0.624424	0.527668	0.241111	0.418779	70	59	irAE_No vs irAE_Yes													PWY-5913: TCA cycle VI: obligate autotrophs	irAE_No	irAE_Yes	0.786665	0.975243	0.423351	0.624319	62	60	irAE_No vs irAE_Yes
											PWY-6590: superpathway of Clostridium acetobutylicum acidogenic fermentation	irAE_No	irAE_Yes	0.617913	0.522416	0.241333	0.418779	70	59	irAE_No vs irAE_Yes													PWY-5910: superpathway of geranylgeranyldiphosphate biosynthesis I: via mevalonate	irAE_No	irAE_Yes	0.681299	0.848271	0.425339	0.626354	62	34	irAE_No vs irAE_Yes
											P221-PWY- octane oxidation	irAE_No	irAE_No	-0.440854	0.373491	0.242294	0.418881	70	8	irAE_No vs irAE_Yes													POLYISOPRENSYN-PWY- polyisoprenoid biosynthesis: E: coli	irAE_No	irAE_Yes	0.885587	1.11831	0.431821	0.630192	62	54	irAE_No vs irAE_Yes
											PWY-6415: L ascorbate biosynthesis V	irAE_No	irAE_Yes	0.792216	0.671195	0.242316	0.418881	70	25	irAE_No vs irAE_Yes													PWY-5417: catechol degradation III: ortho cleavage pathway	irAE_No	irAE_Yes	0.498208	0.629818	0.432322	0.630192	62	17	irAE_No vs irAE_Yes
											PWY-7328: superpathway of UDP glucose derived O antigen building blocks biosynthesis	irAE_No	irAE_Yes	0.974647	0.825091	0.24194	0.418881	70	62	irAE_No vs irAE_Yes													PWY-5431: aromatic compounds degradation via: beta: ketoadipate	irAE_No	irAE_Yes	0.498208	0.629818	0.432322	0.630192	62	17	irAE_No vs irAE_Yes
											PWY-6519: 8 amino 7 oxononanoate biosynthesis I	irAE_No	irAE_Yes	0.620959	0.533071	0.248463	0.427161	70	68	irAE_No vs irAE_Yes													PWY-6901: superpathway of glucose and xylose degradation	irAE_No	irAE_Yes	0.351317	0.449137	0.437449	0.634794	62	62	irAE_No vs irAE_Yes
											PWY-6737: starch degradation V	irAE_No	irAE_Yes	0.264716	0.227321	0.248612	0.427161	70	70	irAE_No vs irAE_Yes													DENOVOPURINE2-PWY- superpathway of purine nucleotides de novo biosynthesis II	irAE_No	irAE_Yes	0.195981	0.250964	0.438203	0.635101	62	62	irAE_No vs irAE_Yes
											PWY-6609: adenine and adenosine salvage III	irAE_No	irAE_Yes	0.250163	0.215015	0.249029	0.427553	70	70	irAE_No vs irAE_Yes													ANAGLYCOLYSIS-PWY- glycolysis III: from glucose	irAE_No	irAE_Yes	0.17069	0.21927	0.43964	0.635968	62	62	irAE_No vs irAE_Yes
											PWY-5173: superpathway of acetyl CoA biosynthesis	irAE_No	irAE_Yes	0.935712	0.808327	0.251401	0.430322	70	66	irAE_No vs irAE_Yes													P124-PWY- Bifidobacterium shunt	irAE_No	irAE_Yes	0.697681	0.900323	0.441704	0.637736	62	37	irAE_No vs irAE_Yes
											PWY-5855: ubiquinol 7 biosynthesis: prokaryotic	irAE_No	irAE_Yes	1.083	0.939943	0.253595	0.431797	70	59	irAE_No vs irAE_Yes													HSERMETANA-PWY- L methionine biosynthesis III	irAE_No	irAE_Yes	0.292824	0.385987	0.451309	0.646505	62	62	irAE_No vs irAE_Yes
											PWY-5856: ubiquinol 9 biosynthesis: prokaryotic	irAE_No	irAE_Yes	1.083	0.939943	0.253595	0.431797	70	59	irAE_No vs irAE_Yes													LACTOSECAT-PWY- lactose and galactose degradation I	irAE_No	irAE_Yes	0.671073	0.888372	0.453234	0.646505	62	61	irAE_No vs irAE_Yes
											PWY-5857: ubiquinol 10 biosynthesis: prokaryotic	irAE_No	irAE_Yes	1.083	0.939943	0.253595	0.431797	70	59	irAE_No vs irAE_Yes													PWY-5855: ubiquinol 7 biosynthesis: prokaryotic	irAE_No	irAE_Yes	1.05789	1.39999	0.453087	0.646505	62	52	irAE_No vs irAE_Yes
											PWY-6708: ubiquinol 8 biosynthesis: prokaryotic	irAE_No	irAE_Yes	1.083	0.939943	0.253595	0.431797	70	59	irAE_No vs irAE_Yes													PWY-5856: ubiquinol 9 biosynthesis: prokaryotic	irAE_No	irAE_Yes	1.05789	1.39999	0.453087	0.646505	62	52	irAE_No vs irAE_Yes
											PWY-5897: superpathway of menaquinol 11 biosynthesis	irAE_No	irAE_Yes	0.62047	0.542368	0.256951	0.435894	70	68	irAE_No vs irAE_Yes													PWY-5857: ubiquinol 10 biosynthesis: prokaryotic	irAE_No	irAE_Yes	1.05789	1.39999	0.453087	0.646505	62	52	irAE_No vs irAE_Yes
											PWY-5898: superpathway of menaquinol 12 biosynthesis	irAE_No	irAE_Yes	0.62047	0.542368	0.256951	0.435894	70	68	irAE_No vs irAE_Yes													PWY-6284: superpathway of unsaturated fatty acids biosynthesis: E: coli	irAE_No	irAE_Yes	0.569302	0.755475	0.454323	0.646505	62	57	irAE_No vs irAE_Yes
											PWY-5899: superpathway of menaquinol 13 biosynthesis	irAE_No	irAE_Yes	0.62047	0.542368	0.256951	0.435894	70	68	irAE_No vs irAE_Yes													PWY-6628: superpathway of L phenylalanine biosynthesis	irAE_No	irAE_Yes	0.55217	0.733075	0.454527	0.646505	62	60	irAE_No vs irAE_Yes
											PWY-7539: 6 hydroxymethyl dihydropterin diphosphate biosynthesis III: Chlamydia	irAE_No	irAE_Yes	0.391522	0.342382	0.257147	0.435894	70	70	irAE_No vs irAE_Yes													PWY-6708: ubiquinol 8 biosynthesis: prokaryotic	irAE_No	irAE_Yes	1.05789	1.39999	0.453087	0.646505	62	52	irAE_No vs irAE_Yes
											PYRIDOXSYN-PWY- pyridoxal 5 phosphate biosynthesis I	irAE_No	irAE_Yes	0.359439	0.316642	0.260608	0.439777	70	69	irAE_No vs irAE_Yes													PWY1G 0: mycothiol biosynthesis	irAE_No	irAE_Yes	0.200469	0.264512	0.451757	0.646505	62	13	irAE_No vs irAE_Yes
											PPGPPMET-PWY- ppGpp biosynthesis	irAE_No	irAE_Yes	0.722043	0.636828	0.26117	0.440069	70	68	irAE_No vs irAE_Yes													PWYG 321: mycolate biosynthesis	irAE_No	irAE_No	-0.495216	0.668693	0.462102	0.651173	62	60	irAE_No vs irAE_Yes
											PWY0 1586: peptidoglycan maturation: meso diaminopimelate containing	irAE_No	irAE_Yes	0.383714	0.339712	0.262958	0.44177	70	70	irAE_No vs irAE_Yes													PHOSLIPSYN-PWY- superpathway of phospholipid biosynthesis I: bacteria	irAE_No	irAE_Yes	0.257674	0.351412	0.466517	0.654757	62	61	irAE_No vs irAE_Yes
											GLUDEG I-PWY- GABA shunt	irAE_No	irAE_Yes	0.976966	0.865317	0.263168	0.441795	70	67	irAE_No vs irAE_Yes													PENTOSE P-PWY- pentose phosphate pathway	irAE_No	irAE_Yes	0.332316	0.461311	0.474346	0.662162	62	62	irAE_No vs irAE_Yes
											CALVIN-PWY- Calvin Benson Bassham cycle	irAE_No	irAE_Yes	0.231821	0.205976	0.264656	0.443931	70	70	irAE_No vs irAE_Yes													PWY0 845: superpathway of pyridoxal 5 phosphate biosynthesis and salvage	irAE_No	irAE_Yes	0.331237	0.458479	0.473067	0.662162	62	61	irAE_No vs irAE_Yes
											PWY-5861: superpathway of demethylmenaquinol 8 biosynthesis	irAE_No	irAE_Yes	1.00239	0.89141	0.265065	0.443994	70	60	irAE_No vs irAE_Yes													PYRIDOXSYN-PWY- pyridoxal 5 phosphate biosynthesis I	irAE_No	irAE_Yes	0.307622	0.429291	0.476663	0.664174	62	61	irAE_No vs irAE_Yes
											PWY0 1261: anhydromuropeptides recycling	irAE_No	irAE_Yes	0.52937	0.474138	0.268453	0.447685	70	69	irAE_No vs irAE_Yes													PWY-6629: superpathway of L tryptophan biosynthesis	irAE_No	irAE_Yes	0.929654	1.31664	0.483117	0.668727	62	48	irAE_No vs irAE_Yes
											PWY-5838: superpathway of menaquinol 8 biosynthesis I	irAE_No	irAE_Yes	0.9622	0.865688	0.270583	0.449584	70	60	irAE_No vs irAE_Yes													PWY-5088: L glutamate degradation VIII: to propanoate	irAE_No	irAE_Yes	0.431119	0.612354	0.484381	0.669594	62	19	irAE_No vs irAE_Yes
											BIOTIN BIOSYNTHESIS-PWY- biotin biosynthesis I	irAE_No	irAE_Yes	0.557446	0.51208	0.28048	0.459509	70	68	irAE_No vs irAE_Yes													P42-PWY- incomplete reductive TCA cycle	irAE_No	irAE_Yes	0.2941	0.424025	0.490858	0.676082	62	62	irAE_No vs irAE_Yes
											PWY4LZ 257: superpathway of fermentation: Chlamydomonas reinhardtii	irAE_No	irAE_Yes	0.596936	0.55278	0.284313	0.463234	70	68	irAE_No vs irAE_Yes													PWY490 3: nitrate reduction VI: assimilatory	irAE_No	irAE_Yes	0.607928	0.886437	0.495713	0.681119	62	50	irAE_No vs irAE_Yes
											PWY-4702: phytate degradation I	irAE_No	irAE_Yes	1.09242	1.01632	0.28653	0.464843	70	65	irAE_No vs irAE_Yes													FERMENTATION-PWY- mixed acid fermentation	irAE_No	irAE_Yes	0.539637	0.794424	0.499809	0.684678	62	61	irAE_No vs irAE_Yes
											PWY-6305: putrescine biosynthesis IV	irAE_No	irAE_Yes	0.414585	0.386986	0.288113	0.46641	70	70	irAE_No vs irAE_Yes													PWY-7209: superpathway of pyrimidine ribonucleosides degradation	irAE_No	irAE_Yes	0.727075	1.07011	0.499711	0.684678	62	43	irAE_No vs irAE_Yes
											PWY-841: superpathway of purine nucleotides de novo biosynthesis I	irAE_No	irAE_Yes	0.219138	0.204533	0.288074	0.46641	70	70	irAE_No vs irAE_Yes													P221-PWY- octane oxidation	irAE_No	irAE_No	-0.335376	0.500286	0.505428	0.689055	62	8	irAE_No vs irAE_Yes
											PWY1F 823: leucopelargonidin and leucocyanidin biosynthesis	irAE_No	irAE_Yes	0.39067	0.366347	0.290316	0.469307	70	15	irAE_No vs irAE_Yes													PWY-1042: glycolysis IV: plant cytosol	irAE_No	irAE_Yes	0.180257	0.272515	0.511081	0.694511	62	62	irAE_No vs irAE_Yes
											COA-PWY- coenzyme A biosynthesis I	irAE_No	irAE_Yes	0.281668	0.267689	0.296718	0.476261	70	70	irAE_No vs irAE_Yes													NONOXIPENT-PWY- pentose phosphate pathway: non oxidative branch	irAE_No	irAE_Yes	0.217762	0.33111	0.513491	0.69479	62	62	irAE_No vs irAE_Yes
											P461-PWY- hexitol fermentation to lactate: formate: ethanol and acetate	irAE_No	irAE_Yes	0.537986	0.51591	0.30103	0.478777	70	70	irAE_No vs irAE_Yes													PWY-5838: superpathway of menaquinol 8 biosynthesis I	irAE_No	irAE_Yes	0.734714	1.11754	0.513642	0.69479	62	53	irAE_No vs irAE_Yes
											PWY-7209: superpathway of pyrimidine ribonucleosides degradation	irAE_No	irAE_Yes	0.869552	0.838317	0.30358	0.48081	70	50	irAE_No vs irAE_Yes													THISYNARA-PWY- superpathway of thiamin diphosphate biosynthesis III: eukaryotes	irAE_No	irAE_Yes	0.196345	0.299063	0.514218	0.69479	62	62	irAE_No vs irAE_Yes
											FUC RHAMCAT-PWY- superpathway of fucose and rhamnose degradation	irAE_No	irAE_Yes	0.890804	0.871983	0.310885	0.486602	70	63	irAE_No vs irAE_Yes													P185-PWY- formaldehyde assimilation III: dihydroxyacetone cycle	irAE_No	irAE_Yes	0.353019	0.546534	0.521015	0.700644	62	62	irAE_No vs irAE_Yes
											PWY-6628: superpathway of L phenylalanine biosynthesis	irAE_No	irAE_Yes	0.570107	0.56211	0.314354	0.49044	70	68	irAE_No vs irAE_Yes													P23-PWY- reductive TCA cycle I	irAE_No	irAE_No	-0.552461	0.8654	0.52587	0.704258	62	44	irAE_No vs irAE_Yes
											UDPNAGSYN-PWY- UDP N acetyl D glucosamine biosynthesis I	irAE_No	irAE_Yes	0.438146	0.432057	0.314418	0.49044	70	70	irAE_No vs irAE_Yes													PWY-5030: L histidine degradation III	irAE_No	irAE_Yes	0.426804	0.672728	0.528425	0.705752	62	60	irAE_No vs irAE_Yes
											PRPP-PWY- superpathway of histidine: purine: and pyrimidine biosynthesis	irAE_No	irAE_Yes	0.249426	0.250189	0.322603	0.500112	70	70	irAE_No vs irAE_Yes													PWY-7211: superpathway of pyrimidine deoxyribonucleotides de novo biosynthesis	irAE_No	irAE_No	-0.277424	0.443857	0.534536	0.711255	62	62	irAE_No vs irAE_Yes
											PWY-3781: aerobic respiration I: cytochrome c	irAE_No	irAE_No	-0.784433	0.79161	0.325509	0.502439	70	34	irAE_No vs irAE_Yes													PWY-5104: L isoleucine biosynthesis IV	irAE_No	irAE_Yes	0.341246	0.551854	0.538889	0.715741	62	61	irAE_No vs irAE_Yes
											ARG POLYAMINE SYN: superpathway of arginine and polyamine biosynthesis	irAE_No	irAE_Yes	0.350558	0.354079	0.325934	0.502528	70	69	irAE_No vs irAE_Yes													PWY-7111: pyruvate fermentation to isobutanol: engineered	irAE_No	irAE_Yes	0.129931	0.21071	0.540022	0.715741	62	62	irAE_No vs irAE_Yes
											PWY-5083: NAD NADH phosphorylation and dephosphorylation	irAE_No	irAE_Yes	0.97792	0.98951	0.326793	0.503168	70	66	irAE_No vs irAE_Yes													PWY-5861: superpathway of demethylmenaquinol 8 biosynthesis	irAE_No	irAE_Yes	0.703877	1.146	0.541614	0.716898	62	53	irAE_No vs irAE_Yes
											PWY66 389: phytol degradation	irAE_No	irAE_No	-1.05232	1.07335	0.330633	0.505989	70	35	irAE_No vs irAE_Yes													PWY-5100: pyruvate fermentation to acetate and lactate II	irAE_No	irAE_Yes	0.194782	0.319169	0.544189	0.719888	62	62	irAE_No vs irAE_Yes
											TRPSYN-PWY- L tryptophan biosynthesis	irAE_No	irAE_Yes	0.311862	0.319083	0.332125	0.507196	70	70	irAE_No vs irAE_Yes													PWY-6609: adenine and adenosine salvage III	irAE_No	irAE_Yes	0.183976	0.303311	0.54664	0.722289	62	62	irAE_No vs irAE_Yes
											PWY-6876: isopropanol biosynthesis	irAE_No	irAE_Yes	0.646627	0.664618	0.334309	0.509209	70	22	irAE_No vs irAE_Yes													PWY-5345: superpathway of L methionine biosynthesis: by sulfhydrylation	irAE_No	irAE_Yes	0.376488	0.622597	0.547861	0.72264	62	61	irAE_No vs irAE_Yes
											PWY-6285: superpathway of fatty acids biosynthesis: E: coli	irAE_No	irAE_Yes	0.534257	0.552219	0.337007	0.511766	70	57	irAE_No vs irAE_Yes													PWY-7235: superpathway of ubiquinol 6 biosynthesis: eukaryotic	irAE_No	irAE_Yes	0.42243	0.699123	0.548177	0.72264	62	11	irAE_No vs irAE_Yes
											PWY0 1319: CDP diacylglycerol biosynthesis II	irAE_No	irAE_Yes	0.179137	0.185202	0.337116	0.511766	70	70	irAE_No vs irAE_Yes													THISYN-PWY- superpathway of thiamin diphosphate biosynthesis I	irAE_No	irAE_Yes	0.522865	0.864163	0.547631	0.72264	62	60	irAE_No vs irAE_Yes
											PWY-5667: CDP diacylglycerol biosynthesis I	irAE_No	irAE_Yes	0.17892	0.1852	0.337694	0.511859	70	70	irAE_No vs irAE_Yes													PWY-6282: palmitoleate biosynthesis I: from: 5Z: dodec 5 enoate	irAE_No	irAE_Yes	0.400002	0.670087	0.552997	0.727729	62	61	irAE_No vs irAE_Yes
											PWY-7204: pyridoxal 5 phosphate salvage II: plants	irAE_No	irAE_Yes	0.727868	0.753686	0.337865	0.511859	70	59	irAE_No vs irAE_Yes													PWY-5415: catechol degradation I: meta cleavage pathway	irAE_No	irAE_Yes	0.622028	1.04886	0.555577	0.728728	62	27	irAE_No vs irAE_Yes
											UNINTEGRATED	irAE_No	irAE_Yes	0.133013	0.137792	0.33808	0.511859	70	70	irAE_No vs irAE_Yes													PWY-7197: pyrimidine deoxyribonucleotide phosphorylation	irAE_No	irAE_Yes	0.211791	0.358539	0.557138	0.73022	62	62	irAE_No vs irAE_Yes
											PWY-6168: flavin biosynthesis III: fungi	irAE_No	irAE_Yes	0.294441	0.305688	0.339125	0.5131	70	70	irAE_No vs irAE_Yes													POLYAMINSYN3-PWY- superpathway of polyamine biosynthesis II	irAE_No	irAE_Yes	0.441467	0.752855	0.560012	0.73272	62	57	irAE_No vs irAE_Yes
											PWY-922: mevalonate pathway I	irAE_No	irAE_Yes	0.62733	0.656208	0.34273	0.515117	70	45	irAE_No vs irAE_Yes													GLCMANNANAUT-PWY- superpathway of N acetylglucosamine: N acetylmannosamine and N acetylneuraminate degradation	irAE_No	irAE_Yes	0.32905	0.563442	0.561608	0.734049	62	62	irAE_No vs irAE_Yes
											PWY-5695: urate biosynthesis inosine 5 phosphate degradation	irAE_No	irAE_Yes	0.157056	0.164762	0.344116	0.516858	70	70	irAE_No vs irAE_Yes													PWY-5692: allantoin degradation to glyoxylate II	irAE_No	irAE_Yes	0.553535	0.954486	0.56433	0.734049	62	37	irAE_No vs irAE_Yes
											PWY-6385: peptidoglycan biosynthesis III: mycobacteria	irAE_No	irAE_Yes	0.1448	0.154175	0.351218	0.523309	70	70	irAE_No vs irAE_Yes													PWY-6121: 5 aminoimidazole ribonucleotide biosynthesis I	irAE_No	irAE_No	-0.139799	0.241618	0.565224	0.734049	62	62	irAE_No vs irAE_Yes
											PWY0 1415: superpathway of heme biosynthesis from uroporphyrinogen III	irAE_No	irAE_Yes	0.719799	0.766741	0.351431	0.523309	70	62	irAE_No vs irAE_Yes													PWY-6415: L ascorbate biosynthesis V	irAE_No	irAE_No	-0.493145	0.852096	0.565125	0.734049	62	18	irAE_No vs irAE_Yes
											PWY3O 19: ubiquinol 6 biosynthesis from 4 hydroxybenzoate: eukaryotic	irAE_No	irAE_Yes	0.477219	0.508566	0.351642	0.523309	70	13	irAE_No vs irAE_Yes													PWY0 1533: methylphosphonate degradation I	irAE_No	irAE_Yes	0.753728	1.30253	0.565178	0.734049	62	47	irAE_No vs irAE_Yes
											PANTOSYN-PWY- pantothenate and coenzyme A biosynthesis I	irAE_No	irAE_Yes	0.229438	0.244951	0.352505	0.523907	70	70	irAE_No vs irAE_Yes													URDEGR-PWY- superpathway of allantoin degradation in plants	irAE_No	irAE_Yes	0.553535	0.954486	0.56433	0.734049	62	37	irAE_No vs irAE_Yes
											POLYAMSYN-PWY- superpathway of polyamine biosynthesis I	irAE_No	irAE_Yes	0.337298	0.360013	0.352385	0.523907	70	69	irAE_No vs irAE_Yes													PWY1F 823: leucopelargonidin and leucocyanidin biosynthesis	irAE_No	irAE_Yes	0.269879	0.469446	0.567712	0.7356	62	13	irAE_No vs irAE_Yes
											PWY-6147: 6 hydroxymethyl dihydropterin diphosphate biosynthesis I	irAE_No	irAE_Yes	0.328565	0.35183	0.353934	0.525686	70	70	irAE_No vs irAE_Yes													TEICHOICACID-PWY- teichoic acid: poly glycerol: biosynthesis	irAE_No	irAE_Yes	0.379452	0.662461	0.56912	0.737004	62	22	irAE_No vs irAE_Yes
											PWY-6608: guanosine nucleotides degradation III	irAE_No	irAE_Yes	0.350186	0.379609	0.359793	0.532296	70	70	irAE_No vs irAE_Yes													PWY-6803: phosphatidylcholine acyl editing	irAE_No	irAE_Yes	0.834095	1.46601	0.571702	0.739506	62	54	irAE_No vs irAE_Yes
											PWY4FS 7: phosphatidylglycerol biosynthesis I: plastidic	irAE_No	irAE_Yes	0.308282	0.33493	0.360856	0.533206	70	69	irAE_No vs irAE_Yes													CRNFORCAT-PWY- creatinine degradation I	irAE_No	irAE_Yes	0.525236	0.941442	0.579173	0.746198	62	37	irAE_No vs irAE_Yes
											PWY4FS 8: phosphatidylglycerol biosynthesis II: non plastidic	irAE_No	irAE_Yes	0.308251	0.334912	0.360878	0.533206	70	69	irAE_No vs irAE_Yes													P125-PWY- superpathway of: R R: butanediol biosynthesis	irAE_No	irAE_No	-0.266895	0.480482	0.580824	0.747055	62	12	irAE_No vs irAE_Yes
											FUCCAT-PWY- fucose degradation	irAE_No	irAE_Yes	0.729871	0.800271	0.36523	0.538533	70	65	irAE_No vs irAE_Yes													ILEUSYN-PWY- L isoleucine biosynthesis I: from threonine	irAE_No	irAE_Yes	0.112969	0.203825	0.581657	0.747282	62	62	irAE_No vs irAE_Yes
											PWY-5913: TCA cycle VI: obligate autotrophs	irAE_No	irAE_Yes	0.651384	0.722738	0.370876	0.545338	70	68	irAE_No vs irAE_Yes													VALSYN-PWY- L valine biosynthesis	irAE_No	irAE_Yes	0.112969	0.203825	0.581657	0.747282	62	62	irAE_No vs irAE_Yes
											PWY-2941: L lysine biosynthesis II	irAE_No	irAE_Yes	0.309927	0.347457	0.375795	0.549164	70	70	irAE_No vs irAE_Yes													PWY-6876: isopropanol biosynthesis	irAE_No	irAE_No	-0.483974	0.877777	0.583618	0.749148	62	18	irAE_No vs irAE_Yes
											PWY-7399: methylphosphonate degradation II	irAE_No	irAE_No	-0.287668	0.330481	0.387357	0.561718	70	17	irAE_No vs irAE_Yes													ASPASN-PWY- superpathway of L aspartate and L asparagine biosynthesis	irAE_No	irAE_Yes	0.190914	0.347922	0.585414	0.750766	62	62	irAE_No vs irAE_Yes
											PWY-7235: superpathway of ubiquinol 6 biosynthesis: eukaryotic	irAE_No	irAE_Yes	0.512084	0.594106	0.39199	0.566642	70	13	irAE_No vs irAE_Yes													PWY-5005: biotin biosynthesis II	irAE_No	irAE_Yes	0.43225	0.789458	0.586231	0.750766	62	57	irAE_No vs irAE_Yes
											RHAMCAT-PWY- L rhamnose degradation I	irAE_No	irAE_Yes	0.282043	0.328514	0.393848	0.568118	70	70	irAE_No vs irAE_Yes													PWY-6471: peptidoglycan biosynthesis IV: Enterococcus faecium	irAE_No	irAE_No	-0.713947	1.30287	0.585924	0.750766	62	50	irAE_No vs irAE_Yes
											PWY66 398: TCA cycle III: animals	irAE_No	irAE_Yes	0.500313	0.593031	0.402055	0.577493	70	57	irAE_No vs irAE_Yes													AST-PWY- L arginine degradation II: AST pathway	irAE_No	irAE_Yes	0.663576	1.21654	0.587642	0.751151	62	46	irAE_No vs irAE_Yes
											PWY-6387: UDP N acetylmuramoyl pentapeptide biosynthesis I: meso diaminopimelate containing	irAE_No	irAE_Yes	0.0963075	0.114794	0.404665	0.580139	70	70	irAE_No vs irAE_Yes													FASYN ELONG-PWY- fatty acid elongation: : saturated	irAE_No	irAE_Yes	0.366471	0.676298	0.590091	0.753012	62	61	irAE_No vs irAE_Yes
											PWY-2942: L lysine biosynthesis III	irAE_No	irAE_No	-0.116751	0.139731	0.406572	0.581403	70	70	irAE_No vs irAE_Yes													GLYCOCAT-PWY- glycogen degradation I: bacterial	irAE_No	irAE_Yes	0.414943	0.766971	0.590682	0.753343	62	59	irAE_No vs irAE_Yes
											HISTSYN-PWY- L histidine biosynthesis	irAE_No	irAE_Yes	0.187172	0.224273	0.407112	0.581808	70	70	irAE_No vs irAE_Yes													PWY-6737: starch degradation V	irAE_No	irAE_No	-0.171553	0.319162	0.593083	0.755557	62	62	irAE_No vs irAE_Yes
											PWY0 1297: superpathway of purine deoxyribonucleosides degradation	irAE_No	irAE_Yes	0.394683	0.474444	0.408616	0.582613	70	70	irAE_No vs irAE_Yes													PWY-6595: superpathway of guanosine nucleotides degradation: plants	irAE_No	irAE_No	-0.320457	0.600943	0.596004	0.757068	62	59	irAE_No vs irAE_Yes
											PWY-5088: L glutamate degradation VIII: to propanoate	irAE_No	irAE_Yes	0.435707	0.527677	0.412085	0.584862	70	21	irAE_No vs irAE_Yes													PWY-7664: oleate biosynthesis IV: anaerobic	irAE_No	irAE_Yes	0.363346	0.68872	0.599922	0.760012	62	61	irAE_No vs irAE_Yes
											PWY-5097: L lysine biosynthesis VI	irAE_No	irAE_No	-0.110351	0.138063	0.42713	0.598721	70	70	irAE_No vs irAE_Yes													PWY-7388: octanoyl: acyl carrier protein: biosynthesis: mitochondria: yeast	irAE_No	irAE_Yes	0.37626	0.715947	0.601318	0.760706	62	61	irAE_No vs irAE_Yes
											PWY-5345: superpathway of L methionine biosynthesis: by sulfhydrylation	irAE_No	irAE_Yes	0.394796	0.494641	0.427784	0.599267	70	69	irAE_No vs irAE_Yes													PWY-5154: L arginine biosynthesis III: via N acetyl L citrulline	irAE_No	irAE_Yes	0.286223	0.547572	0.603274	0.760868	62	62	irAE_No vs irAE_Yes
											URSIN-PWY- ureide biosynthesis	irAE_No	irAE_No	-0.403083	0.508752	0.431161	0.601346	70	10	irAE_No vs irAE_Yes													RHAMCAT-PWY- L rhamnose degradation I	irAE_No	irAE_Yes	0.234196	0.447695	0.602996	0.760868	62	62	irAE_No vs irAE_Yes
											PWY-6121: 5 aminoimidazole ribonucleotide biosynthesis I	irAE_No	irAE_Yes	0.13135	0.166675	0.433616	0.603376	70	70	irAE_No vs irAE_Yes													PWY-5656: mannosylglycerate biosynthesis I	irAE_No	irAE_Yes	0.598718	1.14867	0.604303	0.761743	62	41	irAE_No vs irAE_Yes
											PWY-7279: aerobic respiration II: cytochrome c: yeast	irAE_No	irAE_No	-0.595744	0.758041	0.434872	0.604601	70	32	irAE_No vs irAE_Yes													PWY-6467: Kdo transfer to lipid IVA III: Chlamydia	irAE_No	irAE_No	-0.552527	1.06302	0.60531	0.761967	62	13	irAE_No vs irAE_Yes
											PWY-821: superpathway of sulfur amino acid biosynthesis: Saccharomyces cerevisiae	irAE_No	irAE_Yes	0.549627	0.709382	0.441358	0.610738	70	64	irAE_No vs irAE_Yes													PWY-6519: 8 amino 7 oxononanoate biosynthesis I	irAE_No	irAE_Yes	0.375969	0.723691	0.605486	0.761967	62	60	irAE_No vs irAE_Yes
											PWY-6700: queuosine biosynthesis	irAE_No	irAE_No	-0.211764	0.27776	0.448666	0.617086	70	70	irAE_No vs irAE_Yes													FASYN INITIAL-PWY- superpathway of fatty acid biosynthesis initiation: E: coli	irAE_No	irAE_Yes	0.371208	0.715496	0.605973	0.762159	62	61	irAE_No vs irAE_Yes
											PWY-5004: superpathway of L citrulline metabolism	irAE_No	irAE_Yes	0.222084	0.29276	0.450928	0.619446	70	11	irAE_No vs irAE_Yes													PWY-5022: 4 aminobutanoate degradation V	irAE_No	irAE_Yes	0.554886	1.07805	0.608815	0.764464	62	60	irAE_No vs irAE_Yes
											ARO-PWY- chorismate biosynthesis I	irAE_No	irAE_Yes	0.111172	0.146807	0.451715	0.619775	70	70	irAE_No vs irAE_Yes													PWY-5083: NAD NADH phosphorylation and dephosphorylation	irAE_No	irAE_Yes	0.679674	1.32345	0.609615	0.765003	62	59	irAE_No vs irAE_Yes
											PWYG 321: mycolate biosynthesis	irAE_No	irAE_Yes	0.392801	0.522842	0.455282	0.623162	70	68	irAE_No vs irAE_Yes													PWY-7196: superpathway of pyrimidine ribonucleosides salvage	irAE_No	irAE_No	-0.485794	0.948567	0.610607	0.765025	62	60	irAE_No vs irAE_Yes
											SULFATE CYS-PWY- superpathway of sulfate assimilation and cysteine biosynthesis	irAE_No	irAE_Yes	0.406751	0.550152	0.462445	0.631442	70	69	irAE_No vs irAE_Yes													PWY0 166: superpathway of pyrimidine deoxyribonucleotides de novo biosynthesis: E: coli	irAE_No	irAE_Yes	0.134189	0.262593	0.611386	0.765281	62	62	irAE_No vs irAE_Yes
											FAO-PWY- fatty acid: beta: oxidation I	irAE_No	irAE_Yes	0.467609	0.636193	0.46506	0.632799	70	67	irAE_No vs irAE_Yes													P162-PWY- L glutamate degradation V: via hydroxyglutarate	irAE_No	irAE_No	-0.224528	0.444382	0.615396	0.767334	62	60	irAE_No vs irAE_Yes
											P23-PWY- reductive TCA cycle I	irAE_No	irAE_Yes	0.479621	0.665573	0.473813	0.642708	70	52	irAE_No vs irAE_Yes													PWY0 42: 2 methylcitrate cycle I	irAE_No	irAE_Yes	0.697618	1.37926	0.615024	0.767334	62	35	irAE_No vs irAE_Yes
											P122-PWY- heterolactic fermentation	irAE_No	irAE_Yes	0.622926	0.876863	0.480076	0.645032	70	60	irAE_No vs irAE_Yes													PWY-5747: 2 methylcitrate cycle II	irAE_No	irAE_Yes	0.670302	1.35551	0.622922	0.773715	62	40	irAE_No vs irAE_Yes
											PWY-1042: glycolysis IV: plant cytosol	irAE_No	irAE_Yes	0.135813	0.190762	0.479125	0.645032	70	70	irAE_No vs irAE_Yes													PWY4LZ 257: superpathway of fermentation: Chlamydomonas reinhardtii	irAE_No	irAE_Yes	0.323218	0.670483	0.631671	0.78166	62	61	irAE_No vs irAE_Yes
											PWY-6467: Kdo transfer to lipid IVA III: Chlamydia	irAE_No	irAE_No	-0.587298	0.825521	0.479446	0.645032	70	14	irAE_No vs irAE_Yes													PWY4FS 7: phosphatidylglycerol biosynthesis I: plastidic	irAE_No	irAE_Yes	0.205937	0.431728	0.635248	0.785084	62	61	irAE_No vs irAE_Yes
											GLUCONEO-PWY- gluconeogenesis I	irAE_No	irAE_Yes	0.443839	0.62777	0.482168	0.647438	70	68	irAE_No vs irAE_Yes													PWY4FS 8: phosphatidylglycerol biosynthesis II: non plastidic	irAE_No	irAE_Yes	0.205952	0.431709	0.635208	0.785084	62	61	irAE_No vs irAE_Yes
											PWY-7456: mannan degradation	irAE_No	irAE_Yes	0.781072	1.1071	0.483093	0.647933	70	52	irAE_No vs irAE_Yes													URSIN-PWY- ureide biosynthesis	irAE_No	irAE_No	-0.3107	0.654847	0.637048	0.786881	62	11	irAE_No vs irAE_Yes
											PWY-6386: UDP N acetylmuramoyl pentapeptide biosynthesis II: lysine containing	irAE_No	irAE_Yes	0.0786993	0.111919	0.484534	0.64931	70	70	irAE_No vs irAE_Yes													BIOTIN BIOSYNTHESIS-PWY- biotin biosynthesis I	irAE_No	irAE_Yes	0.330554	0.698733	0.638031	0.78724	62	60	irAE_No vs irAE_Yes
											PWY-6163: chorismate biosynthesis from 3 dehydroquinate	irAE_No	irAE_Yes	0.0959263	0.136823	0.485824	0.649675	70	70	irAE_No vs irAE_Yes													PWY-5676: acetyl CoA fermentation to butanoate II	irAE_No	irAE_No	-0.220754	0.469689	0.640212	0.78822	62	61	irAE_No vs irAE_Yes
											BRANCHED CHAIN AA SYN-PWY- superpathway of branched amino acid biosynthesis	irAE_No	irAE_Yes	0.171651	0.247717	0.490899	0.653763	70	70	irAE_No vs irAE_Yes													PWY0 862: 5Z: dodec 5 enoate biosynthesis	irAE_No	irAE_Yes	0.327496	0.69979	0.641639	0.789096	62	61	irAE_No vs irAE_Yes
											POLYAMINSYN3-PWY- superpathway of polyamine biosynthesis II	irAE_No	irAE_Yes	0.404073	0.589145	0.495315	0.65656	70	65	irAE_No vs irAE_Yes													AEROBACTINSYN-PWY- aerobactin biosynthesis	irAE_No	irAE_No	-0.596032	1.28715	0.645145	0.790124	62	28	irAE_No vs irAE_Yes
											PWY-5136: fatty acid: beta: oxidation II: peroxisome	irAE_No	irAE_Yes	0.434105	0.639214	0.499548	0.661012	70	67	irAE_No vs irAE_Yes													PWY-5180: toluene degradation I: aerobic: via o cresol	irAE_No	irAE_Yes	0.436429	0.941818	0.644914	0.790124	62	8	irAE_No vs irAE_Yes
											GLYCOCAT-PWY- glycogen degradation I: bacterial	irAE_No	irAE_Yes	0.421518	0.629198	0.505352	0.665611	70	66	irAE_No vs irAE_Yes													PWY-5182: toluene degradation II: aerobic: via 4 methylcatechol	irAE_No	irAE_Yes	0.436429	0.941818	0.644914	0.790124	62	8	irAE_No vs irAE_Yes
											PWY-7003: glycerol degradation to butanol	irAE_No	irAE_Yes	0.306674	0.462132	0.509363	0.666995	70	66	irAE_No vs irAE_Yes													PRPP-PWY- superpathway of histidine: purine: and pyrimidine biosynthesis	irAE_No	irAE_Yes	0.1544	0.334427	0.646128	0.790608	62	62	irAE_No vs irAE_Yes
											PWY-6353: purine nucleotides degradation II: aerobic	irAE_No	irAE_Yes	0.278081	0.41984	0.510163	0.667272	70	70	irAE_No vs irAE_Yes													PWY0 1338: polymyxin resistance	irAE_No	irAE_Yes	0.693564	1.51576	0.649066	0.793535	62	47	irAE_No vs irAE_Yes
											P185-PWY- formaldehyde assimilation III: dihydroxyacetone cycle	irAE_No	irAE_No	-0.25654	0.389288	0.512299	0.669295	70	68	irAE_No vs irAE_Yes													ALL CHORISMATE-PWY- superpathway of chorismate metabolism	irAE_No	irAE_No	-0.224113	0.492187	0.650656	0.794461	62	14	irAE_No vs irAE_Yes
											PEPTIDOGLYCANSYN-PWY- peptidoglycan biosynthesis I: meso diaminopimelate containing	irAE_No	irAE_Yes	0.0723954	0.110348	0.514171	0.671043	70	70	irAE_No vs irAE_Yes													SALVADEHYPOX-PWY- adenosine nucleotides degradation II	irAE_No	irAE_Yes	0.228519	0.502194	0.650871	0.794461	62	62	irAE_No vs irAE_Yes
											PWY-5860: superpathway of demethylmenaquinol 6 biosynthesis I	irAE_No	irAE_Yes	0.533945	0.818724	0.516666	0.671133	70	56	irAE_No vs irAE_Yes													PWY-7184: pyrimidine deoxyribonucleotides de novo biosynthesis I	irAE_No	irAE_Yes	0.136484	0.303383	0.654569	0.79769	62	62	irAE_No vs irAE_Yes
											PWY-5862: superpathway of demethylmenaquinol 9 biosynthesis	irAE_No	irAE_Yes	0.533945	0.818724	0.516666	0.671133	70	56	irAE_No vs irAE_Yes													PWY-6700: queuosine biosynthesis	irAE_No	irAE_Yes	0.161083	0.363778	0.659644	0.801298	62	62	irAE_No vs irAE_Yes
											PWY490 3: nitrate reduction VI: assimilatory	irAE_No	irAE_Yes	0.464727	0.716119	0.518728	0.67304	70	56	irAE_No vs irAE_Yes													PWY-6353: purine nucleotides degradation II: aerobic	irAE_No	irAE_Yes	0.225505	0.526304	0.669983	0.810539	62	62	irAE_No vs irAE_Yes
											PWY-6122: 5 aminoimidazole ribonucleotide biosynthesis II	irAE_No	irAE_Yes	0.115101	0.178273	0.520856	0.673874	70	70	irAE_No vs irAE_Yes													RIBOSYN2-PWY- flavin biosynthesis I: bacteria and plants	irAE_No	irAE_Yes	0.316839	0.763023	0.67958	0.816727	62	60	irAE_No vs irAE_Yes
											PWY-6277: superpathway of 5 aminoimidazole ribonucleotide biosynthesis	irAE_No	irAE_Yes	0.115101	0.178273	0.520856	0.673874	70	70	irAE_No vs irAE_Yes													PWY-2723: trehalose degradation V	irAE_No	irAE_Yes	0.553397	1.35273	0.684058	0.820004	62	45	irAE_No vs irAE_Yes
											PWY-5971: palmitate biosynthesis II: bacteria and plants	irAE_No	irAE_Yes	0.329852	0.517963	0.526546	0.680073	70	63	irAE_No vs irAE_Yes													PWY-6837: fatty acid beta oxidation V: unsaturated: odd number: di isomerase dependent	irAE_No	irAE_No	-0.358943	0.883049	0.685967	0.821426	62	14	irAE_No vs irAE_Yes
											PWY-5845: superpathway of menaquinol 9 biosynthesis	irAE_No	irAE_Yes	0.502442	0.794351	0.529337	0.681088	70	56	irAE_No vs irAE_Yes													PWY0 1241: ADP L glycero: beta: D manno heptose biosynthesis	irAE_No	irAE_Yes	0.486785	1.20475	0.68774	0.822683	62	56	irAE_No vs irAE_Yes
											PWY-5850: superpathway of menaquinol 6 biosynthesis I	irAE_No	irAE_Yes	0.502442	0.794351	0.529337	0.681088	70	56	irAE_No vs irAE_Yes													P163-PWY- L lysine fermentation to acetate and butanoate	irAE_No	irAE_Yes	0.269041	0.672331	0.690588	0.824355	62	29	irAE_No vs irAE_Yes
											PWY-5896: superpathway of menaquinol 10 biosynthesis	irAE_No	irAE_Yes	0.502442	0.794351	0.529337	0.681088	70	56	irAE_No vs irAE_Yes													ENTBACSYN-PWY- enterobactin biosynthesis	irAE_No	irAE_No	-0.395013	1.00335	0.69533	0.828276	62	50	irAE_No vs irAE_Yes
											PROTOCATECHUATE ORTHO CLEAVAGE-PWY- protocatechuate degradation II: ortho cleavage pathway	irAE_No	irAE_No	-0.574975	0.91964	0.534086	0.684801	70	38	irAE_No vs irAE_Yes													X3 HYDROXYPHENYLACETATE DEGRADATION-PWY- 4 hydroxyphenylacetate degradation	irAE_No	irAE_Yes	0.460684	1.17565	0.69668	0.829017	62	39	irAE_No vs irAE_Yes
											PWY66 399: gluconeogenesis III	irAE_No	irAE_Yes	0.321763	0.521124	0.53917	0.689048	70	66	irAE_No vs irAE_Yes													PWY-6608: guanosine nucleotides degradation III	irAE_No	irAE_Yes	0.192253	0.495142	0.699308	0.830839	62	62	irAE_No vs irAE_Yes
											PWY-7221: guanosine ribonucleotides de novo biosynthesis	irAE_No	irAE_No	-0.0715382	0.121005	0.5565	0.704394	70	70	irAE_No vs irAE_Yes													HEMESYN2-PWY- heme biosynthesis II: anaerobic	irAE_No	irAE_Yes	0.186909	0.494577	0.706946	0.834805	62	62	irAE_No vs irAE_Yes
											NONOXIPENT-PWY- pentose phosphate pathway: non oxidative branch	irAE_No	irAE_Yes	0.1412	0.239365	0.557372	0.705031	70	70	irAE_No vs irAE_Yes													PWY-4321: L glutamate degradation IV	irAE_No	irAE_No	-0.143013	0.38653	0.712809	0.838556	62	7	irAE_No vs irAE_Yes
											PWY66 400: glycolysis VI: metazoan	irAE_No	irAE_Yes	0.235263	0.404997	0.56338	0.709464	70	70	irAE_No vs irAE_Yes													PWY-4722: creatinine degradation II	irAE_No	irAE_No	-0.129471	0.34962	0.712566	0.838556	62	7	irAE_No vs irAE_Yes
											PWY66 409: superpathway of purine nucleotide salvage	irAE_No	irAE_Yes	0.233561	0.405867	0.567028	0.712789	70	70	irAE_No vs irAE_Yes													PWY-821: superpathway of sulfur amino acid biosynthesis: Saccharomyces cerevisiae	irAE_No	irAE_Yes	0.335995	0.914523	0.714731	0.839947	62	57	irAE_No vs irAE_Yes
											NONMEVIPP-PWY- methylerythritol phosphate pathway I	irAE_No	irAE_No	-0.070203	0.122411	0.568347	0.712927	70	70	irAE_No vs irAE_Yes													PWY66 399: gluconeogenesis III	irAE_No	irAE_No	-0.250648	0.681402	0.714403	0.839947	62	59	irAE_No vs irAE_Yes
											PWY-7371: 1 4 dihydroxy 6 naphthoate biosynthesis II	irAE_No	irAE_Yes	0.505948	0.884163	0.5692	0.712927	70	45	irAE_No vs irAE_Yes													LPSSYN-PWY- superpathway of lipopolysaccharide biosynthesis	irAE_No	irAE_Yes	0.35155	0.964045	0.716763	0.840765	62	34	irAE_No vs irAE_Yes
											PWY-5675: nitrate reduction V: assimilatory	irAE_No	irAE_No	-0.431229	0.761105	0.573011	0.716817	70	37	irAE_No vs irAE_Yes													PWY0 1479: tRNA processing	irAE_No	irAE_Yes	0.365548	1.00058	0.716263	0.840765	62	57	irAE_No vs irAE_Yes
											PWY0 162: superpathway of pyrimidine ribonucleotides de novo biosynthesis	irAE_No	irAE_No	-0.142372	0.255481	0.579317	0.72311	70	70	irAE_No vs irAE_Yes													PWY-6122: 5 aminoimidazole ribonucleotide biosynthesis II	irAE_No	irAE_No	-0.0905348	0.25393	0.722805	0.845504	62	62	irAE_No vs irAE_Yes
											AEROBACTINSYN-PWY- aerobactin biosynthesis	irAE_No	irAE_Yes	0.609858	1.10119	0.581663	0.725639	70	33	irAE_No vs irAE_Yes													PWY-6277: superpathway of 5 aminoimidazole ribonucleotide biosynthesis	irAE_No	irAE_No	-0.0905348	0.25393	0.722805	0.845504	62	62	irAE_No vs irAE_Yes
											P108-PWY- pyruvate fermentation to propanoate I	irAE_No	irAE_Yes	0.39003	0.709076	0.584228	0.727638	70	64	irAE_No vs irAE_Yes													PWY-6892: thiazole biosynthesis I: E: coli	irAE_No	irAE_Yes	0.369168	1.04047	0.724089	0.846135	62	60	irAE_No vs irAE_Yes
											P163-PWY- L lysine fermentation to acetate and butanoate	irAE_No	irAE_Yes	0.288119	0.539445	0.59515	0.735185	70	29	irAE_No vs irAE_Yes													PWY-7013: L 1 2 propanediol degradation	irAE_No	irAE_Yes	0.543332	1.5374	0.725132	0.846484	62	50	irAE_No vs irAE_Yes
											COA-PWY-1: coenzyme A biosynthesis II: mammalian	irAE_No	irAE_Yes	0.0633326	0.120024	0.599585	0.738653	70	70	irAE_No vs irAE_Yes													PWY-7269: NAD NADP NADH NADPH mitochondrial interconversion: yeast	irAE_No	irAE_Yes	0.429387	1.24286	0.731048	0.84997	62	51	irAE_No vs irAE_Yes
											PWY-5941: glycogen degradation II: eukaryotic	irAE_No	irAE_Yes	0.287151	0.545474	0.600442	0.738906	70	64	irAE_No vs irAE_Yes													PWY3O 19: ubiquinol 6 biosynthesis from 4 hydroxybenzoate: eukaryotic	irAE_No	irAE_Yes	0.213802	0.62919	0.735298	0.850219	62	11	irAE_No vs irAE_Yes
											COMPLETE ARO-PWY- superpathway of aromatic amino acid biosynthesis	irAE_No	irAE_Yes	0.0742478	0.142345	0.603774	0.742201	70	70	irAE_No vs irAE_Yes													PWY66 400: glycolysis VI: metazoan	irAE_No	irAE_Yes	0.17163	0.509851	0.737679	0.850219	62	62	irAE_No vs irAE_Yes
											PWY-7383: anaerobic energy metabolism: invertebrates: cytosol	irAE_No	irAE_Yes	0.319333	0.623922	0.610569	0.748121	70	66	irAE_No vs irAE_Yes													PWY-622: starch biosynthesis	irAE_No	irAE_No	-0.159469	0.483491	0.742783	0.853937	62	13	irAE_No vs irAE_Yes
											PWY-7220: adenosine deoxyribonucleotides de novo biosynthesis II	irAE_No	irAE_No	-0.107112	0.224806	0.635393	0.771451	70	70	irAE_No vs irAE_Yes													PWY-5304: superpathway of sulfur oxidation: Acidianus ambivalens	irAE_No	irAE_No	-0.207381	0.633157	0.744507	0.854624	62	11	irAE_No vs irAE_Yes
											PWY-7222: guanosine deoxyribonucleotides de novo biosynthesis II	irAE_No	irAE_No	-0.107112	0.224806	0.635393	0.771451	70	70	irAE_No vs irAE_Yes													PWY-7237: myo: chiro: and scillo inositol degradation	irAE_No	irAE_No	-0.204415	0.643235	0.751845	0.860441	62	61	irAE_No vs irAE_Yes
											GLYCOLYSIS: glycolysis I: from glucose 6 phosphate	irAE_No	irAE_Yes	0.141608	0.300835	0.63947	0.775157	70	70	irAE_No vs irAE_Yes													PWY-7208: superpathway of pyrimidine nucleobases salvage	irAE_No	irAE_Yes	0.0994971	0.321423	0.758071	0.864736	62	62	irAE_No vs irAE_Yes
											PWY-7111: pyruvate fermentation to isobutanol: engineered	irAE_No	irAE_Yes	0.0703508	0.153905	0.649167	0.782727	70	70	irAE_No vs irAE_Yes													PWY-6590: superpathway of Clostridium acetobutylicum acidogenic fermentation	irAE_No	irAE_Yes	0.190253	0.619807	0.760037	0.865529	62	52	irAE_No vs irAE_Yes
											PWY-6318: L phenylalanine degradation IV: mammalian: via side chain	irAE_No	irAE_Yes	0.259583	0.592412	0.662754	0.792789	70	13	irAE_No vs irAE_Yes													PWY-7409: phospholipid remodeling: phosphatidylethanolamine: yeast	irAE_No	irAE_Yes	0.410336	1.34305	0.761119	0.865529	62	47	irAE_No vs irAE_Yes
											PWY-7115: C4 photosynthetic carbon assimilation cycle: NAD ME type	irAE_No	irAE_Yes	0.380193	0.870476	0.663776	0.793592	70	54	irAE_No vs irAE_Yes													PWY0 1298: superpathway of pyrimidine deoxyribonucleosides degradation	irAE_No	irAE_Yes	0.201887	0.659913	0.760814	0.865529	62	62	irAE_No vs irAE_Yes
											PWY-6113: superpathway of mycolate biosynthesis	irAE_No	irAE_Yes	0.206611	0.477401	0.666651	0.795352	70	63	irAE_No vs irAE_Yes													GLUCOSE1PMETAB-PWY- glucose and glucose 1 phosphate degradation	irAE_No	irAE_Yes	0.372012	1.2394	0.765191	0.866988	62	57	irAE_No vs irAE_Yes
											LPSSYN-PWY- superpathway of lipopolysaccharide biosynthesis	irAE_No	irAE_Yes	0.396076	0.92754	0.670822	0.797392	70	40	irAE_No vs irAE_Yes													ARGORNPROST-PWY- arginine: ornithine and proline interconversion	irAE_No	irAE_No	-0.30826	1.04802	0.76976	0.869795	62	32	irAE_No vs irAE_Yes
											PWY-5484: glycolysis II: from fructose 6 phosphate	irAE_No	irAE_Yes	0.127614	0.298601	0.670565	0.797392	70	70	irAE_No vs irAE_Yes													CENTFERM-PWY- pyruvate fermentation to butanoate	irAE_No	irAE_Yes	0.183864	0.625428	0.769879	0.869795	62	52	irAE_No vs irAE_Yes
											PWY-6151: S adenosyl L methionine cycle I	irAE_No	irAE_Yes	0.0726768	0.169518	0.669585	0.797392	70	70	irAE_No vs irAE_Yes													PWY-5675: nitrate reduction V: assimilatory	irAE_No	irAE_Yes	0.379756	1.29226	0.769964	0.869795	62	34	irAE_No vs irAE_Yes
											PWY-6125: superpathway of guanosine nucleotides de novo biosynthesis II	irAE_No	irAE_No	-0.0885289	0.215322	0.68236	0.806458	70	70	irAE_No vs irAE_Yes													PWY-5695: urate biosynthesis inosine 5 phosphate degradation	irAE_No	irAE_Yes	0.0651139	0.222114	0.770506	0.869976	62	62	irAE_No vs irAE_Yes
											ILEUSYN-PWY- L isoleucine biosynthesis I: from threonine	irAE_No	irAE_Yes	0.0614787	0.15088	0.685046	0.808232	70	70	irAE_No vs irAE_Yes													P108-PWY- pyruvate fermentation to propanoate I	irAE_No	irAE_Yes	0.28905	1.00155	0.773971	0.873454	62	55	irAE_No vs irAE_Yes
											VALSYN-PWY- L valine biosynthesis	irAE_No	irAE_Yes	0.0614787	0.15088	0.685046	0.808232	70	70	irAE_No vs irAE_Yes													TRNA CHARGING-PWY- tRNA charging	irAE_No	irAE_Yes	0.0877803	0.307775	0.776555	0.875068	62	62	irAE_No vs irAE_Yes
											PHOSLIPSYN-PWY- superpathway of phospholipid biosynthesis I: bacteria	irAE_No	irAE_Yes	0.111477	0.277987	0.689767	0.810986	70	69	irAE_No vs irAE_Yes													PWY-5667: CDP diacylglycerol biosynthesis I	irAE_No	irAE_Yes	0.0715997	0.256632	0.781293	0.878012	62	62	irAE_No vs irAE_Yes
											PWY-7228: superpathway of guanosine nucleotides de novo biosynthesis I	irAE_No	irAE_No	-0.0842758	0.220448	0.70353	0.822007	70	70	irAE_No vs irAE_Yes													PWY0 1319: CDP diacylglycerol biosynthesis II	irAE_No	irAE_Yes	0.0715412	0.256653	0.781485	0.878012	62	62	irAE_No vs irAE_Yes
											PWY-7663: gondoate biosynthesis: anaerobic	irAE_No	irAE_Yes	0.0855246	0.224842	0.704946	0.822429	70	70	irAE_No vs irAE_Yes													UNINTEGRATED	irAE_No	irAE_Yes	0.0497929	0.183002	0.786572	0.880682	62	62	irAE_No vs irAE_Yes
											PWY-5417: catechol degradation III: ortho cleavage pathway	irAE_No	irAE_No	-0.197677	0.562175	0.72629	0.834487	70	17	irAE_No vs irAE_Yes													PWY-7328: superpathway of UDP glucose derived O antigen building blocks biosynthesis	irAE_No	irAE_No	-0.277142	1.0279	0.788462	0.881479	62	55	irAE_No vs irAE_Yes
											PWY-5431: aromatic compounds degradation via: beta: ketoadipate	irAE_No	irAE_No	-0.197677	0.562175	0.72629	0.834487	70	17	irAE_No vs irAE_Yes													GLUCUROCAT-PWY- superpathway of: beta: D glucuronide and D glucuronate degradation	irAE_No	irAE_Yes	0.152613	0.574859	0.791633	0.882871	62	61	irAE_No vs irAE_Yes
											LACTOSECAT-PWY- lactose and galactose degradation I	irAE_No	irAE_No	-0.253594	0.724522	0.727495	0.835422	70	67	irAE_No vs irAE_Yes													PANTO-PWY- phosphopantothenate biosynthesis I	irAE_No	irAE_Yes	0.0756986	0.291402	0.796008	0.886012	62	62	irAE_No vs irAE_Yes
											PWY-7282: 4 amino 2 methyl 5 phosphomethylpyrimidine biosynthesis: yeast	irAE_No	irAE_No	-0.0896263	0.25682	0.728264	0.835882	70	69	irAE_No vs irAE_Yes													PWY0 1415: superpathway of heme biosynthesis from uroporphyrinogen III	irAE_No	irAE_Yes	0.263111	1.0386	0.800956	0.889777	62	55	irAE_No vs irAE_Yes
											HEME BIOSYNTHESIS II: heme biosynthesis I: aerobic	irAE_No	irAE_Yes	0.1638	0.47122	0.729293	0.83664	70	69	irAE_No vs irAE_Yes													ANAEROFRUCAT-PWY- homolactic fermentation	irAE_No	irAE_Yes	0.064414	0.260594	0.805689	0.892419	62	62	irAE_No vs irAE_Yes
											P162-PWY- L glutamate degradation V: via hydroxyglutarate	irAE_No	irAE_Yes	0.122245	0.352698	0.730047	0.837008	70	69	irAE_No vs irAE_Yes													PWY-7371: 1 4 dihydroxy 6 naphthoate biosynthesis II	irAE_No	irAE_Yes	0.321242	1.29195	0.804558	0.892419	62	39	irAE_No vs irAE_Yes
											PWY-6126: superpathway of adenosine nucleotides de novo biosynthesis II	irAE_No	irAE_No	-0.0641315	0.185586	0.730823	0.837008	70	70	irAE_No vs irAE_Yes													PWY-6168: flavin biosynthesis III: fungi	irAE_No	irAE_Yes	0.102942	0.418879	0.806786	0.892764	62	62	irAE_No vs irAE_Yes
											PWY-622: starch biosynthesis	irAE_No	irAE_Yes	0.141113	0.407705	0.73041	0.837008	70	14	irAE_No vs irAE_Yes													PWY-6125: superpathway of guanosine nucleotides de novo biosynthesis II	irAE_No	irAE_Yes	0.0724939	0.298852	0.809237	0.894172	62	62	irAE_No vs irAE_Yes
											PWY-3841: folate transformations II	irAE_No	irAE_No	-0.0508146	0.160385	0.752422	0.850863	70	70	irAE_No vs irAE_Yes													PWY-7228: superpathway of guanosine nucleotides de novo biosynthesis I	irAE_No	irAE_Yes	0.0742038	0.305896	0.809234	0.894172	62	62	irAE_No vs irAE_Yes
											P562-PWY- myo inositol degradation I	irAE_No	irAE_Yes	0.170164	0.55705	0.761012	0.857228	70	18	irAE_No vs irAE_Yes													PWY-6126: superpathway of adenosine nucleotides de novo biosynthesis II	irAE_No	irAE_Yes	0.0613386	0.259586	0.814082	0.897634	62	62	irAE_No vs irAE_Yes
											PWY1G 0: mycothiol biosynthesis	irAE_No	irAE_No	-0.0694888	0.226712	0.760229	0.857228	70	12	irAE_No vs irAE_Yes													PWY-6895: superpathway of thiamin diphosphate biosynthesis II	irAE_No	irAE_Yes	0.274937	1.16998	0.815086	0.897634	62	53	irAE_No vs irAE_Yes
											PWY0 166: superpathway of pyrimidine deoxyribonucleotides de novo biosynthesis: E: coli	irAE_No	irAE_Yes	0.0550655	0.182717	0.764124	0.858788	70	70	irAE_No vs irAE_Yes													GALACT GLUCUROCAT-PWY- superpathway of hexuronide and hexuronate degradation	irAE_No	irAE_Yes	0.118094	0.525494	0.823022	0.905125	62	61	irAE_No vs irAE_Yes
											PWY-6531: mannitol cycle	irAE_No	irAE_Yes	0.206363	0.715722	0.774042	0.865481	70	64	irAE_No vs irAE_Yes													PWY-7229: superpathway of adenosine nucleotides de novo biosynthesis I	irAE_No	irAE_Yes	0.0497987	0.236058	0.833699	0.911019	62	62	irAE_No vs irAE_Yes
											FERMENTATION-PWY- mixed acid fermentation	irAE_No	irAE_Yes	0.163093	0.608992	0.789722	0.877125	70	68	irAE_No vs irAE_Yes													GLYCOL GLYOXDEG-PWY- superpathway of glycol metabolism and degradation	irAE_No	irAE_Yes	0.270956	1.3245	0.838662	0.91392	62	51	irAE_No vs irAE_Yes
											PWY-7211: superpathway of pyrimidine deoxyribonucleotides de novo biosynthesis	irAE_No	irAE_No	-0.0875827	0.330234	0.79171	0.877897	70	70	irAE_No vs irAE_Yes													PWY-7220: adenosine deoxyribonucleotides de novo biosynthesis II	irAE_No	irAE_Yes	0.0659343	0.32333	0.839167	0.91392	62	62	irAE_No vs irAE_Yes
											SO4ASSIM-PWY- sulfate reduction I: assimilatory	irAE_No	irAE_Yes	0.17501	0.665781	0.793513	0.877897	70	69	irAE_No vs irAE_Yes													PWY-7222: guanosine deoxyribonucleotides de novo biosynthesis II	irAE_No	irAE_Yes	0.0659343	0.32333	0.839167	0.91392	62	62	irAE_No vs irAE_Yes
											PWY-7323: superpathway of GDP mannose derived O antigen building blocks biosynthesis	irAE_No	irAE_Yes	0.103264	0.403364	0.798779	0.880715	70	69	irAE_No vs irAE_Yes													PROTOCATECHUATE ORTHO CLEAVAGE-PWY- protocatechuate degradation II: ortho cleavage pathway	irAE_No	irAE_No	-0.247836	1.24178	0.842544	0.915931	62	34	irAE_No vs irAE_Yes
											PWY-5188: tetrapyrrole biosynthesis I: from glutamate	irAE_No	irAE_Yes	0.0663664	0.261682	0.800619	0.88103	70	70	irAE_No vs irAE_Yes													PWY66 389: phytol degradation	irAE_No	irAE_No	-0.270189	1.36934	0.84431	0.917325	62	32	irAE_No vs irAE_Yes
											ARGININE SYN4-PWY- L ornithine de novo: biosynthesis	irAE_No	irAE_Yes	0.148212	0.588316	0.801919	0.881606	70	68	irAE_No vs irAE_Yes													X1CMET2-PWY- N10 formyl tetrahydrofolate biosynthesis	irAE_No	irAE_No	-0.0423908	0.217561	0.846232	0.918097	62	62	irAE_No vs irAE_Yes
											PWY-6703: preQ0 biosynthesis	irAE_No	irAE_No	-0.0690925	0.281123	0.806657	0.885098	70	70	irAE_No vs irAE_Yes													PWY-5004: superpathway of L citrulline metabolism	irAE_No	irAE_No	-0.0576817	0.300648	0.84856	0.919745	62	8	irAE_No vs irAE_Yes
											PWY-6595: superpathway of guanosine nucleotides degradation: plants	irAE_No	irAE_Yes	0.11454	0.490781	0.816221	0.891709	70	66	irAE_No vs irAE_Yes													UBISYN-PWY- superpathway of ubiquinol 8 biosynthesis: prokaryotic	irAE_No	irAE_Yes	0.315953	1.71623	0.854615	0.924545	62	48	irAE_No vs irAE_Yes
											PWY-5747: 2 methylcitrate cycle II	irAE_No	irAE_No	-0.218438	0.954076	0.819648	0.893731	70	45	irAE_No vs irAE_Yes													PWY-7039: phosphatidate metabolism: as a signaling molecule	irAE_No	irAE_No	-0.131226	0.727348	0.857488	0.9267	62	22	irAE_No vs irAE_Yes
											PWY-7357: thiamin formation from pyrithiamine and oxythiamine: yeast	irAE_No	irAE_No	-0.0409909	0.188707	0.828739	0.899394	70	70	irAE_No vs irAE_Yes													COA-PWY-1: coenzyme A biosynthesis II: mammalian	irAE_No	irAE_No	-0.0263234	0.169154	0.876904	0.938391	62	62	irAE_No vs irAE_Yes
											X1CMET2-PWY- N10 formyl tetrahydrofolate biosynthesis	irAE_No	irAE_No	-0.0322852	0.164708	0.84523	0.910748	70	70	irAE_No vs irAE_Yes													PWY-5860: superpathway of demethylmenaquinol 6 biosynthesis I	irAE_No	irAE_No	-0.168273	1.08017	0.876774	0.938391	62	49	irAE_No vs irAE_Yes
											PWY-5686: UMP biosynthesis	irAE_No	irAE_No	-0.0251217	0.129807	0.847166	0.912332	70	70	irAE_No vs irAE_Yes													PWY-5862: superpathway of demethylmenaquinol 9 biosynthesis	irAE_No	irAE_No	-0.168273	1.08017	0.876774	0.938391	62	49	irAE_No vs irAE_Yes
											PWY-5676: acetyl CoA fermentation to butanoate II	irAE_No	irAE_No	-0.0703857	0.376227	0.852197	0.91484	70	68	irAE_No vs irAE_Yes													PWY-3841: folate transformations II	irAE_No	irAE_No	-0.0315796	0.210023	0.881028	0.941033	62	62	irAE_No vs irAE_Yes
											PWY0 42: 2 methylcitrate cycle I	irAE_No	irAE_Yes	0.166171	0.888956	0.852318	0.91484	70	41	irAE_No vs irAE_Yes													PWY66 367: ketogenesis	irAE_No	irAE_No	-0.11531	0.782134	0.883332	0.942551	62	17	irAE_No vs irAE_Yes
											PWY-7229: superpathway of adenosine nucleotides de novo biosynthesis I	irAE_No	irAE_No	-0.0307658	0.168427	0.855647	0.916678	70	70	irAE_No vs irAE_Yes													PWY-5845: superpathway of menaquinol 9 biosynthesis	irAE_No	irAE_No	-0.138318	1.05285	0.895958	0.947191	62	49	irAE_No vs irAE_Yes
											PWY-241: C4 photosynthetic carbon assimilation cycle: NADP ME type	irAE_No	irAE_Yes	0.137181	0.768247	0.858853	0.919244	70	53	irAE_No vs irAE_Yes													PWY-5850: superpathway of menaquinol 6 biosynthesis I	irAE_No	irAE_No	-0.138318	1.05285	0.895958	0.947191	62	49	irAE_No vs irAE_Yes
											PWY-7184: pyrimidine deoxyribonucleotides de novo biosynthesis I	irAE_No	irAE_Yes	0.0362716	0.210589	0.863802	0.922799	70	70	irAE_No vs irAE_Yes													PWY-5896: superpathway of menaquinol 10 biosynthesis	irAE_No	irAE_No	-0.138318	1.05285	0.895958	0.947191	62	49	irAE_No vs irAE_Yes
											PWY-6284: superpathway of unsaturated fatty acids biosynthesis: E: coli	irAE_No	irAE_Yes	0.0946225	0.581856	0.871337	0.927725	70	63	irAE_No vs irAE_Yes													PWY-5177: glutaryl CoA degradation	irAE_No	irAE_Yes	0.0690102	0.538691	0.898531	0.948149	62	60	irAE_No vs irAE_Yes
											PWY-7117: C4 photosynthetic carbon assimilation cycle: PEPCK type	irAE_No	irAE_No	-0.132679	0.8351	0.874273	0.929171	70	55	irAE_No vs irAE_Yes													PWY-7527: L methionine salvage cycle III	irAE_No	irAE_Yes	0.0296667	0.253657	0.907321	0.955208	62	7	irAE_No vs irAE_Yes
											PWY-7013: L 1 2 propanediol degradation	irAE_No	irAE_No	-0.149724	1.13635	0.895595	0.941877	70	57	irAE_No vs irAE_Yes													PWY-2941: L lysine biosynthesis II	irAE_No	irAE_No	-0.0541317	0.466977	0.908139	0.955626	62	62	irAE_No vs irAE_Yes
											PWY-7237: myo: chiro: and scillo inositol degradation	irAE_No	irAE_No	-0.0594743	0.453592	0.896099	0.941877	70	70	irAE_No vs irAE_Yes													GLUDEG I-PWY- GABA shunt	irAE_No	irAE_No	-0.125138	1.1487	0.913647	0.959203	62	59	irAE_No vs irAE_Yes
											PWY-5415: catechol degradation I: meta cleavage pathway	irAE_No	irAE_No	-0.074332	0.671407	0.912198	0.951914	70	27	irAE_No vs irAE_Yes													CATECHOL ORTHO CLEAVAGE-PWY- catechol degradation to: beta: ketoadipate	irAE_No	irAE_No	-0.0746267	0.743987	0.920466	0.963249	62	21	irAE_No vs irAE_Yes
											HEMESYN2-PWY- heme biosynthesis II: anaerobic	irAE_No	irAE_Yes	0.0434805	0.396857	0.913105	0.952148	70	70	irAE_No vs irAE_Yes													PWY-7399: methylphosphonate degradation II	irAE_No	irAE_No	-0.0571737	0.581831	0.922079	0.963341	62	17	irAE_No vs irAE_Yes
											PWY0 845: superpathway of pyridoxal 5 phosphate biosynthesis and salvage	irAE_No	irAE_Yes	0.0371307	0.357311	0.917565	0.95592	70	69	irAE_No vs irAE_Yes													PWY-6891: thiazole biosynthesis II: Bacillus	irAE_No	irAE_Yes	0.119743	1.3215	0.92813	0.965659	62	53	irAE_No vs irAE_Yes
											PWY-7219: adenosine ribonucleotides de novo biosynthesis	irAE_No	irAE_Yes	0.0124836	0.12136	0.918398	0.956212	70	70	irAE_No vs irAE_Yes													PWY-5705: allantoin degradation to glyoxylate III	irAE_No	irAE_No	-0.102239	1.18497	0.931557	0.966847	62	47	irAE_No vs irAE_Yes
											PWY-7196: superpathway of pyrimidine ribonucleosides salvage	irAE_No	irAE_No	-0.0720627	0.720322	0.920628	0.957352	70	67	irAE_No vs irAE_Yes													PWY-6606: guanosine nucleotides degradation II	irAE_No	irAE_No	-0.0362298	0.437336	0.934278	0.968786	62	61	irAE_No vs irAE_Yes
											PWY-7208: superpathway of pyrimidine nucleobases salvage	irAE_No	irAE_No	-0.0199683	0.230517	0.931245	0.963973	70	70	irAE_No vs irAE_Yes													PWY-5484: glycolysis II: from fructose 6 phosphate	irAE_No	irAE_No	-0.0313816	0.388861	0.935972	0.970101	62	62	irAE_No vs irAE_Yes
											NAGLIPASYN-PWY- lipid IVA biosynthesis	irAE_No	irAE_No	-0.0329431	0.403719	0.935224	0.966327	70	69	irAE_No vs irAE_Yes													PWY-6731: starch degradation III	irAE_No	irAE_No	-0.0706207	0.963849	0.941857	0.974226	62	30	irAE_No vs irAE_Yes
											THISYNARA-PWY- superpathway of thiamin diphosphate biosynthesis III: eukaryotes	irAE_No	irAE_No	-0.0151798	0.222698	0.945872	0.970257	70	70	irAE_No vs irAE_Yes													PWY-7383: anaerobic energy metabolism: invertebrates: cytosol	irAE_No	irAE_No	-0.059349	0.833267	0.943478	0.97477	62	59	irAE_No vs irAE_Yes
											P125-PWY- superpathway of: R R: butanediol biosynthesis	irAE_No	irAE_Yes	0.0256158	0.400531	0.949209	0.971253	70	13	irAE_No vs irAE_Yes													PWY-4361: S methyl 5 thio: alpha: D ribose 1 phosphate degradation	irAE_No	irAE_Yes	0.0182727	0.277084	0.94766	0.975109	62	7	irAE_No vs irAE_Yes
											PWY-1269: CMP 3 deoxy D manno octulosonate biosynthesis I	irAE_No	irAE_No	-0.018199	0.290635	0.950269	0.971253	70	69	irAE_No vs irAE_Yes													PWY-6113: superpathway of mycolate biosynthesis	irAE_No	irAE_No	-0.0415526	0.632969	0.947897	0.975109	62	56	irAE_No vs irAE_Yes
											PWY-5304: superpathway of sulfur oxidation: Acidianus ambivalens	irAE_No	irAE_No	-0.0316733	0.499644	0.949655	0.971253	70	13	irAE_No vs irAE_Yes													PWY-6435: 4 hydroxybenzoate biosynthesis V	irAE_No	irAE_No	-0.0474194	0.707434	0.946801	0.975109	62	16	irAE_No vs irAE_Yes
											PWY-7197: pyrimidine deoxyribonucleotide phosphorylation	irAE_No	irAE_No	-0.0152802	0.251823	0.951807	0.972387	70	70	irAE_No vs irAE_Yes													PWY-7204: pyridoxal 5 phosphate salvage II: plants	irAE_No	irAE_No	-0.0692847	0.98695	0.944288	0.975109	62	52	irAE_No vs irAE_Yes
											PWY-5367: petroselinate biosynthesis	irAE_No	irAE_Yes	0.0514028	0.86576	0.952843	0.972569	70	64	irAE_No vs irAE_Yes													METHGLYUT-PWY- superpathway of methylglyoxal degradation	irAE_No	irAE_Yes	0.0677254	1.1608	0.953686	0.976096	62	50	irAE_No vs irAE_Yes
											PWY-5005: biotin biosynthesis II	irAE_No	irAE_No	-0.034385	0.585528	0.953357	0.972656	70	65	irAE_No vs irAE_Yes													PWY-6703: preQ0 biosynthesis	irAE_No	irAE_No	-0.0179629	0.375487	0.962018	0.980999	62	62	irAE_No vs irAE_Yes
											PWY-5973: cis vaccenate biosynthesis	irAE_No	irAE_Yes	0.0115664	0.2257	0.959291	0.974764	70	70	irAE_No vs irAE_Yes													PWY-5941: glycogen degradation II: eukaryotic	irAE_No	irAE_Yes	0.0304084	0.64882	0.962789	0.981345	62	55	irAE_No vs irAE_Yes
											PANTO-PWY- phosphopantothenate biosynthesis I	irAE_No	irAE_No	-0.0106422	0.21888	0.961375	0.975478	70	70	irAE_No vs irAE_Yes													PWY0 41: allantoin degradation IV: anaerobic	irAE_No	irAE_No	-0.0411775	0.959052	0.965908	0.983105	62	40	irAE_No vs irAE_Yes
											PWY-6897: thiamin salvage II	irAE_No	irAE_No	-0.0094136	0.200726	0.962743	0.975648	70	70	irAE_No vs irAE_Yes													PWY-7003: glycerol degradation to butanol	irAE_No	irAE_Yes	0.0187974	0.587978	0.974612	0.988195	62	59	irAE_No vs irAE_Yes
											PWY-6185: 4 methylcatechol degradation: ortho cleavage	irAE_No	irAE_No	-0.0212936	0.603273	0.971955	0.981912	70	19	irAE_No vs irAE_Yes													PWY-5121: superpathway of geranylgeranyl diphosphate biosynthesis II: via MEP	irAE_No	irAE_No	-0.0108911	0.570794	0.984846	0.991173	62	62	irAE_No vs irAE_Yes
											PWY0 1479: tRNA processing	irAE_No	irAE_Yes	0.025521	0.742448	0.972688	0.98195	70	65	irAE_No vs irAE_Yes													PWY-6588: pyruvate fermentation to acetone	irAE_No	irAE_No	-0.0113837	0.665902	0.986423	0.992094	62	60	irAE_No vs irAE_Yes
											PWY-6606: guanosine nucleotides degradation II	irAE_No	irAE_No	-0.0092921	0.404498	0.981745	0.98916	70	68	irAE_No vs irAE_Yes													PWY-5973: cis vaccenate biosynthesis	irAE_No	irAE_Yes	0.00477443	0.302344	0.987458	0.992258	62	62	irAE_No vs irAE_Yes
											P161-PWY- acetylene degradation	irAE_No	irAE_Yes	0.00141773	0.599213	0.99812	0.99856	70	69	irAE_No vs irAE_Yes													GLYCOLYSIS: glycolysis I: from glucose 6 phosphate	irAE_No	irAE_No	-0.00183185	0.388785	0.996258	0.997574	62	62	irAE_No vs irAE_Yes
																																	DTDPRHAMSYN-PWY- dTDP L rhamnose biosynthesis I	irAE_No	irAE_No	-1.1e-05	0.369269	0.999976	0.999976	62	62	irAE_No vs irAE_Yes
[truncated: 34 more columns]
